# Supplementary material for: An insight into the sialome, mialome and virome of the horn fly, Haematobia irritans
Source: BMC Genomics. 2019 Jul 29;20:616. doi: 10.1186/s12864-019-5984-7 (PMC6664567; doi:10.1186/s12864-019-5984-7)
Supplement: Supplementary file 1 — Supplemental figures 1-5 in a single web format file. (MHT 5228 kb) [file 12864_2019_5984_MOESM1_ESM.mht]

MIME-Version: 1.0
Content-Type: multipart/related; boundary="----=_NextPart_01D4DFDD.B5A59080"

This document is a Single File Web Page, also known as a Web Archive file.  If you are seeing this message, your browser or editor doesn't support Web Archive files.  Please download a browser that supports Web Archive.

------=_NextPart_01D4DFDD.B5A59080
Content-Location: file:///C:/58AC5513/Supplementalfigures.htm
Content-Transfer-Encoding: quoted-printable
Content-Type: text/html; charset="windows-1252"

<html xmlns:v=3D"urn:schemas-microsoft-com:vml"
xmlns:o=3D"urn:schemas-microsoft-com:office:office"
xmlns:w=3D"urn:schemas-microsoft-com:office:word"
xmlns:m=3D"http://schemas.microsoft.com/office/2004/12/omml"
xmlns=3D"http://www.w3.org/TR/REC-html40">

<head>
<meta http-equiv=3DContent-Type content=3D"text/html; charset=3Dwindows-125=
2">
<meta name=3DProgId content=3DWord.Document>
<meta name=3DGenerator content=3D"Microsoft Word 15">
<meta name=3DOriginator content=3D"Microsoft Word 15">
<link rel=3DFile-List href=3D"Supplementalfigures_files/filelist.xml">
<link rel=3DEdit-Time-Data href=3D"Supplementalfigures_files/editdata.mso">
<!--[if !mso]>
<style>
v\:* {behavior:url(#default#VML);}
o\:* {behavior:url(#default#VML);}
w\:* {behavior:url(#default#VML);}
.shape {behavior:url(#default#VML);}
</style>
<![endif]--><!--[if gte mso 9]><xml>
 <o:DocumentProperties>
  <o:Author>Ribeiro, Jose (NIH/NIAID) [E]</o:Author>
  <o:LastAuthor>Ribeiro, Jose (NIH/NIAID) [E]</o:LastAuthor>
  <o:Revision>4</o:Revision>
  <o:TotalTime>322</o:TotalTime>
  <o:Created>2019-03-21T14:42:00Z</o:Created>
  <o:LastSaved>2019-03-21T16:00:00Z</o:LastSaved>
  <o:Pages>1</o:Pages>
  <o:Words>2735</o:Words>
  <o:Characters>15595</o:Characters>
  <o:Lines>129</o:Lines>
  <o:Paragraphs>36</o:Paragraphs>
  <o:CharactersWithSpaces>18294</o:CharactersWithSpaces>
  <o:Version>16.00</o:Version>
 </o:DocumentProperties>
 <o:OfficeDocumentSettings>
  <o:AllowPNG/>
 </o:OfficeDocumentSettings>
</xml><![endif]-->
<link rel=3DthemeData href=3D"Supplementalfigures_files/themedata.thmx">
<link rel=3DcolorSchemeMapping
href=3D"Supplementalfigures_files/colorschememapping.xml">
<!--[if gte mso 9]><xml>
 <w:WordDocument>
  <w:Zoom>80</w:Zoom>
  <w:SpellingState>Clean</w:SpellingState>
  <w:GrammarState>Clean</w:GrammarState>
  <w:TrackMoves>false</w:TrackMoves>
  <w:TrackFormatting/>
  <w:PunctuationKerning/>
  <w:ValidateAgainstSchemas/>
  <w:SaveIfXMLInvalid>false</w:SaveIfXMLInvalid>
  <w:IgnoreMixedContent>false</w:IgnoreMixedContent>
  <w:AlwaysShowPlaceholderText>false</w:AlwaysShowPlaceholderText>
  <w:DoNotPromoteQF/>
  <w:LidThemeOther>EN-US</w:LidThemeOther>
  <w:LidThemeAsian>X-NONE</w:LidThemeAsian>
  <w:LidThemeComplexScript>X-NONE</w:LidThemeComplexScript>
  <w:Compatibility>
   <w:BreakWrappedTables/>
   <w:SnapToGridInCell/>
   <w:WrapTextWithPunct/>
   <w:UseAsianBreakRules/>
   <w:DontGrowAutofit/>
   <w:SplitPgBreakAndParaMark/>
   <w:EnableOpenTypeKerning/>
   <w:DontFlipMirrorIndents/>
   <w:OverrideTableStyleHps/>
  </w:Compatibility>
  <w:DocumentVariables>
   <w:EN.InstantFormat>&lt;ENInstantFormat&gt;&lt;Enabled&gt;1&lt;/Enabled&=
gt;&lt;ScanUnformatted&gt;1&lt;/ScanUnformatted&gt;&lt;ScanChanges&gt;1&lt;=
/ScanChanges&gt;&lt;Suspended&gt;0&lt;/Suspended&gt;&lt;/ENInstantFormat&gt=
;</w:EN.InstantFormat>
   <w:EN.Layout>&lt;ENLayout&gt;&lt;Style&gt;Insect Biochem Molecular<span
    style=3D'mso-spacerun:yes'>����
    </span>Biol&lt;/Style&gt;&lt;LeftDelim&gt;{&lt;/LeftDelim&gt;&lt;RightD=
elim&gt;}&lt;/RightDelim&gt;&lt;FontName&gt;Calibri&lt;/FontName&gt;&lt;Fon=
tSize&gt;11&lt;/FontSize&gt;&lt;ReflistTitle&gt;&lt;/ReflistTitle&gt;&lt;St=
artingRefnum&gt;1&lt;/StartingRefnum&gt;&lt;FirstLineIndent&gt;0&lt;/FirstL=
ineIndent&gt;&lt;HangingIndent&gt;720&lt;/HangingIndent&gt;&lt;LineSpacing&=
gt;0&lt;/LineSpacing&gt;&lt;SpaceAfter&gt;0&lt;/SpaceAfter&gt;&lt;Hyperlink=
sEnabled&gt;0&lt;/HyperlinksEnabled&gt;&lt;HyperlinksVisible&gt;0&lt;/Hyper=
linksVisible&gt;&lt;EnableBibliographyCategories&gt;0&lt;/EnableBibliograph=
yCategories&gt;&lt;/ENLayout&gt;</w:EN.Layout>
   <w:EN.Libraries>&lt;Libraries&gt;&lt;item<span style=3D'mso-spacerun:yes=
'>����
    </span>db-id=3D&quot;x9xdrzzrifaetoe52zsprrwuddze2zxera0z&quot;&gt;REF-=
Converted-Saved-Saved&lt;record-ids&gt;&lt;item&gt;11781&lt;/item&gt;&lt;it=
em&gt;12271&lt;/item&gt;&lt;item&gt;15563&lt;/item&gt;&lt;item&gt;15614&lt;=
/item&gt;&lt;item&gt;15617&lt;/item&gt;&lt;/record-ids&gt;&lt;/item&gt;&lt;=
/Libraries&gt;</w:EN.Libraries>
  </w:DocumentVariables>
  <w:BrowserLevel>MicrosoftInternetExplorer4</w:BrowserLevel>
  <m:mathPr>
   <m:mathFont m:val=3D"Cambria Math"/>
   <m:brkBin m:val=3D"before"/>
   <m:brkBinSub m:val=3D"&#45;-"/>
   <m:smallFrac m:val=3D"off"/>
   <m:dispDef/>
   <m:lMargin m:val=3D"0"/>
   <m:rMargin m:val=3D"0"/>
   <m:defJc m:val=3D"centerGroup"/>
   <m:wrapIndent m:val=3D"1440"/>
   <m:intLim m:val=3D"subSup"/>
   <m:naryLim m:val=3D"undOvr"/>
  </m:mathPr></w:WordDocument>
</xml><![endif]--><!--[if gte mso 9]><xml>
 <w:LatentStyles DefLockedState=3D"false" DefUnhideWhenUsed=3D"false"
  DefSemiHidden=3D"false" DefQFormat=3D"false" DefPriority=3D"99"
  LatentStyleCount=3D"375">
  <w:LsdException Locked=3D"false" Priority=3D"0" QFormat=3D"true" Name=3D"=
Normal"/>
  <w:LsdException Locked=3D"false" Priority=3D"9" QFormat=3D"true" Name=3D"=
heading 1"/>
  <w:LsdException Locked=3D"false" Priority=3D"9" SemiHidden=3D"true"
   UnhideWhenUsed=3D"true" QFormat=3D"true" Name=3D"heading 2"/>
  <w:LsdException Locked=3D"false" Priority=3D"9" SemiHidden=3D"true"
   UnhideWhenUsed=3D"true" QFormat=3D"true" Name=3D"heading 3"/>
  <w:LsdException Locked=3D"false" Priority=3D"9" SemiHidden=3D"true"
   UnhideWhenUsed=3D"true" QFormat=3D"true" Name=3D"heading 4"/>
  <w:LsdException Locked=3D"false" Priority=3D"9" SemiHidden=3D"true"
   UnhideWhenUsed=3D"true" QFormat=3D"true" Name=3D"heading 5"/>
  <w:LsdException Locked=3D"false" Priority=3D"9" SemiHidden=3D"true"
   UnhideWhenUsed=3D"true" QFormat=3D"true" Name=3D"heading 6"/>
  <w:LsdException Locked=3D"false" Priority=3D"9" SemiHidden=3D"true"
   UnhideWhenUsed=3D"true" QFormat=3D"true" Name=3D"heading 7"/>
  <w:LsdException Locked=3D"false" Priority=3D"9" SemiHidden=3D"true"
   UnhideWhenUsed=3D"true" QFormat=3D"true" Name=3D"heading 8"/>
  <w:LsdException Locked=3D"false" Priority=3D"9" SemiHidden=3D"true"
   UnhideWhenUsed=3D"true" QFormat=3D"true" Name=3D"heading 9"/>
  <w:LsdException Locked=3D"false" SemiHidden=3D"true" UnhideWhenUsed=3D"tr=
ue"
   Name=3D"index 1"/>
  <w:LsdException Locked=3D"false" SemiHidden=3D"true" UnhideWhenUsed=3D"tr=
ue"
   Name=3D"index 2"/>
  <w:LsdException Locked=3D"false" SemiHidden=3D"true" UnhideWhenUsed=3D"tr=
ue"
   Name=3D"index 3"/>
  <w:LsdException Locked=3D"false" SemiHidden=3D"true" UnhideWhenUsed=3D"tr=
ue"
   Name=3D"index 4"/>
  <w:LsdException Locked=3D"false" SemiHidden=3D"true" UnhideWhenUsed=3D"tr=
ue"
   Name=3D"index 5"/>
  <w:LsdException Locked=3D"false" SemiHidden=3D"true" UnhideWhenUsed=3D"tr=
ue"
   Name=3D"index 6"/>
  <w:LsdException Locked=3D"false" SemiHidden=3D"true" UnhideWhenUsed=3D"tr=
ue"
   Name=3D"index 7"/>
  <w:LsdException Locked=3D"false" SemiHidden=3D"true" UnhideWhenUsed=3D"tr=
ue"
   Name=3D"index 8"/>
  <w:LsdException Locked=3D"false" SemiHidden=3D"true" UnhideWhenUsed=3D"tr=
ue"
   Name=3D"index 9"/>
  <w:LsdException Locked=3D"false" Priority=3D"39" SemiHidden=3D"true"
   UnhideWhenUsed=3D"true" Name=3D"toc 1"/>
  <w:LsdException Locked=3D"false" Priority=3D"39" SemiHidden=3D"true"
   UnhideWhenUsed=3D"true" Name=3D"toc 2"/>
  <w:LsdException Locked=3D"false" Priority=3D"39" SemiHidden=3D"true"
   UnhideWhenUsed=3D"true" Name=3D"toc 3"/>
  <w:LsdException Locked=3D"false" Priority=3D"39" SemiHidden=3D"true"
   UnhideWhenUsed=3D"true" Name=3D"toc 4"/>
  <w:LsdException Locked=3D"false" Priority=3D"39" SemiHidden=3D"true"
   UnhideWhenUsed=3D"true" Name=3D"toc 5"/>
  <w:LsdException Locked=3D"false" Priority=3D"39" SemiHidden=3D"true"
   UnhideWhenUsed=3D"true" Name=3D"toc 6"/>
  <w:LsdException Locked=3D"false" Priority=3D"39" SemiHidden=3D"true"
   UnhideWhenUsed=3D"true" Name=3D"toc 7"/>
  <w:LsdException Locked=3D"false" Priority=3D"39" SemiHidden=3D"true"
   UnhideWhenUsed=3D"true" Name=3D"toc 8"/>
  <w:LsdException Locked=3D"false" Priority=3D"39" SemiHidden=3D"true"
   UnhideWhenUsed=3D"true" Name=3D"toc 9"/>
  <w:LsdException Locked=3D"false" SemiHidden=3D"true" UnhideWhenUsed=3D"tr=
ue"
   Name=3D"Normal Indent"/>
  <w:LsdException Locked=3D"false" SemiHidden=3D"true" UnhideWhenUsed=3D"tr=
ue"
   Name=3D"footnote text"/>
  <w:LsdException Locked=3D"false" SemiHidden=3D"true" UnhideWhenUsed=3D"tr=
ue"
   Name=3D"annotation text"/>
  <w:LsdException Locked=3D"false" SemiHidden=3D"true" UnhideWhenUsed=3D"tr=
ue"
   Name=3D"header"/>
  <w:LsdException Locked=3D"false" SemiHidden=3D"true" UnhideWhenUsed=3D"tr=
ue"
   Name=3D"footer"/>
  <w:LsdException Locked=3D"false" SemiHidden=3D"true" UnhideWhenUsed=3D"tr=
ue"
   Name=3D"index heading"/>
  <w:LsdException Locked=3D"false" Priority=3D"35" SemiHidden=3D"true"
   UnhideWhenUsed=3D"true" QFormat=3D"true" Name=3D"caption"/>
  <w:LsdException Locked=3D"false" SemiHidden=3D"true" UnhideWhenUsed=3D"tr=
ue"
   Name=3D"table of figures"/>
  <w:LsdException Locked=3D"false" SemiHidden=3D"true" UnhideWhenUsed=3D"tr=
ue"
   Name=3D"envelope address"/>
  <w:LsdException Locked=3D"false" SemiHidden=3D"true" UnhideWhenUsed=3D"tr=
ue"
   Name=3D"envelope return"/>
  <w:LsdException Locked=3D"false" SemiHidden=3D"true" UnhideWhenUsed=3D"tr=
ue"
   Name=3D"footnote reference"/>
  <w:LsdException Locked=3D"false" SemiHidden=3D"true" UnhideWhenUsed=3D"tr=
ue"
   Name=3D"annotation reference"/>
  <w:LsdException Locked=3D"false" SemiHidden=3D"true" UnhideWhenUsed=3D"tr=
ue"
   Name=3D"line number"/>
  <w:LsdException Locked=3D"false" SemiHidden=3D"true" UnhideWhenUsed=3D"tr=
ue"
   Name=3D"page number"/>
  <w:LsdException Locked=3D"false" SemiHidden=3D"true" UnhideWhenUsed=3D"tr=
ue"
   Name=3D"endnote reference"/>
  <w:LsdException Locked=3D"false" SemiHidden=3D"true" UnhideWhenUsed=3D"tr=
ue"
   Name=3D"endnote text"/>
  <w:LsdException Locked=3D"false" SemiHidden=3D"true" UnhideWhenUsed=3D"tr=
ue"
   Name=3D"table of authorities"/>
  <w:LsdException Locked=3D"false" SemiHidden=3D"true" UnhideWhenUsed=3D"tr=
ue"
   Name=3D"macro"/>
  <w:LsdException Locked=3D"false" SemiHidden=3D"true" UnhideWhenUsed=3D"tr=
ue"
   Name=3D"toa heading"/>
  <w:LsdException Locked=3D"false" SemiHidden=3D"true" UnhideWhenUsed=3D"tr=
ue"
   Name=3D"List"/>
  <w:LsdException Locked=3D"false" SemiHidden=3D"true" UnhideWhenUsed=3D"tr=
ue"
   Name=3D"List Bullet"/>
  <w:LsdException Locked=3D"false" SemiHidden=3D"true" UnhideWhenUsed=3D"tr=
ue"
   Name=3D"List Number"/>
  <w:LsdException Locked=3D"false" SemiHidden=3D"true" UnhideWhenUsed=3D"tr=
ue"
   Name=3D"List 2"/>
  <w:LsdException Locked=3D"false" SemiHidden=3D"true" UnhideWhenUsed=3D"tr=
ue"
   Name=3D"List 3"/>
  <w:LsdException Locked=3D"false" SemiHidden=3D"true" UnhideWhenUsed=3D"tr=
ue"
   Name=3D"List 4"/>
  <w:LsdException Locked=3D"false" SemiHidden=3D"true" UnhideWhenUsed=3D"tr=
ue"
   Name=3D"List 5"/>
  <w:LsdException Locked=3D"false" SemiHidden=3D"true" UnhideWhenUsed=3D"tr=
ue"
   Name=3D"List Bullet 2"/>
  <w:LsdException Locked=3D"false" SemiHidden=3D"true" UnhideWhenUsed=3D"tr=
ue"
   Name=3D"List Bullet 3"/>
  <w:LsdException Locked=3D"false" SemiHidden=3D"true" UnhideWhenUsed=3D"tr=
ue"
   Name=3D"List Bullet 4"/>
  <w:LsdException Locked=3D"false" SemiHidden=3D"true" UnhideWhenUsed=3D"tr=
ue"
   Name=3D"List Bullet 5"/>
  <w:LsdException Locked=3D"false" SemiHidden=3D"true" UnhideWhenUsed=3D"tr=
ue"
   Name=3D"List Number 2"/>
  <w:LsdException Locked=3D"false" SemiHidden=3D"true" UnhideWhenUsed=3D"tr=
ue"
   Name=3D"List Number 3"/>
  <w:LsdException Locked=3D"false" SemiHidden=3D"true" UnhideWhenUsed=3D"tr=
ue"
   Name=3D"List Number 4"/>
  <w:LsdException Locked=3D"false" SemiHidden=3D"true" UnhideWhenUsed=3D"tr=
ue"
   Name=3D"List Number 5"/>
  <w:LsdException Locked=3D"false" Priority=3D"10" QFormat=3D"true" Name=3D=
"Title"/>
  <w:LsdException Locked=3D"false" SemiHidden=3D"true" UnhideWhenUsed=3D"tr=
ue"
   Name=3D"Closing"/>
  <w:LsdException Locked=3D"false" SemiHidden=3D"true" UnhideWhenUsed=3D"tr=
ue"
   Name=3D"Signature"/>
  <w:LsdException Locked=3D"false" Priority=3D"1" SemiHidden=3D"true"
   UnhideWhenUsed=3D"true" Name=3D"Default Paragraph Font"/>
  <w:LsdException Locked=3D"false" SemiHidden=3D"true" UnhideWhenUsed=3D"tr=
ue"
   Name=3D"Body Text"/>
  <w:LsdException Locked=3D"false" SemiHidden=3D"true" UnhideWhenUsed=3D"tr=
ue"
   Name=3D"Body Text Indent"/>
  <w:LsdException Locked=3D"false" SemiHidden=3D"true" UnhideWhenUsed=3D"tr=
ue"
   Name=3D"List Continue"/>
  <w:LsdException Locked=3D"false" SemiHidden=3D"true" UnhideWhenUsed=3D"tr=
ue"
   Name=3D"List Continue 2"/>
  <w:LsdException Locked=3D"false" SemiHidden=3D"true" UnhideWhenUsed=3D"tr=
ue"
   Name=3D"List Continue 3"/>
  <w:LsdException Locked=3D"false" SemiHidden=3D"true" UnhideWhenUsed=3D"tr=
ue"
   Name=3D"List Continue 4"/>
  <w:LsdException Locked=3D"false" SemiHidden=3D"true" UnhideWhenUsed=3D"tr=
ue"
   Name=3D"List Continue 5"/>
  <w:LsdException Locked=3D"false" SemiHidden=3D"true" UnhideWhenUsed=3D"tr=
ue"
   Name=3D"Message Header"/>
  <w:LsdException Locked=3D"false" Priority=3D"11" QFormat=3D"true" Name=3D=
"Subtitle"/>
  <w:LsdException Locked=3D"false" SemiHidden=3D"true" UnhideWhenUsed=3D"tr=
ue"
   Name=3D"Salutation"/>
  <w:LsdException Locked=3D"false" SemiHidden=3D"true" UnhideWhenUsed=3D"tr=
ue"
   Name=3D"Date"/>
  <w:LsdException Locked=3D"false" SemiHidden=3D"true" UnhideWhenUsed=3D"tr=
ue"
   Name=3D"Body Text First Indent"/>
  <w:LsdException Locked=3D"false" SemiHidden=3D"true" UnhideWhenUsed=3D"tr=
ue"
   Name=3D"Body Text First Indent 2"/>
  <w:LsdException Locked=3D"false" SemiHidden=3D"true" UnhideWhenUsed=3D"tr=
ue"
   Name=3D"Note Heading"/>
  <w:LsdException Locked=3D"false" SemiHidden=3D"true" UnhideWhenUsed=3D"tr=
ue"
   Name=3D"Body Text 2"/>
  <w:LsdException Locked=3D"false" SemiHidden=3D"true" UnhideWhenUsed=3D"tr=
ue"
   Name=3D"Body Text 3"/>
  <w:LsdException Locked=3D"false" SemiHidden=3D"true" UnhideWhenUsed=3D"tr=
ue"
   Name=3D"Body Text Indent 2"/>
  <w:LsdException Locked=3D"false" SemiHidden=3D"true" UnhideWhenUsed=3D"tr=
ue"
   Name=3D"Body Text Indent 3"/>
  <w:LsdException Locked=3D"false" SemiHidden=3D"true" UnhideWhenUsed=3D"tr=
ue"
   Name=3D"Block Text"/>
  <w:LsdException Locked=3D"false" SemiHidden=3D"true" UnhideWhenUsed=3D"tr=
ue"
   Name=3D"Hyperlink"/>
  <w:LsdException Locked=3D"false" SemiHidden=3D"true" UnhideWhenUsed=3D"tr=
ue"
   Name=3D"FollowedHyperlink"/>
  <w:LsdException Locked=3D"false" Priority=3D"22" QFormat=3D"true" Name=3D=
"Strong"/>
  <w:LsdException Locked=3D"false" Priority=3D"20" QFormat=3D"true" Name=3D=
"Emphasis"/>
  <w:LsdException Locked=3D"false" SemiHidden=3D"true" UnhideWhenUsed=3D"tr=
ue"
   Name=3D"Document Map"/>
  <w:LsdException Locked=3D"false" SemiHidden=3D"true" UnhideWhenUsed=3D"tr=
ue"
   Name=3D"Plain Text"/>
  <w:LsdException Locked=3D"false" SemiHidden=3D"true" UnhideWhenUsed=3D"tr=
ue"
   Name=3D"E-mail Signature"/>
  <w:LsdException Locked=3D"false" SemiHidden=3D"true" UnhideWhenUsed=3D"tr=
ue"
   Name=3D"HTML Top of Form"/>
  <w:LsdException Locked=3D"false" SemiHidden=3D"true" UnhideWhenUsed=3D"tr=
ue"
   Name=3D"HTML Bottom of Form"/>
  <w:LsdException Locked=3D"false" SemiHidden=3D"true" UnhideWhenUsed=3D"tr=
ue"
   Name=3D"Normal (Web)"/>
  <w:LsdException Locked=3D"false" SemiHidden=3D"true" UnhideWhenUsed=3D"tr=
ue"
   Name=3D"HTML Acronym"/>
  <w:LsdException Locked=3D"false" SemiHidden=3D"true" UnhideWhenUsed=3D"tr=
ue"
   Name=3D"HTML Address"/>
  <w:LsdException Locked=3D"false" SemiHidden=3D"true" UnhideWhenUsed=3D"tr=
ue"
   Name=3D"HTML Cite"/>
  <w:LsdException Locked=3D"false" SemiHidden=3D"true" UnhideWhenUsed=3D"tr=
ue"
   Name=3D"HTML Code"/>
  <w:LsdException Locked=3D"false" SemiHidden=3D"true" UnhideWhenUsed=3D"tr=
ue"
   Name=3D"HTML Definition"/>
  <w:LsdException Locked=3D"false" SemiHidden=3D"true" UnhideWhenUsed=3D"tr=
ue"
   Name=3D"HTML Keyboard"/>
  <w:LsdException Locked=3D"false" SemiHidden=3D"true" UnhideWhenUsed=3D"tr=
ue"
   Name=3D"HTML Preformatted"/>
  <w:LsdException Locked=3D"false" SemiHidden=3D"true" UnhideWhenUsed=3D"tr=
ue"
   Name=3D"HTML Sample"/>
  <w:LsdException Locked=3D"false" SemiHidden=3D"true" UnhideWhenUsed=3D"tr=
ue"
   Name=3D"HTML Typewriter"/>
  <w:LsdException Locked=3D"false" SemiHidden=3D"true" UnhideWhenUsed=3D"tr=
ue"
   Name=3D"HTML Variable"/>
  <w:LsdException Locked=3D"false" SemiHidden=3D"true" UnhideWhenUsed=3D"tr=
ue"
   Name=3D"Normal Table"/>
  <w:LsdException Locked=3D"false" SemiHidden=3D"true" UnhideWhenUsed=3D"tr=
ue"
   Name=3D"annotation subject"/>
  <w:LsdException Locked=3D"false" SemiHidden=3D"true" UnhideWhenUsed=3D"tr=
ue"
   Name=3D"No List"/>
  <w:LsdException Locked=3D"false" SemiHidden=3D"true" UnhideWhenUsed=3D"tr=
ue"
   Name=3D"Outline List 1"/>
  <w:LsdException Locked=3D"false" SemiHidden=3D"true" UnhideWhenUsed=3D"tr=
ue"
   Name=3D"Outline List 2"/>
  <w:LsdException Locked=3D"false" SemiHidden=3D"true" UnhideWhenUsed=3D"tr=
ue"
   Name=3D"Outline List 3"/>
  <w:LsdException Locked=3D"false" SemiHidden=3D"true" UnhideWhenUsed=3D"tr=
ue"
   Name=3D"Table Simple 1"/>
  <w:LsdException Locked=3D"false" SemiHidden=3D"true" UnhideWhenUsed=3D"tr=
ue"
   Name=3D"Table Simple 2"/>
  <w:LsdException Locked=3D"false" SemiHidden=3D"true" UnhideWhenUsed=3D"tr=
ue"
   Name=3D"Table Simple 3"/>
  <w:LsdException Locked=3D"false" SemiHidden=3D"true" UnhideWhenUsed=3D"tr=
ue"
   Name=3D"Table Classic 1"/>
  <w:LsdException Locked=3D"false" SemiHidden=3D"true" UnhideWhenUsed=3D"tr=
ue"
   Name=3D"Table Classic 2"/>
  <w:LsdException Locked=3D"false" SemiHidden=3D"true" UnhideWhenUsed=3D"tr=
ue"
   Name=3D"Table Classic 3"/>
  <w:LsdException Locked=3D"false" SemiHidden=3D"true" UnhideWhenUsed=3D"tr=
ue"
   Name=3D"Table Classic 4"/>
  <w:LsdException Locked=3D"false" SemiHidden=3D"true" UnhideWhenUsed=3D"tr=
ue"
   Name=3D"Table Colorful 1"/>
  <w:LsdException Locked=3D"false" SemiHidden=3D"true" UnhideWhenUsed=3D"tr=
ue"
   Name=3D"Table Colorful 2"/>
  <w:LsdException Locked=3D"false" SemiHidden=3D"true" UnhideWhenUsed=3D"tr=
ue"
   Name=3D"Table Colorful 3"/>
  <w:LsdException Locked=3D"false" SemiHidden=3D"true" UnhideWhenUsed=3D"tr=
ue"
   Name=3D"Table Columns 1"/>
  <w:LsdException Locked=3D"false" SemiHidden=3D"true" UnhideWhenUsed=3D"tr=
ue"
   Name=3D"Table Columns 2"/>
  <w:LsdException Locked=3D"false" SemiHidden=3D"true" UnhideWhenUsed=3D"tr=
ue"
   Name=3D"Table Columns 3"/>
  <w:LsdException Locked=3D"false" SemiHidden=3D"true" UnhideWhenUsed=3D"tr=
ue"
   Name=3D"Table Columns 4"/>
  <w:LsdException Locked=3D"false" SemiHidden=3D"true" UnhideWhenUsed=3D"tr=
ue"
   Name=3D"Table Columns 5"/>
  <w:LsdException Locked=3D"false" SemiHidden=3D"true" UnhideWhenUsed=3D"tr=
ue"
   Name=3D"Table Grid 1"/>
  <w:LsdException Locked=3D"false" SemiHidden=3D"true" UnhideWhenUsed=3D"tr=
ue"
   Name=3D"Table Grid 2"/>
  <w:LsdException Locked=3D"false" SemiHidden=3D"true" UnhideWhenUsed=3D"tr=
ue"
   Name=3D"Table Grid 3"/>
  <w:LsdException Locked=3D"false" SemiHidden=3D"true" UnhideWhenUsed=3D"tr=
ue"
   Name=3D"Table Grid 4"/>
  <w:LsdException Locked=3D"false" SemiHidden=3D"true" UnhideWhenUsed=3D"tr=
ue"
   Name=3D"Table Grid 5"/>
  <w:LsdException Locked=3D"false" SemiHidden=3D"true" UnhideWhenUsed=3D"tr=
ue"
   Name=3D"Table Grid 6"/>
  <w:LsdException Locked=3D"false" SemiHidden=3D"true" UnhideWhenUsed=3D"tr=
ue"
   Name=3D"Table Grid 7"/>
  <w:LsdException Locked=3D"false" SemiHidden=3D"true" UnhideWhenUsed=3D"tr=
ue"
   Name=3D"Table Grid 8"/>
  <w:LsdException Locked=3D"false" SemiHidden=3D"true" UnhideWhenUsed=3D"tr=
ue"
   Name=3D"Table List 1"/>
  <w:LsdException Locked=3D"false" SemiHidden=3D"true" UnhideWhenUsed=3D"tr=
ue"
   Name=3D"Table List 2"/>
  <w:LsdException Locked=3D"false" SemiHidden=3D"true" UnhideWhenUsed=3D"tr=
ue"
   Name=3D"Table List 3"/>
  <w:LsdException Locked=3D"false" SemiHidden=3D"true" UnhideWhenUsed=3D"tr=
ue"
   Name=3D"Table List 4"/>
  <w:LsdException Locked=3D"false" SemiHidden=3D"true" UnhideWhenUsed=3D"tr=
ue"
   Name=3D"Table List 5"/>
  <w:LsdException Locked=3D"false" SemiHidden=3D"true" UnhideWhenUsed=3D"tr=
ue"
   Name=3D"Table List 6"/>
  <w:LsdException Locked=3D"false" SemiHidden=3D"true" UnhideWhenUsed=3D"tr=
ue"
   Name=3D"Table List 7"/>
  <w:LsdException Locked=3D"false" SemiHidden=3D"true" UnhideWhenUsed=3D"tr=
ue"
   Name=3D"Table List 8"/>
  <w:LsdException Locked=3D"false" SemiHidden=3D"true" UnhideWhenUsed=3D"tr=
ue"
   Name=3D"Table 3D effects 1"/>
  <w:LsdException Locked=3D"false" SemiHidden=3D"true" UnhideWhenUsed=3D"tr=
ue"
   Name=3D"Table 3D effects 2"/>
  <w:LsdException Locked=3D"false" SemiHidden=3D"true" UnhideWhenUsed=3D"tr=
ue"
   Name=3D"Table 3D effects 3"/>
  <w:LsdException Locked=3D"false" SemiHidden=3D"true" UnhideWhenUsed=3D"tr=
ue"
   Name=3D"Table Contemporary"/>
  <w:LsdException Locked=3D"false" SemiHidden=3D"true" UnhideWhenUsed=3D"tr=
ue"
   Name=3D"Table Elegant"/>
  <w:LsdException Locked=3D"false" SemiHidden=3D"true" UnhideWhenUsed=3D"tr=
ue"
   Name=3D"Table Professional"/>
  <w:LsdException Locked=3D"false" SemiHidden=3D"true" UnhideWhenUsed=3D"tr=
ue"
   Name=3D"Table Subtle 1"/>
  <w:LsdException Locked=3D"false" SemiHidden=3D"true" UnhideWhenUsed=3D"tr=
ue"
   Name=3D"Table Subtle 2"/>
  <w:LsdException Locked=3D"false" SemiHidden=3D"true" UnhideWhenUsed=3D"tr=
ue"
   Name=3D"Table Web 1"/>
  <w:LsdException Locked=3D"false" SemiHidden=3D"true" UnhideWhenUsed=3D"tr=
ue"
   Name=3D"Table Web 2"/>
  <w:LsdException Locked=3D"false" SemiHidden=3D"true" UnhideWhenUsed=3D"tr=
ue"
   Name=3D"Table Web 3"/>
  <w:LsdException Locked=3D"false" SemiHidden=3D"true" UnhideWhenUsed=3D"tr=
ue"
   Name=3D"Balloon Text"/>
  <w:LsdException Locked=3D"false" Priority=3D"39" Name=3D"Table Grid"/>
  <w:LsdException Locked=3D"false" SemiHidden=3D"true" UnhideWhenUsed=3D"tr=
ue"
   Name=3D"Table Theme"/>
  <w:LsdException Locked=3D"false" SemiHidden=3D"true" Name=3D"Placeholder =
Text"/>
  <w:LsdException Locked=3D"false" Priority=3D"1" QFormat=3D"true" Name=3D"=
No Spacing"/>
  <w:LsdException Locked=3D"false" Priority=3D"60" Name=3D"Light Shading"/>
  <w:LsdException Locked=3D"false" Priority=3D"61" Name=3D"Light List"/>
  <w:LsdException Locked=3D"false" Priority=3D"62" Name=3D"Light Grid"/>
  <w:LsdException Locked=3D"false" Priority=3D"63" Name=3D"Medium Shading 1=
"/>
  <w:LsdException Locked=3D"false" Priority=3D"64" Name=3D"Medium Shading 2=
"/>
  <w:LsdException Locked=3D"false" Priority=3D"65" Name=3D"Medium List 1"/>
  <w:LsdException Locked=3D"false" Priority=3D"66" Name=3D"Medium List 2"/>
  <w:LsdException Locked=3D"false" Priority=3D"67" Name=3D"Medium Grid 1"/>
  <w:LsdException Locked=3D"false" Priority=3D"68" Name=3D"Medium Grid 2"/>
  <w:LsdException Locked=3D"false" Priority=3D"69" Name=3D"Medium Grid 3"/>
  <w:LsdException Locked=3D"false" Priority=3D"70" Name=3D"Dark List"/>
  <w:LsdException Locked=3D"false" Priority=3D"71" Name=3D"Colorful Shading=
"/>
  <w:LsdException Locked=3D"false" Priority=3D"72" Name=3D"Colorful List"/>
  <w:LsdException Locked=3D"false" Priority=3D"73" Name=3D"Colorful Grid"/>
  <w:LsdException Locked=3D"false" Priority=3D"60" Name=3D"Light Shading Ac=
cent 1"/>
  <w:LsdException Locked=3D"false" Priority=3D"61" Name=3D"Light List Accen=
t 1"/>
  <w:LsdException Locked=3D"false" Priority=3D"62" Name=3D"Light Grid Accen=
t 1"/>
  <w:LsdException Locked=3D"false" Priority=3D"63" Name=3D"Medium Shading 1=
 Accent 1"/>
  <w:LsdException Locked=3D"false" Priority=3D"64" Name=3D"Medium Shading 2=
 Accent 1"/>
  <w:LsdException Locked=3D"false" Priority=3D"65" Name=3D"Medium List 1 Ac=
cent 1"/>
  <w:LsdException Locked=3D"false" SemiHidden=3D"true" Name=3D"Revision"/>
  <w:LsdException Locked=3D"false" Priority=3D"34" QFormat=3D"true"
   Name=3D"List Paragraph"/>
  <w:LsdException Locked=3D"false" Priority=3D"29" QFormat=3D"true" Name=3D=
"Quote"/>
  <w:LsdException Locked=3D"false" Priority=3D"30" QFormat=3D"true"
   Name=3D"Intense Quote"/>
  <w:LsdException Locked=3D"false" Priority=3D"66" Name=3D"Medium List 2 Ac=
cent 1"/>
  <w:LsdException Locked=3D"false" Priority=3D"67" Name=3D"Medium Grid 1 Ac=
cent 1"/>
  <w:LsdException Locked=3D"false" Priority=3D"68" Name=3D"Medium Grid 2 Ac=
cent 1"/>
  <w:LsdException Locked=3D"false" Priority=3D"69" Name=3D"Medium Grid 3 Ac=
cent 1"/>
  <w:LsdException Locked=3D"false" Priority=3D"70" Name=3D"Dark List Accent=
 1"/>
  <w:LsdException Locked=3D"false" Priority=3D"71" Name=3D"Colorful Shading=
 Accent 1"/>
  <w:LsdException Locked=3D"false" Priority=3D"72" Name=3D"Colorful List Ac=
cent 1"/>
  <w:LsdException Locked=3D"false" Priority=3D"73" Name=3D"Colorful Grid Ac=
cent 1"/>
  <w:LsdException Locked=3D"false" Priority=3D"60" Name=3D"Light Shading Ac=
cent 2"/>
  <w:LsdException Locked=3D"false" Priority=3D"61" Name=3D"Light List Accen=
t 2"/>
  <w:LsdException Locked=3D"false" Priority=3D"62" Name=3D"Light Grid Accen=
t 2"/>
  <w:LsdException Locked=3D"false" Priority=3D"63" Name=3D"Medium Shading 1=
 Accent 2"/>
  <w:LsdException Locked=3D"false" Priority=3D"64" Name=3D"Medium Shading 2=
 Accent 2"/>
  <w:LsdException Locked=3D"false" Priority=3D"65" Name=3D"Medium List 1 Ac=
cent 2"/>
  <w:LsdException Locked=3D"false" Priority=3D"66" Name=3D"Medium List 2 Ac=
cent 2"/>
  <w:LsdException Locked=3D"false" Priority=3D"67" Name=3D"Medium Grid 1 Ac=
cent 2"/>
  <w:LsdException Locked=3D"false" Priority=3D"68" Name=3D"Medium Grid 2 Ac=
cent 2"/>
  <w:LsdException Locked=3D"false" Priority=3D"69" Name=3D"Medium Grid 3 Ac=
cent 2"/>
  <w:LsdException Locked=3D"false" Priority=3D"70" Name=3D"Dark List Accent=
 2"/>
  <w:LsdException Locked=3D"false" Priority=3D"71" Name=3D"Colorful Shading=
 Accent 2"/>
  <w:LsdException Locked=3D"false" Priority=3D"72" Name=3D"Colorful List Ac=
cent 2"/>
  <w:LsdException Locked=3D"false" Priority=3D"73" Name=3D"Colorful Grid Ac=
cent 2"/>
  <w:LsdException Locked=3D"false" Priority=3D"60" Name=3D"Light Shading Ac=
cent 3"/>
  <w:LsdException Locked=3D"false" Priority=3D"61" Name=3D"Light List Accen=
t 3"/>
  <w:LsdException Locked=3D"false" Priority=3D"62" Name=3D"Light Grid Accen=
t 3"/>
  <w:LsdException Locked=3D"false" Priority=3D"63" Name=3D"Medium Shading 1=
 Accent 3"/>
  <w:LsdException Locked=3D"false" Priority=3D"64" Name=3D"Medium Shading 2=
 Accent 3"/>
  <w:LsdException Locked=3D"false" Priority=3D"65" Name=3D"Medium List 1 Ac=
cent 3"/>
  <w:LsdException Locked=3D"false" Priority=3D"66" Name=3D"Medium List 2 Ac=
cent 3"/>
  <w:LsdException Locked=3D"false" Priority=3D"67" Name=3D"Medium Grid 1 Ac=
cent 3"/>
  <w:LsdException Locked=3D"false" Priority=3D"68" Name=3D"Medium Grid 2 Ac=
cent 3"/>
  <w:LsdException Locked=3D"false" Priority=3D"69" Name=3D"Medium Grid 3 Ac=
cent 3"/>
  <w:LsdException Locked=3D"false" Priority=3D"70" Name=3D"Dark List Accent=
 3"/>
  <w:LsdException Locked=3D"false" Priority=3D"71" Name=3D"Colorful Shading=
 Accent 3"/>
  <w:LsdException Locked=3D"false" Priority=3D"72" Name=3D"Colorful List Ac=
cent 3"/>
  <w:LsdException Locked=3D"false" Priority=3D"73" Name=3D"Colorful Grid Ac=
cent 3"/>
  <w:LsdException Locked=3D"false" Priority=3D"60" Name=3D"Light Shading Ac=
cent 4"/>
  <w:LsdException Locked=3D"false" Priority=3D"61" Name=3D"Light List Accen=
t 4"/>
  <w:LsdException Locked=3D"false" Priority=3D"62" Name=3D"Light Grid Accen=
t 4"/>
  <w:LsdException Locked=3D"false" Priority=3D"63" Name=3D"Medium Shading 1=
 Accent 4"/>
  <w:LsdException Locked=3D"false" Priority=3D"64" Name=3D"Medium Shading 2=
 Accent 4"/>
  <w:LsdException Locked=3D"false" Priority=3D"65" Name=3D"Medium List 1 Ac=
cent 4"/>
  <w:LsdException Locked=3D"false" Priority=3D"66" Name=3D"Medium List 2 Ac=
cent 4"/>
  <w:LsdException Locked=3D"false" Priority=3D"67" Name=3D"Medium Grid 1 Ac=
cent 4"/>
  <w:LsdException Locked=3D"false" Priority=3D"68" Name=3D"Medium Grid 2 Ac=
cent 4"/>
  <w:LsdException Locked=3D"false" Priority=3D"69" Name=3D"Medium Grid 3 Ac=
cent 4"/>
  <w:LsdException Locked=3D"false" Priority=3D"70" Name=3D"Dark List Accent=
 4"/>
  <w:LsdException Locked=3D"false" Priority=3D"71" Name=3D"Colorful Shading=
 Accent 4"/>
  <w:LsdException Locked=3D"false" Priority=3D"72" Name=3D"Colorful List Ac=
cent 4"/>
  <w:LsdException Locked=3D"false" Priority=3D"73" Name=3D"Colorful Grid Ac=
cent 4"/>
  <w:LsdException Locked=3D"false" Priority=3D"60" Name=3D"Light Shading Ac=
cent 5"/>
  <w:LsdException Locked=3D"false" Priority=3D"61" Name=3D"Light List Accen=
t 5"/>
  <w:LsdException Locked=3D"false" Priority=3D"62" Name=3D"Light Grid Accen=
t 5"/>
  <w:LsdException Locked=3D"false" Priority=3D"63" Name=3D"Medium Shading 1=
 Accent 5"/>
  <w:LsdException Locked=3D"false" Priority=3D"64" Name=3D"Medium Shading 2=
 Accent 5"/>
  <w:LsdException Locked=3D"false" Priority=3D"65" Name=3D"Medium List 1 Ac=
cent 5"/>
  <w:LsdException Locked=3D"false" Priority=3D"66" Name=3D"Medium List 2 Ac=
cent 5"/>
  <w:LsdException Locked=3D"false" Priority=3D"67" Name=3D"Medium Grid 1 Ac=
cent 5"/>
  <w:LsdException Locked=3D"false" Priority=3D"68" Name=3D"Medium Grid 2 Ac=
cent 5"/>
  <w:LsdException Locked=3D"false" Priority=3D"69" Name=3D"Medium Grid 3 Ac=
cent 5"/>
  <w:LsdException Locked=3D"false" Priority=3D"70" Name=3D"Dark List Accent=
 5"/>
  <w:LsdException Locked=3D"false" Priority=3D"71" Name=3D"Colorful Shading=
 Accent 5"/>
  <w:LsdException Locked=3D"false" Priority=3D"72" Name=3D"Colorful List Ac=
cent 5"/>
  <w:LsdException Locked=3D"false" Priority=3D"73" Name=3D"Colorful Grid Ac=
cent 5"/>
  <w:LsdException Locked=3D"false" Priority=3D"60" Name=3D"Light Shading Ac=
cent 6"/>
  <w:LsdException Locked=3D"false" Priority=3D"61" Name=3D"Light List Accen=
t 6"/>
  <w:LsdException Locked=3D"false" Priority=3D"62" Name=3D"Light Grid Accen=
t 6"/>
  <w:LsdException Locked=3D"false" Priority=3D"63" Name=3D"Medium Shading 1=
 Accent 6"/>
  <w:LsdException Locked=3D"false" Priority=3D"64" Name=3D"Medium Shading 2=
 Accent 6"/>
  <w:LsdException Locked=3D"false" Priority=3D"65" Name=3D"Medium List 1 Ac=
cent 6"/>
  <w:LsdException Locked=3D"false" Priority=3D"66" Name=3D"Medium List 2 Ac=
cent 6"/>
  <w:LsdException Locked=3D"false" Priority=3D"67" Name=3D"Medium Grid 1 Ac=
cent 6"/>
  <w:LsdException Locked=3D"false" Priority=3D"68" Name=3D"Medium Grid 2 Ac=
cent 6"/>
  <w:LsdException Locked=3D"false" Priority=3D"69" Name=3D"Medium Grid 3 Ac=
cent 6"/>
  <w:LsdException Locked=3D"false" Priority=3D"70" Name=3D"Dark List Accent=
 6"/>
  <w:LsdException Locked=3D"false" Priority=3D"71" Name=3D"Colorful Shading=
 Accent 6"/>
  <w:LsdException Locked=3D"false" Priority=3D"72" Name=3D"Colorful List Ac=
cent 6"/>
  <w:LsdException Locked=3D"false" Priority=3D"73" Name=3D"Colorful Grid Ac=
cent 6"/>
  <w:LsdException Locked=3D"false" Priority=3D"19" QFormat=3D"true"
   Name=3D"Subtle Emphasis"/>
  <w:LsdException Locked=3D"false" Priority=3D"21" QFormat=3D"true"
   Name=3D"Intense Emphasis"/>
  <w:LsdException Locked=3D"false" Priority=3D"31" QFormat=3D"true"
   Name=3D"Subtle Reference"/>
  <w:LsdException Locked=3D"false" Priority=3D"32" QFormat=3D"true"
   Name=3D"Intense Reference"/>
  <w:LsdException Locked=3D"false" Priority=3D"33" QFormat=3D"true" Name=3D=
"Book Title"/>
  <w:LsdException Locked=3D"false" Priority=3D"37" SemiHidden=3D"true"
   UnhideWhenUsed=3D"true" Name=3D"Bibliography"/>
  <w:LsdException Locked=3D"false" Priority=3D"39" SemiHidden=3D"true"
   UnhideWhenUsed=3D"true" QFormat=3D"true" Name=3D"TOC Heading"/>
  <w:LsdException Locked=3D"false" Priority=3D"41" Name=3D"Plain Table 1"/>
  <w:LsdException Locked=3D"false" Priority=3D"42" Name=3D"Plain Table 2"/>
  <w:LsdException Locked=3D"false" Priority=3D"43" Name=3D"Plain Table 3"/>
  <w:LsdException Locked=3D"false" Priority=3D"44" Name=3D"Plain Table 4"/>
  <w:LsdException Locked=3D"false" Priority=3D"45" Name=3D"Plain Table 5"/>
  <w:LsdException Locked=3D"false" Priority=3D"40" Name=3D"Grid Table Light=
"/>
  <w:LsdException Locked=3D"false" Priority=3D"46" Name=3D"Grid Table 1 Lig=
ht"/>
  <w:LsdException Locked=3D"false" Priority=3D"47" Name=3D"Grid Table 2"/>
  <w:LsdException Locked=3D"false" Priority=3D"48" Name=3D"Grid Table 3"/>
  <w:LsdException Locked=3D"false" Priority=3D"49" Name=3D"Grid Table 4"/>
  <w:LsdException Locked=3D"false" Priority=3D"50" Name=3D"Grid Table 5 Dar=
k"/>
  <w:LsdException Locked=3D"false" Priority=3D"51" Name=3D"Grid Table 6 Col=
orful"/>
  <w:LsdException Locked=3D"false" Priority=3D"52" Name=3D"Grid Table 7 Col=
orful"/>
  <w:LsdException Locked=3D"false" Priority=3D"46"
   Name=3D"Grid Table 1 Light Accent 1"/>
  <w:LsdException Locked=3D"false" Priority=3D"47" Name=3D"Grid Table 2 Acc=
ent 1"/>
  <w:LsdException Locked=3D"false" Priority=3D"48" Name=3D"Grid Table 3 Acc=
ent 1"/>
  <w:LsdException Locked=3D"false" Priority=3D"49" Name=3D"Grid Table 4 Acc=
ent 1"/>
  <w:LsdException Locked=3D"false" Priority=3D"50" Name=3D"Grid Table 5 Dar=
k Accent 1"/>
  <w:LsdException Locked=3D"false" Priority=3D"51"
   Name=3D"Grid Table 6 Colorful Accent 1"/>
  <w:LsdException Locked=3D"false" Priority=3D"52"
   Name=3D"Grid Table 7 Colorful Accent 1"/>
  <w:LsdException Locked=3D"false" Priority=3D"46"
   Name=3D"Grid Table 1 Light Accent 2"/>
  <w:LsdException Locked=3D"false" Priority=3D"47" Name=3D"Grid Table 2 Acc=
ent 2"/>
  <w:LsdException Locked=3D"false" Priority=3D"48" Name=3D"Grid Table 3 Acc=
ent 2"/>
  <w:LsdException Locked=3D"false" Priority=3D"49" Name=3D"Grid Table 4 Acc=
ent 2"/>
  <w:LsdException Locked=3D"false" Priority=3D"50" Name=3D"Grid Table 5 Dar=
k Accent 2"/>
  <w:LsdException Locked=3D"false" Priority=3D"51"
   Name=3D"Grid Table 6 Colorful Accent 2"/>
  <w:LsdException Locked=3D"false" Priority=3D"52"
   Name=3D"Grid Table 7 Colorful Accent 2"/>
  <w:LsdException Locked=3D"false" Priority=3D"46"
   Name=3D"Grid Table 1 Light Accent 3"/>
  <w:LsdException Locked=3D"false" Priority=3D"47" Name=3D"Grid Table 2 Acc=
ent 3"/>
  <w:LsdException Locked=3D"false" Priority=3D"48" Name=3D"Grid Table 3 Acc=
ent 3"/>
  <w:LsdException Locked=3D"false" Priority=3D"49" Name=3D"Grid Table 4 Acc=
ent 3"/>
  <w:LsdException Locked=3D"false" Priority=3D"50" Name=3D"Grid Table 5 Dar=
k Accent 3"/>
  <w:LsdException Locked=3D"false" Priority=3D"51"
   Name=3D"Grid Table 6 Colorful Accent 3"/>
  <w:LsdException Locked=3D"false" Priority=3D"52"
   Name=3D"Grid Table 7 Colorful Accent 3"/>
  <w:LsdException Locked=3D"false" Priority=3D"46"
   Name=3D"Grid Table 1 Light Accent 4"/>
  <w:LsdException Locked=3D"false" Priority=3D"47" Name=3D"Grid Table 2 Acc=
ent 4"/>
  <w:LsdException Locked=3D"false" Priority=3D"48" Name=3D"Grid Table 3 Acc=
ent 4"/>
  <w:LsdException Locked=3D"false" Priority=3D"49" Name=3D"Grid Table 4 Acc=
ent 4"/>
  <w:LsdException Locked=3D"false" Priority=3D"50" Name=3D"Grid Table 5 Dar=
k Accent 4"/>
  <w:LsdException Locked=3D"false" Priority=3D"51"
   Name=3D"Grid Table 6 Colorful Accent 4"/>
  <w:LsdException Locked=3D"false" Priority=3D"52"
   Name=3D"Grid Table 7 Colorful Accent 4"/>
  <w:LsdException Locked=3D"false" Priority=3D"46"
   Name=3D"Grid Table 1 Light Accent 5"/>
  <w:LsdException Locked=3D"false" Priority=3D"47" Name=3D"Grid Table 2 Acc=
ent 5"/>
  <w:LsdException Locked=3D"false" Priority=3D"48" Name=3D"Grid Table 3 Acc=
ent 5"/>
  <w:LsdException Locked=3D"false" Priority=3D"49" Name=3D"Grid Table 4 Acc=
ent 5"/>
  <w:LsdException Locked=3D"false" Priority=3D"50" Name=3D"Grid Table 5 Dar=
k Accent 5"/>
  <w:LsdException Locked=3D"false" Priority=3D"51"
   Name=3D"Grid Table 6 Colorful Accent 5"/>
  <w:LsdException Locked=3D"false" Priority=3D"52"
   Name=3D"Grid Table 7 Colorful Accent 5"/>
  <w:LsdException Locked=3D"false" Priority=3D"46"
   Name=3D"Grid Table 1 Light Accent 6"/>
  <w:LsdException Locked=3D"false" Priority=3D"47" Name=3D"Grid Table 2 Acc=
ent 6"/>
  <w:LsdException Locked=3D"false" Priority=3D"48" Name=3D"Grid Table 3 Acc=
ent 6"/>
  <w:LsdException Locked=3D"false" Priority=3D"49" Name=3D"Grid Table 4 Acc=
ent 6"/>
  <w:LsdException Locked=3D"false" Priority=3D"50" Name=3D"Grid Table 5 Dar=
k Accent 6"/>
  <w:LsdException Locked=3D"false" Priority=3D"51"
   Name=3D"Grid Table 6 Colorful Accent 6"/>
  <w:LsdException Locked=3D"false" Priority=3D"52"
   Name=3D"Grid Table 7 Colorful Accent 6"/>
  <w:LsdException Locked=3D"false" Priority=3D"46" Name=3D"List Table 1 Lig=
ht"/>
  <w:LsdException Locked=3D"false" Priority=3D"47" Name=3D"List Table 2"/>
  <w:LsdException Locked=3D"false" Priority=3D"48" Name=3D"List Table 3"/>
  <w:LsdException Locked=3D"false" Priority=3D"49" Name=3D"List Table 4"/>
  <w:LsdException Locked=3D"false" Priority=3D"50" Name=3D"List Table 5 Dar=
k"/>
  <w:LsdException Locked=3D"false" Priority=3D"51" Name=3D"List Table 6 Col=
orful"/>
  <w:LsdException Locked=3D"false" Priority=3D"52" Name=3D"List Table 7 Col=
orful"/>
  <w:LsdException Locked=3D"false" Priority=3D"46"
   Name=3D"List Table 1 Light Accent 1"/>
  <w:LsdException Locked=3D"false" Priority=3D"47" Name=3D"List Table 2 Acc=
ent 1"/>
  <w:LsdException Locked=3D"false" Priority=3D"48" Name=3D"List Table 3 Acc=
ent 1"/>
  <w:LsdException Locked=3D"false" Priority=3D"49" Name=3D"List Table 4 Acc=
ent 1"/>
  <w:LsdException Locked=3D"false" Priority=3D"50" Name=3D"List Table 5 Dar=
k Accent 1"/>
  <w:LsdException Locked=3D"false" Priority=3D"51"
   Name=3D"List Table 6 Colorful Accent 1"/>
  <w:LsdException Locked=3D"false" Priority=3D"52"
   Name=3D"List Table 7 Colorful Accent 1"/>
  <w:LsdException Locked=3D"false" Priority=3D"46"
   Name=3D"List Table 1 Light Accent 2"/>
  <w:LsdException Locked=3D"false" Priority=3D"47" Name=3D"List Table 2 Acc=
ent 2"/>
  <w:LsdException Locked=3D"false" Priority=3D"48" Name=3D"List Table 3 Acc=
ent 2"/>
  <w:LsdException Locked=3D"false" Priority=3D"49" Name=3D"List Table 4 Acc=
ent 2"/>
  <w:LsdException Locked=3D"false" Priority=3D"50" Name=3D"List Table 5 Dar=
k Accent 2"/>
  <w:LsdException Locked=3D"false" Priority=3D"51"
   Name=3D"List Table 6 Colorful Accent 2"/>
  <w:LsdException Locked=3D"false" Priority=3D"52"
   Name=3D"List Table 7 Colorful Accent 2"/>
  <w:LsdException Locked=3D"false" Priority=3D"46"
   Name=3D"List Table 1 Light Accent 3"/>
  <w:LsdException Locked=3D"false" Priority=3D"47" Name=3D"List Table 2 Acc=
ent 3"/>
  <w:LsdException Locked=3D"false" Priority=3D"48" Name=3D"List Table 3 Acc=
ent 3"/>
  <w:LsdException Locked=3D"false" Priority=3D"49" Name=3D"List Table 4 Acc=
ent 3"/>
  <w:LsdException Locked=3D"false" Priority=3D"50" Name=3D"List Table 5 Dar=
k Accent 3"/>
  <w:LsdException Locked=3D"false" Priority=3D"51"
   Name=3D"List Table 6 Colorful Accent 3"/>
  <w:LsdException Locked=3D"false" Priority=3D"52"
   Name=3D"List Table 7 Colorful Accent 3"/>
  <w:LsdException Locked=3D"false" Priority=3D"46"
   Name=3D"List Table 1 Light Accent 4"/>
  <w:LsdException Locked=3D"false" Priority=3D"47" Name=3D"List Table 2 Acc=
ent 4"/>
  <w:LsdException Locked=3D"false" Priority=3D"48" Name=3D"List Table 3 Acc=
ent 4"/>
  <w:LsdException Locked=3D"false" Priority=3D"49" Name=3D"List Table 4 Acc=
ent 4"/>
  <w:LsdException Locked=3D"false" Priority=3D"50" Name=3D"List Table 5 Dar=
k Accent 4"/>
  <w:LsdException Locked=3D"false" Priority=3D"51"
   Name=3D"List Table 6 Colorful Accent 4"/>
  <w:LsdException Locked=3D"false" Priority=3D"52"
   Name=3D"List Table 7 Colorful Accent 4"/>
  <w:LsdException Locked=3D"false" Priority=3D"46"
   Name=3D"List Table 1 Light Accent 5"/>
  <w:LsdException Locked=3D"false" Priority=3D"47" Name=3D"List Table 2 Acc=
ent 5"/>
  <w:LsdException Locked=3D"false" Priority=3D"48" Name=3D"List Table 3 Acc=
ent 5"/>
  <w:LsdException Locked=3D"false" Priority=3D"49" Name=3D"List Table 4 Acc=
ent 5"/>
  <w:LsdException Locked=3D"false" Priority=3D"50" Name=3D"List Table 5 Dar=
k Accent 5"/>
  <w:LsdException Locked=3D"false" Priority=3D"51"
   Name=3D"List Table 6 Colorful Accent 5"/>
  <w:LsdException Locked=3D"false" Priority=3D"52"
   Name=3D"List Table 7 Colorful Accent 5"/>
  <w:LsdException Locked=3D"false" Priority=3D"46"
   Name=3D"List Table 1 Light Accent 6"/>
  <w:LsdException Locked=3D"false" Priority=3D"47" Name=3D"List Table 2 Acc=
ent 6"/>
  <w:LsdException Locked=3D"false" Priority=3D"48" Name=3D"List Table 3 Acc=
ent 6"/>
  <w:LsdException Locked=3D"false" Priority=3D"49" Name=3D"List Table 4 Acc=
ent 6"/>
  <w:LsdException Locked=3D"false" Priority=3D"50" Name=3D"List Table 5 Dar=
k Accent 6"/>
  <w:LsdException Locked=3D"false" Priority=3D"51"
   Name=3D"List Table 6 Colorful Accent 6"/>
  <w:LsdException Locked=3D"false" Priority=3D"52"
   Name=3D"List Table 7 Colorful Accent 6"/>
  <w:LsdException Locked=3D"false" SemiHidden=3D"true" UnhideWhenUsed=3D"tr=
ue"
   Name=3D"Mention"/>
  <w:LsdException Locked=3D"false" SemiHidden=3D"true" UnhideWhenUsed=3D"tr=
ue"
   Name=3D"Smart Hyperlink"/>
  <w:LsdException Locked=3D"false" SemiHidden=3D"true" UnhideWhenUsed=3D"tr=
ue"
   Name=3D"Hashtag"/>
  <w:LsdException Locked=3D"false" SemiHidden=3D"true" UnhideWhenUsed=3D"tr=
ue"
   Name=3D"Unresolved Mention"/>
 </w:LatentStyles>
</xml><![endif]-->
<style>
<!--
 /* Font Definitions */
 @font-face
	{font-family:"Cambria Math";
	panose-1:2 4 5 3 5 4 6 3 2 4;
	mso-font-charset:0;
	mso-generic-font-family:roman;
	mso-font-pitch:variable;
	mso-font-signature:-536870145 1107305727 0 0 415 0;}
@font-face
	{font-family:Calibri;
	panose-1:2 15 5 2 2 2 4 3 2 4;
	mso-font-charset:0;
	mso-generic-font-family:swiss;
	mso-font-pitch:variable;
	mso-font-signature:-536870145 1073786111 1 0 415 0;}
 /* Style Definitions */
 p.MsoNormal, li.MsoNormal, div.MsoNormal
	{mso-style-unhide:no;
	mso-style-qformat:yes;
	mso-style-parent:"";
	margin-top:0in;
	margin-right:0in;
	margin-bottom:8.0pt;
	margin-left:0in;
	line-height:106%;
	mso-pagination:widow-orphan;
	font-size:11.0pt;
	font-family:"Calibri",sans-serif;
	mso-ascii-font-family:Calibri;
	mso-ascii-theme-font:minor-latin;
	mso-fareast-font-family:Calibri;
	mso-fareast-theme-font:minor-latin;
	mso-hansi-font-family:Calibri;
	mso-hansi-theme-font:minor-latin;
	mso-bidi-font-family:"Times New Roman";
	mso-bidi-theme-font:minor-bidi;}
p.msonormal0, li.msonormal0, div.msonormal0
	{mso-style-name:msonormal;
	mso-style-unhide:no;
	mso-margin-top-alt:auto;
	margin-right:0in;
	mso-margin-bottom-alt:auto;
	margin-left:0in;
	mso-pagination:widow-orphan;
	font-size:12.0pt;
	font-family:"Times New Roman",serif;
	mso-fareast-font-family:"Times New Roman";
	mso-fareast-theme-font:minor-fareast;}
span.EndNoteBibliographyTitleChar
	{mso-style-name:"EndNote Bibliography Title Char";
	mso-style-unhide:no;
	mso-style-locked:yes;
	mso-style-link:"EndNote Bibliography Title";
	font-family:"Calibri",sans-serif;
	mso-ascii-font-family:Calibri;
	mso-hansi-font-family:Calibri;
	mso-no-proof:yes;}
p.EndNoteBibliographyTitle, li.EndNoteBibliographyTitle, div.EndNoteBibliog=
raphyTitle
	{mso-style-name:"EndNote Bibliography Title";
	mso-style-unhide:no;
	mso-style-link:"EndNote Bibliography Title Char";
	margin:0in;
	margin-bottom:.0001pt;
	text-align:center;
	line-height:106%;
	mso-pagination:widow-orphan;
	font-size:11.0pt;
	font-family:"Calibri",sans-serif;
	mso-fareast-font-family:Calibri;
	mso-fareast-theme-font:minor-latin;
	mso-bidi-font-family:"Times New Roman";
	mso-bidi-theme-font:minor-bidi;
	mso-no-proof:yes;}
span.EndNoteBibliographyChar
	{mso-style-name:"EndNote Bibliography Char";
	mso-style-unhide:no;
	mso-style-locked:yes;
	mso-style-link:"EndNote Bibliography";
	font-family:"Calibri",sans-serif;
	mso-ascii-font-family:Calibri;
	mso-hansi-font-family:Calibri;
	mso-no-proof:yes;}
p.EndNoteBibliography, li.EndNoteBibliography, div.EndNoteBibliography
	{mso-style-name:"EndNote Bibliography";
	mso-style-unhide:no;
	mso-style-link:"EndNote Bibliography Char";
	margin-top:0in;
	margin-right:0in;
	margin-bottom:8.0pt;
	margin-left:0in;
	mso-pagination:widow-orphan;
	font-size:11.0pt;
	font-family:"Calibri",sans-serif;
	mso-fareast-font-family:Calibri;
	mso-fareast-theme-font:minor-latin;
	mso-bidi-font-family:"Times New Roman";
	mso-bidi-theme-font:minor-bidi;
	mso-no-proof:yes;}
span.SpellE
	{mso-style-name:"";
	mso-spl-e:yes;}
span.GramE
	{mso-style-name:"";
	mso-gram-e:yes;}
.MsoChpDefault
	{mso-style-type:export-only;
	mso-default-props:yes;
	font-size:10.0pt;
	mso-ansi-font-size:10.0pt;
	mso-bidi-font-size:10.0pt;
	font-family:"Calibri",sans-serif;
	mso-ascii-font-family:Calibri;
	mso-ascii-theme-font:minor-latin;
	mso-fareast-font-family:Calibri;
	mso-fareast-theme-font:minor-latin;
	mso-hansi-font-family:Calibri;
	mso-hansi-theme-font:minor-latin;
	mso-bidi-font-family:"Times New Roman";
	mso-bidi-theme-font:minor-bidi;}
@page WordSection1
	{size:8.5in 11.0in;
	margin:.5in .5in .5in .5in;
	mso-header-margin:.5in;
	mso-footer-margin:.5in;
	mso-paper-source:0;}
div.WordSection1
	{page:WordSection1;}
-->
</style>
<!--[if gte mso 10]>
<style>
 /* Style Definitions */
 table.MsoNormalTable
	{mso-style-name:"Table Normal";
	mso-tstyle-rowband-size:0;
	mso-tstyle-colband-size:0;
	mso-style-noshow:yes;
	mso-style-priority:99;
	mso-style-parent:"";
	mso-padding-alt:0in 5.4pt 0in 5.4pt;
	mso-para-margin:0in;
	mso-para-margin-bottom:.0001pt;
	mso-pagination:widow-orphan;
	font-size:10.0pt;
	font-family:"Calibri",sans-serif;
	mso-ascii-font-family:Calibri;
	mso-ascii-theme-font:minor-latin;
	mso-hansi-font-family:Calibri;
	mso-hansi-theme-font:minor-latin;}
</style>
<![endif]--><!--[if gte mso 9]><xml>
 <o:shapedefaults v:ext=3D"edit" spidmax=3D"1026"/>
</xml><![endif]--><!--[if gte mso 9]><xml>
 <o:shapelayout v:ext=3D"edit">
  <o:idmap v:ext=3D"edit" data=3D"1"/>
 </o:shapelayout></xml><![endif]-->
</head>

<body lang=3DEN-US style=3D'tab-interval:.5in'>

<div class=3DWordSection1>

<p class=3DMsoNormal>Supplemental figure 1: Heat map showing enrichment of
assembled contigs according to the 4 different libraries used in this work.=
</p>

<p class=3DMsoNormal><o:p>&nbsp;</o:p></p>

<p class=3DMsoNormal><span style=3D'mso-no-proof:yes'><!--[if gte vml 1]><v=
:shapetype
 id=3D"_x0000_t75" coordsize=3D"21600,21600" o:spt=3D"75" o:preferrelative=
=3D"t"
 path=3D"m@4@5l@4@11@9@11@9@5xe" filled=3D"f" stroked=3D"f">
 <v:stroke joinstyle=3D"miter"/>
 <v:formulas>
  <v:f eqn=3D"if lineDrawn pixelLineWidth 0"/>
  <v:f eqn=3D"sum @0 1 0"/>
  <v:f eqn=3D"sum 0 0 @1"/>
  <v:f eqn=3D"prod @2 1 2"/>
  <v:f eqn=3D"prod @3 21600 pixelWidth"/>
  <v:f eqn=3D"prod @3 21600 pixelHeight"/>
  <v:f eqn=3D"sum @0 0 1"/>
  <v:f eqn=3D"prod @6 1 2"/>
  <v:f eqn=3D"prod @7 21600 pixelWidth"/>
  <v:f eqn=3D"sum @8 21600 0"/>
  <v:f eqn=3D"prod @7 21600 pixelHeight"/>
  <v:f eqn=3D"sum @10 21600 0"/>
 </v:formulas>
 <v:path o:extrusionok=3D"f" gradientshapeok=3D"t" o:connecttype=3D"rect"/>
 <o:lock v:ext=3D"edit" aspectratio=3D"t"/>
</v:shapetype><v:shape id=3D"Picture_x0020_3" o:spid=3D"_x0000_i1029" type=
=3D"#_x0000_t75"
 style=3D'width:283.2pt;height:316.8pt;visibility:visible;mso-wrap-style:sq=
uare'>
 <v:imagedata src=3D"Supplementalfigures_files/image001.wmz" o:title=3D""/>
</v:shape><![endif]--><![if !vml]><img width=3D378 height=3D422
src=3D"Supplementalfigures_files/image002.png" v:shapes=3D"Picture_x0020_3"=
><![endif]></span></p>

<p class=3DMsoNormal><o:p>&nbsp;</o:p></p>

<p class=3DMsoNormal>Supplemental figure 2: Phylogenetic analysis of the sa=
livary
antigen 5 family of <i style=3D'mso-bidi-font-style:normal'>Haematobia irri=
tans</i>
and their close relatives of the Diptera family. The evolutionary history w=
as
inferred by using the Maximum Likelihood method based on the JTT matrix-bas=
ed
model <!--[if supportFields]><span style=3D'mso-element:field-begin'></span=
><span
style=3D'mso-spacerun:yes'>�</span>ADDIN EN.CITE
&lt;EndNote&gt;&lt;Cite&gt;&lt;Author&gt;Jones&lt;/Author&gt;&lt;Year&gt;19=
92&lt;/Year&gt;&lt;RecNum&gt;15617&lt;/RecNum&gt;&lt;DisplayText&gt;(Jones
et al.,
1992)&lt;/DisplayText&gt;&lt;record&gt;&lt;rec-number&gt;15617&lt;/rec-numb=
er&gt;&lt;foreign-keys&gt;&lt;key
app=3D&quot;EN&quot; db-id=3D&quot;x9xdrzzrifaetoe52zsprrwuddze2zxera0z&quo=
t;
timestamp=3D&quot;1546269479&quot;&gt;15617&lt;/key&gt;&lt;/foreign-keys&gt=
;&lt;ref-type
name=3D&quot;Journal Article&quot;&gt;17&lt;/ref-type&gt;&lt;contributors&g=
t;&lt;authors&gt;&lt;author&gt;Jones,
D. T.&lt;/author&gt;&lt;author&gt;Taylor, W.
R.&lt;/author&gt;&lt;author&gt;Thornton, J.
M.&lt;/author&gt;&lt;/authors&gt;&lt;/contributors&gt;&lt;auth-address&gt;D=
epartment
of Biochemistry and Molecular Biology, University College, London,
UK.&lt;/auth-address&gt;&lt;titles&gt;&lt;title&gt;The rapid generation of
mutation data matrices from protein
sequences&lt;/title&gt;&lt;secondary-title&gt;Comput Appl
Biosci&lt;/secondary-title&gt;&lt;/titles&gt;&lt;periodical&gt;&lt;full-tit=
le&gt;Comput
Appl Biosci&lt;/full-title&gt;&lt;abbr-1&gt;Computer applications in the
biosciences : CABIOS&lt;/abbr-1&gt;&lt;/periodical&gt;&lt;pages&gt;275-82&l=
t;/pages&gt;&lt;volume&gt;8&lt;/volume&gt;&lt;number&gt;3&lt;/number&gt;&lt=
;edition&gt;1992/06/01&lt;/edition&gt;&lt;keywords&gt;&lt;keyword&gt;*Algor=
ithms&lt;/keyword&gt;&lt;keyword&gt;Amino
Acid Sequence&lt;/keyword&gt;&lt;keyword&gt;*Mutation&lt;/keyword&gt;&lt;ke=
yword&gt;Phylogeny&lt;/keyword&gt;&lt;keyword&gt;Proteins/*genetics&lt;/key=
word&gt;&lt;keyword&gt;Sequence
Alignment/*methods/statistics &amp;amp; numerical
data&lt;/keyword&gt;&lt;keyword&gt;Software&lt;/keyword&gt;&lt;/keywords&gt=
;&lt;dates&gt;&lt;year&gt;1992&lt;/year&gt;&lt;pub-dates&gt;&lt;date&gt;Jun=
&lt;/date&gt;&lt;/pub-dates&gt;&lt;/dates&gt;&lt;isbn&gt;0266-7061
(Print)&amp;#xD;0266-7061 (Linking)&lt;/isbn&gt;&lt;accession-num&gt;163357=
0&lt;/accession-num&gt;&lt;urls&gt;&lt;related-urls&gt;&lt;url&gt;https://w=
ww.ncbi.nlm.nih.gov/pubmed/1633570&lt;/url&gt;&lt;/related-urls&gt;&lt;/url=
s&gt;&lt;/record&gt;&lt;/Cite&gt;&lt;/EndNote&gt;<span
style=3D'mso-element:field-separator'></span><![endif]--><span style=3D'mso=
-no-proof:
yes'>(Jones et al., 1992)</span><!--[if supportFields]><span style=3D'mso-e=
lement:
field-end'></span><![endif]-->. The bootstrap consensus tree inferred from =
500
replicates <!--[if supportFields]><span style=3D'mso-element:field-begin'><=
/span><span
style=3D'mso-spacerun:yes'>�</span>ADDIN EN.CITE
&lt;EndNote&gt;&lt;Cite&gt;&lt;Author&gt;Felsenstein&lt;/Author&gt;&lt;Year=
&gt;1985&lt;/Year&gt;&lt;RecNum&gt;12271&lt;/RecNum&gt;&lt;DisplayText&gt;(=
Felsenstein,
1985)&lt;/DisplayText&gt;&lt;record&gt;&lt;rec-number&gt;12271&lt;/rec-numb=
er&gt;&lt;foreign-keys&gt;&lt;key
app=3D&quot;EN&quot; db-id=3D&quot;x9xdrzzrifaetoe52zsprrwuddze2zxera0z&quo=
t;
timestamp=3D&quot;1430431291&quot;&gt;12271&lt;/key&gt;&lt;/foreign-keys&gt=
;&lt;ref-type
name=3D&quot;Journal
Article&quot;&gt;17&lt;/ref-type&gt;&lt;contributors&gt;&lt;authors&gt;&lt;=
author&gt;Felsenstein,
J.&lt;/author&gt;&lt;/authors&gt;&lt;/contributors&gt;&lt;auth-address&gt;F=
elsenstein,
J&amp;#xD;Univ Washington,Dept Genet Sk50,Seattle,Wa 98195, USA&amp;#xD;Univ
Washington,Dept Genet Sk50,Seattle,Wa 98195,
USA&lt;/auth-address&gt;&lt;titles&gt;&lt;title&gt;Confidence-limits on
phylogenies - an approach using the
bootstrap&lt;/title&gt;&lt;secondary-title&gt;Evolution&lt;/secondary-title=
&gt;&lt;alt-title&gt;Evolution&lt;/alt-title&gt;&lt;/titles&gt;&lt;periodic=
al&gt;&lt;full-title&gt;Evolution&lt;/full-title&gt;&lt;abbr-1&gt;Evolution;
international journal of organic
evolution&lt;/abbr-1&gt;&lt;/periodical&gt;&lt;alt-periodical&gt;&lt;full-t=
itle&gt;Evolution&lt;/full-title&gt;&lt;abbr-1&gt;Evolution;
international journal of organic
evolution&lt;/abbr-1&gt;&lt;/alt-periodical&gt;&lt;pages&gt;783-791&lt;/pag=
es&gt;&lt;volume&gt;39&lt;/volume&gt;&lt;number&gt;4&lt;/number&gt;&lt;date=
s&gt;&lt;year&gt;1985&lt;/year&gt;&lt;/dates&gt;&lt;isbn&gt;0014-3820&lt;/i=
sbn&gt;&lt;accession-num&gt;ISI:A1985APJ8100007&lt;/accession-num&gt;&lt;ur=
ls&gt;&lt;related-urls&gt;&lt;url&gt;&amp;lt;Go
to
ISI&amp;gt;://A1985APJ8100007&lt;/url&gt;&lt;/related-urls&gt;&lt;/urls&gt;=
&lt;electronic-resource-num&gt;Doi
10.2307/2408678&lt;/electronic-resource-num&gt;&lt;language&gt;English&lt;/=
language&gt;&lt;/record&gt;&lt;/Cite&gt;&lt;/EndNote&gt;<span
style=3D'mso-element:field-separator'></span><![endif]--><span style=3D'mso=
-no-proof:
yes'>(Felsenstein, 1985)</span><!--[if supportFields]><span style=3D'mso-el=
ement:
field-end'></span><![endif]--> is taken to represent the evolutionary histo=
ry
of the taxa analyzed. Branches corresponding to partitions reproduced in le=
ss
than 50% bootstrap replicates are collapsed. Initial tree(s) for the heuris=
tic
search were obtained by applying the Neighbor-Joining method to a matrix of
pairwise distances estimated using a JTT model. A discrete Gamma distributi=
on
was used to model evolutionary rate differences among sites (5 categories (=
+G,
parameter =3D 2.0103)). The analysis involved 66 amino acid sequences. All
positions with less than 50% site coverage were eliminated. That is, fewer =
than
50% alignment gaps, missing data, and ambiguous bases were allowed at any
position. There <span class=3DGramE>were</span> a total of 257 positions in=
 the
final dataset. Evolutionary analyses were conducted in MEGA6 <!--[if suppor=
tFields]><span
style=3D'mso-element:field-begin'></span><span
style=3D'mso-spacerun:yes'>�</span>ADDIN EN.CITE
&lt;EndNote&gt;&lt;Cite&gt;&lt;Author&gt;Tamura&lt;/Author&gt;&lt;Year&gt;2=
013&lt;/Year&gt;&lt;RecNum&gt;11781&lt;/RecNum&gt;&lt;DisplayText&gt;(Tamura
et al.,
2013)&lt;/DisplayText&gt;&lt;record&gt;&lt;rec-number&gt;11781&lt;/rec-numb=
er&gt;&lt;foreign-keys&gt;&lt;key
app=3D&quot;EN&quot; db-id=3D&quot;x9xdrzzrifaetoe52zsprrwuddze2zxera0z&quo=
t;
timestamp=3D&quot;1400870065&quot;&gt;11781&lt;/key&gt;&lt;/foreign-keys&gt=
;&lt;ref-type
name=3D&quot;Journal
Article&quot;&gt;17&lt;/ref-type&gt;&lt;contributors&gt;&lt;authors&gt;&lt;=
author&gt;Tamura,
K.&lt;/author&gt;&lt;author&gt;Stecher,
G.&lt;/author&gt;&lt;author&gt;Peterson,
D.&lt;/author&gt;&lt;author&gt;Filipski, A.&lt;/author&gt;&lt;author&gt;Kum=
ar,
S.&lt;/author&gt;&lt;/authors&gt;&lt;/contributors&gt;&lt;auth-address&gt;R=
esearch
Center for Genomics and Bioinformatics, Tokyo Metropolitan University,
Hachioji, Tokyo, Japan.&lt;/auth-address&gt;&lt;titles&gt;&lt;title&gt;MEGA=
6:
Molecular Evolutionary Genetics Analysis version
6.0&lt;/title&gt;&lt;secondary-title&gt;Mol Biol
Evol&lt;/secondary-title&gt;&lt;alt-title&gt;Molecular biology and evolutio=
n&lt;/alt-title&gt;&lt;/titles&gt;&lt;periodical&gt;&lt;full-title&gt;Mol
Biol Evol&lt;/full-title&gt;&lt;abbr-1&gt;Molecular biology and
evolution&lt;/abbr-1&gt;&lt;/periodical&gt;&lt;alt-periodical&gt;&lt;full-t=
itle&gt;Mol
Biol Evol&lt;/full-title&gt;&lt;abbr-1&gt;Molecular biology and
evolution&lt;/abbr-1&gt;&lt;/alt-periodical&gt;&lt;pages&gt;2725-9&lt;/page=
s&gt;&lt;volume&gt;30&lt;/volume&gt;&lt;number&gt;12&lt;/number&gt;&lt;date=
s&gt;&lt;year&gt;2013&lt;/year&gt;&lt;pub-dates&gt;&lt;date&gt;Dec&lt;/date=
&gt;&lt;/pub-dates&gt;&lt;/dates&gt;&lt;isbn&gt;1537-1719
(Electronic)&amp;#xD;0737-4038
(Linking)&lt;/isbn&gt;&lt;accession-num&gt;24132122&lt;/accession-num&gt;&l=
t;urls&gt;&lt;related-urls&gt;&lt;url&gt;http://www.ncbi.nlm.nih.gov/pubmed=
/24132122&lt;/url&gt;&lt;/related-urls&gt;&lt;/urls&gt;&lt;custom2&gt;38403=
12&lt;/custom2&gt;&lt;electronic-resource-num&gt;10.1093/molbev/mst197&lt;/=
electronic-resource-num&gt;&lt;/record&gt;&lt;/Cite&gt;&lt;/EndNote&gt;<span
style=3D'mso-element:field-separator'></span><![endif]--><span style=3D'mso=
-no-proof:
yes'>(Tamura et al., 2013)</span><!--[if supportFields]><span style=3D'mso-=
element:
field-end'></span><![endif]-->.<span style=3D'mso-spacerun:yes'>� </span>The
sequence names start with the first three letters of their genus name, foll=
owed
by the first three letters of the species name, followed by their GenBank
accession. The <i style=3D'mso-bidi-font-style:normal'>H. irritans</i> sequ=
ences
have their expression index following their GenBank accession. The sequences
from <i style=3D'mso-bidi-font-style:normal'>H. irritans </i>are marked wit=
h a
red circle, those of <i style=3D'mso-bidi-font-style:normal'>Stomoxys calci=
trans</i>
with a blue circle, and that from <i style=3D'mso-bidi-font-style:normal'>D=
ipetalogaster
maxima</i> is marked with a green circle.</p>

<p class=3DMsoNormal><span style=3D'mso-no-proof:yes'><!--[if gte vml 1]><v=
:shape
 id=3D"Picture_x0020_4" o:spid=3D"_x0000_i1028" type=3D"#_x0000_t75" style=
=3D'width:759pt;
 height:22in;visibility:visible;mso-wrap-style:square'>
 <v:imagedata src=3D"Supplementalfigures_files/image003.wmz" o:title=3D""/>
</v:shape><![endif]--><![if !vml]><img width=3D1012 height=3D2112
src=3D"Supplementalfigures_files/image004.png" v:shapes=3D"Picture_x0020_4"=
><![endif]></span></p>

<p class=3DMsoNormal>Supplemental figure 3: Phylogenetic analysis of the
Hematobin family of <i style=3D'mso-bidi-font-style:normal'>Haematobia irri=
tans</i>
and their close relatives of the Diptera family. The evolutionary history w=
as
inferred by using the Maximum Likelihood method based on the Whelan And Gol=
dman
model <!--[if supportFields]><span style=3D'mso-element:field-begin'></span=
><span
style=3D'mso-spacerun:yes'>�</span>ADDIN EN.CITE
&lt;EndNote&gt;&lt;Cite&gt;&lt;Author&gt;Whelan&lt;/Author&gt;&lt;Year&gt;2=
001&lt;/Year&gt;&lt;RecNum&gt;15614&lt;/RecNum&gt;&lt;DisplayText&gt;(Whelan
and Goldman, 2001)&lt;/DisplayText&gt;&lt;record&gt;&lt;rec-number&gt;15614=
&lt;/rec-number&gt;&lt;foreign-keys&gt;&lt;key
app=3D&quot;EN&quot; db-id=3D&quot;x9xdrzzrifaetoe52zsprrwuddze2zxera0z&quo=
t;
timestamp=3D&quot;1545752976&quot;&gt;15614&lt;/key&gt;&lt;/foreign-keys&gt=
;&lt;ref-type
name=3D&quot;Journal Article&quot;&gt;17&lt;/ref-type&gt;&lt;contributors&g=
t;&lt;authors&gt;&lt;author&gt;Whelan,
S.&lt;/author&gt;&lt;author&gt;Goldman,
N.&lt;/author&gt;&lt;/authors&gt;&lt;/contributors&gt;&lt;auth-address&gt;D=
epartment
of Zoology, University of Cambridge, Cambridge, England.
s.whelan@zoo.cam.ac.uk&lt;/auth-address&gt;&lt;titles&gt;&lt;title&gt;A gen=
eral
empirical model of protein evolution derived from multiple protein families
using a maximum-likelihood approach&lt;/title&gt;&lt;secondary-title&gt;Mol
Biol
Evol&lt;/secondary-title&gt;&lt;/titles&gt;&lt;periodical&gt;&lt;full-title=
&gt;Mol
Biol Evol&lt;/full-title&gt;&lt;abbr-1&gt;Molecular biology and
evolution&lt;/abbr-1&gt;&lt;/periodical&gt;&lt;pages&gt;691-9&lt;/pages&gt;=
&lt;volume&gt;18&lt;/volume&gt;&lt;number&gt;5&lt;/number&gt;&lt;edition&gt=
;2001/04/25&lt;/edition&gt;&lt;keywords&gt;&lt;keyword&gt;Algorithms&lt;/ke=
yword&gt;&lt;keyword&gt;Amino
Acid Sequence&lt;/keyword&gt;&lt;keyword&gt;Amino
Acids/analysis/genetics&lt;/keyword&gt;&lt;keyword&gt;Computer
Simulation&lt;/keyword&gt;&lt;keyword&gt;*Evolution,
Molecular&lt;/keyword&gt;&lt;keyword&gt;*Likelihood
Functions&lt;/keyword&gt;&lt;keyword&gt;*Models,
Biological&lt;/keyword&gt;&lt;keyword&gt;Phylogeny&lt;/keyword&gt;&lt;keywo=
rd&gt;Probability&lt;/keyword&gt;&lt;keyword&gt;*Proteins&lt;/keyword&gt;&l=
t;keyword&gt;*Sequence
Alignment&lt;/keyword&gt;&lt;/keywords&gt;&lt;dates&gt;&lt;year&gt;2001&lt;=
/year&gt;&lt;pub-dates&gt;&lt;date&gt;May&lt;/date&gt;&lt;/pub-dates&gt;&lt=
;/dates&gt;&lt;isbn&gt;0737-4038
(Print)&amp;#xD;0737-4038
(Linking)&lt;/isbn&gt;&lt;accession-num&gt;11319253&lt;/accession-num&gt;&l=
t;urls&gt;&lt;related-urls&gt;&lt;url&gt;https://www.ncbi.nlm.nih.gov/pubme=
d/11319253&lt;/url&gt;&lt;/related-urls&gt;&lt;/urls&gt;&lt;electronic-reso=
urce-num&gt;10.1093/oxfordjournals.molbev.a003851&lt;/electronic-resource-n=
um&gt;&lt;/record&gt;&lt;/Cite&gt;&lt;/EndNote&gt;<span
style=3D'mso-element:field-separator'></span><![endif]--><span style=3D'mso=
-no-proof:
yes'>(Whelan and Goldman, 2001)</span><!--[if supportFields]><span
style=3D'mso-element:field-end'></span><![endif]-->. The bootstrap consensu=
s tree
inferred from 500 replicates <!--[if supportFields]><span style=3D'mso-elem=
ent:
field-begin'></span><span style=3D'mso-spacerun:yes'>�</span>ADDIN EN.CITE
&lt;EndNote&gt;&lt;Cite&gt;&lt;Author&gt;Felsenstein&lt;/Author&gt;&lt;Year=
&gt;1985&lt;/Year&gt;&lt;RecNum&gt;12271&lt;/RecNum&gt;&lt;DisplayText&gt;(=
Felsenstein,
1985)&lt;/DisplayText&gt;&lt;record&gt;&lt;rec-number&gt;12271&lt;/rec-numb=
er&gt;&lt;foreign-keys&gt;&lt;key
app=3D&quot;EN&quot; db-id=3D&quot;x9xdrzzrifaetoe52zsprrwuddze2zxera0z&quo=
t;
timestamp=3D&quot;1430431291&quot;&gt;12271&lt;/key&gt;&lt;/foreign-keys&gt=
;&lt;ref-type
name=3D&quot;Journal Article&quot;&gt;17&lt;/ref-type&gt;&lt;contributors&g=
t;&lt;authors&gt;&lt;author&gt;Felsenstein,
J.&lt;/author&gt;&lt;/authors&gt;&lt;/contributors&gt;&lt;auth-address&gt;F=
elsenstein,
J&amp;#xD;Univ Washington,Dept Genet Sk50,Seattle,Wa 98195, USA&amp;#xD;Univ
Washington,Dept Genet Sk50,Seattle,Wa 98195,
USA&lt;/auth-address&gt;&lt;titles&gt;&lt;title&gt;Confidence-limits on
phylogenies - an approach using the
bootstrap&lt;/title&gt;&lt;secondary-title&gt;Evolution&lt;/secondary-title=
&gt;&lt;alt-title&gt;Evolution&lt;/alt-title&gt;&lt;/titles&gt;&lt;periodic=
al&gt;&lt;full-title&gt;Evolution&lt;/full-title&gt;&lt;abbr-1&gt;Evolution;
international journal of organic evolution&lt;/abbr-1&gt;&lt;/periodical&gt=
;&lt;alt-periodical&gt;&lt;full-title&gt;Evolution&lt;/full-title&gt;&lt;ab=
br-1&gt;Evolution;
international journal of organic
evolution&lt;/abbr-1&gt;&lt;/alt-periodical&gt;&lt;pages&gt;783-791&lt;/pag=
es&gt;&lt;volume&gt;39&lt;/volume&gt;&lt;number&gt;4&lt;/number&gt;&lt;date=
s&gt;&lt;year&gt;1985&lt;/year&gt;&lt;/dates&gt;&lt;isbn&gt;0014-3820&lt;/i=
sbn&gt;&lt;accession-num&gt;ISI:A1985APJ8100007&lt;/accession-num&gt;&lt;ur=
ls&gt;&lt;related-urls&gt;&lt;url&gt;&amp;lt;Go
to
ISI&amp;gt;://A1985APJ8100007&lt;/url&gt;&lt;/related-urls&gt;&lt;/urls&gt;=
&lt;electronic-resource-num&gt;Doi
10.2307/2408678&lt;/electronic-resource-num&gt;&lt;language&gt;English&lt;/=
language&gt;&lt;/record&gt;&lt;/Cite&gt;&lt;/EndNote&gt;<span
style=3D'mso-element:field-separator'></span><![endif]--><span style=3D'mso=
-no-proof:
yes'>(Felsenstein, 1985)</span><!--[if supportFields]><span style=3D'mso-el=
ement:
field-end'></span><![endif]--> is taken to represent the evolutionary histo=
ry
of the taxa analyzed. Branches corresponding to partitions reproduced in le=
ss
than 50% bootstrap replicates are collapsed. Initial tree(s) for the heuris=
tic
search were obtained by applying the Neighbor-Joining method to a matrix of
pairwise distances estimated using a JTT model. A discrete Gamma distributi=
on
was used to model evolutionary rate differences among sites (5 categories (=
+G,
parameter =3D 6.4363)). The analysis involved 30 amino acid sequences. All
positions with less than 50% site coverage were eliminated. That is, fewer =
than
50% alignment gaps, missing data, and ambiguous bases were allowed at any
position. There <span class=3DGramE>were</span> a total of 158 positions in=
 the
final dataset. Evolutionary analyses were conducted in MEGA6 <!--[if suppor=
tFields]><span
style=3D'mso-element:field-begin'></span><span
style=3D'mso-spacerun:yes'>�</span>ADDIN EN.CITE
&lt;EndNote&gt;&lt;Cite&gt;&lt;Author&gt;Tamura&lt;/Author&gt;&lt;Year&gt;2=
013&lt;/Year&gt;&lt;RecNum&gt;11781&lt;/RecNum&gt;&lt;DisplayText&gt;(Tamura
et al., 2013)&lt;/DisplayText&gt;&lt;record&gt;&lt;rec-number&gt;11781&lt;/=
rec-number&gt;&lt;foreign-keys&gt;&lt;key
app=3D&quot;EN&quot; db-id=3D&quot;x9xdrzzrifaetoe52zsprrwuddze2zxera0z&quo=
t;
timestamp=3D&quot;1400870065&quot;&gt;11781&lt;/key&gt;&lt;/foreign-keys&gt=
;&lt;ref-type
name=3D&quot;Journal
Article&quot;&gt;17&lt;/ref-type&gt;&lt;contributors&gt;&lt;authors&gt;&lt;=
author&gt;Tamura,
K.&lt;/author&gt;&lt;author&gt;Stecher,
G.&lt;/author&gt;&lt;author&gt;Peterson, D.&lt;/author&gt;&lt;author&gt;Fil=
ipski,
A.&lt;/author&gt;&lt;author&gt;Kumar,
S.&lt;/author&gt;&lt;/authors&gt;&lt;/contributors&gt;&lt;auth-address&gt;R=
esearch
Center for Genomics and Bioinformatics, Tokyo Metropolitan University,
Hachioji, Tokyo, Japan.&lt;/auth-address&gt;&lt;titles&gt;&lt;title&gt;MEGA=
6:
Molecular Evolutionary Genetics Analysis version
6.0&lt;/title&gt;&lt;secondary-title&gt;Mol Biol
Evol&lt;/secondary-title&gt;&lt;alt-title&gt;Molecular biology and
evolution&lt;/alt-title&gt;&lt;/titles&gt;&lt;periodical&gt;&lt;full-title&=
gt;Mol
Biol Evol&lt;/full-title&gt;&lt;abbr-1&gt;Molecular biology and
evolution&lt;/abbr-1&gt;&lt;/periodical&gt;&lt;alt-periodical&gt;&lt;full-t=
itle&gt;Mol
Biol Evol&lt;/full-title&gt;&lt;abbr-1&gt;Molecular biology and
evolution&lt;/abbr-1&gt;&lt;/alt-periodical&gt;&lt;pages&gt;2725-9&lt;/page=
s&gt;&lt;volume&gt;30&lt;/volume&gt;&lt;number&gt;12&lt;/number&gt;&lt;date=
s&gt;&lt;year&gt;2013&lt;/year&gt;&lt;pub-dates&gt;&lt;date&gt;Dec&lt;/date=
&gt;&lt;/pub-dates&gt;&lt;/dates&gt;&lt;isbn&gt;1537-1719
(Electronic)&amp;#xD;0737-4038
(Linking)&lt;/isbn&gt;&lt;accession-num&gt;24132122&lt;/accession-num&gt;&l=
t;urls&gt;&lt;related-urls&gt;&lt;url&gt;http://www.ncbi.nlm.nih.gov/pubmed=
/24132122&lt;/url&gt;&lt;/related-urls&gt;&lt;/urls&gt;&lt;custom2&gt;38403=
12&lt;/custom2&gt;&lt;electronic-resource-num&gt;10.1093/molbev/mst197&lt;/=
electronic-resource-num&gt;&lt;/record&gt;&lt;/Cite&gt;&lt;/EndNote&gt;<span
style=3D'mso-element:field-separator'></span><![endif]--><span style=3D'mso=
-no-proof:
yes'>(Tamura et al., 2013)</span><!--[if supportFields]><span style=3D'mso-=
element:
field-end'></span><![endif]-->. The <span class=3DSpellE>hematobin</span>
sequence showing macrophage inhibition activity <!--[if supportFields]><span
style=3D'mso-element:field-begin'></span><span
style=3D'mso-spacerun:yes'>�</span>ADDIN EN.CITE <span style=3D'mso-element=
:field-begin'></span><span
style=3D'mso-spacerun:yes'>�</span>ADDIN EN.CITE.DATA <![if gte mso 9]><xml>
 <w:data>3C456E644E6F74653E3C436974653E3C417574686F723E427265696A6F3C2F4175=
74686F723E3C596561723E323031383C2F596561723E3C5265634E756D3E31353536333C2F5=
265634E756D3E3C446973706C6179546578743E28427265696A6F20657420616C2E2C203230=
3138293C2F446973706C6179546578743E3C7265636F72643E3C7265632D6E756D6265723E3=
1353536333C2F7265632D6E756D6265723E3C666F726569676E2D6B6579733E3C6B65792061=
70703D22454E222064622D69643D2278397864727A7A7269666165746F6535327A737072727=
77564647A65327A78657261307A222074696D657374616D703D223135333738393137383222=
3E31353536333C2F6B65793E3C2F666F726569676E2D6B6579733E3C7265662D74797065206=
E616D653D224A6F75726E616C2041727469636C65223E31373C2F7265662D747970653E3C63=
6F6E7472696275746F72733E3C617574686F72733E3C617574686F723E427265696A6F2C204=
D2E3C2F617574686F723E3C617574686F723E457374657665732C20452E3C2F617574686F72=
3E3C617574686F723E42697A7A6172726F2C20422E3C2F617574686F723E3C617574686F723=
E4C6172612C20502E20472E3C2F617574686F723E3C617574686F723E41737369732C204A2E=
20422E3C2F617574686F723E3C617574686F723E526F6368612C20532E3C2F617574686F723=
E3C617574686F723E50617374726F2C204C2E3C2F617574686F723E3C617574686F723E4665=
726E616E64657A2C20432E3C2F617574686F723E3C617574686F723E4D65696B6C652C20412=
E3C2F617574686F723E3C617574686F723E53612D4E756E65732C20412E3C2F617574686F72=
3E3C2F617574686F72733E3C2F636F6E7472696275746F72733E3C617574682D61646472657=
3733E556E69762052657075626C6963612C20556E696461642052656163742026616D703B20=
42696F6D6F64656C6F7320457870742C20466163204D65642C204D6F6E7465766964656F203=
23132352C2055727567756179262378443B556E69762053616F205061756C6F2C2044657074=
20496D6D756E6F6C2C204578707420496D6D756E6F6C204C61622C20496E73742042696F6D6=
564205363692C2042522D30353530383030302053616F205061756C6F2C2053502C20427261=
7A696C262378443B556E69762052657075626C6963612C204C616220496E746572616363204=
D6F6C2C20466163204369656E636961732C204D6F6E7465766964656F20343232352C205572=
7567756179262378443B556E69762052657075626C6963612C204361746564726120496E6D7=
56E6F6C2C20466163205175696D2C2041766520416C667265646F204E61766172726F2C204D=
6F6E7465766964656F20333035312C2055727567756179262378443B556E697620526570756=
26C6963612C204C6162205465636E204E75636C2C20466163205665742C204C6173706C2C20=
4D6F6E7465766964656F20313535302C2055727567756179262378443B434E50712C204E617=
46C20496E7374205363692026616D703B20546563686E6F6C204D6F6C20456E746F6D6F6C2C=
204E61746C20436F756E63696C205363692026616D703B20546563686E6F6C2044657620494=
E435420454D2C2052696F204465204A616E6569726F2C20524A2C204272617A696C3C2F6175=
74682D616464726573733E3C7469746C65733E3C7469746C653E3C7374796C6520666163653=
D226E6F726D616C2220666F6E743D2264656661756C74222073697A653D2231303025223E48=
656D61746F62696E2069732061206E6F76656C20696D6D756E6F6D6F64756C61746F7279207=
0726F7465696E2066726F6D207468652073616C697661206F662074686520686F726E20666C=
79203C2F7374796C653E3C7374796C6520666163653D226974616C69632220666F6E743D226=
4656661756C74222073697A653D2231303025223E4861656D61746F62696120697272697461=
6E73203C2F7374796C653E3C7374796C6520666163653D226E6F726D616C2220666F6E743D2=
264656661756C74222073697A653D2231303025223E7468617420696E686962697473207468=
6520696E666C616D6D61746F727920726573706F6E736520696E206D7572696E65206D61637=
26F7068616765733C2F7374796C653E3C2F7469746C653E3C7365636F6E646172792D746974=
6C653E5061726173697465732026616D703B20566563746F72733C2F7365636F6E646172792=
D7469746C653E3C616C742D7469746C653E506172617369746520566563746F72262378443B=
506172617369746520566563746F723C2F616C742D7469746C653E3C2F7469746C65733E3C7=
06572696F646963616C3E3C66756C6C2D7469746C653E5061726173697465732026616D703B=
20566563746F72733C2F66756C6C2D7469746C653E3C616262722D313E50617261736974652=
0566563746F723C2F616262722D313E3C2F706572696F646963616C3E3C766F6C756D653E31=
313C2F766F6C756D653E3C6B6579776F7264733E3C6B6579776F72643E6861656D61746F626=
961206972726974616E733C2F6B6579776F72643E3C6B6579776F72643E73616C6976613C2F=
6B6579776F72643E3C6B6579776F72643E68656D61746F62696E3C2F6B6579776F72643E3C6=
B6579776F72643E6D6163726F7068616765733C2F6B6579776F72643E3C6B6579776F72643E=
696E666C616D6D6174696F6E3C2F6B6579776F72643E3C6B6579776F72643E696D6D756E6F6=
D6F64756C61746F72792061637469766974793C2F6B6579776F72643E3C6B6579776F72643E=
696E7465726665726F6E2D67616D6D612070726F64756374696F6E3C2F6B6579776F72643E3=
C6B6579776F72643E6E69747269632D6F786964652070726F64756374696F6E3C2F6B657977=
6F72643E3C6B6579776F72643E6E6563726F7369732D666163746F722D616C7068613C2F6B6=
579776F72643E3C6B6579776F72643E6C796D652D6469736561736520766563746F723C2F6B=
6579776F72643E3C6B6579776F72643E6364342B20742D63656C6C733C2F6B6579776F72643=
E3C6B6579776F72643E69786F6465732D726963696E75733C2F6B6579776F72643E3C6B6579=
776F72643E696D6D756E652D726573706F6E73653C2F6B6579776F72643E3C6B6579776F726=
43E676C616E6420657874726163743C2F6B6579776F72643E3C6B6579776F72643E70686F73=
706861746173652D61637469766974793C2F6B6579776F72643E3C6B6579776F72643E76616=
363696E652063616E6469646174653C2F6B6579776F72643E3C2F6B6579776F7264733E3C64=
617465733E3C796561723E323031383C2F796561723E3C7075622D64617465733E3C6461746=
53E4A756C2032373C2F646174653E3C2F7075622D64617465733E3C2F64617465733E3C6973=
626E3E313735362D333330353C2F6973626E3E3C616363657373696F6E2D6E756D3E574F533=
A3030303434303232333130303030323C2F616363657373696F6E2D6E756D3E3C75726C733E=
3C72656C617465642D75726C733E3C75726C3E3C7374796C6520666163653D22756E6465726=
C696E652220666F6E743D2264656661756C74222073697A653D2231303025223E266C743B47=
6F20746F204953492667743B3A2F2F574F533A3030303434303232333130303030323C2F737=
4796C653E3C2F75726C3E3C2F72656C617465642D75726C733E3C2F75726C733E3C6C616E67=
756167653E456E676C6973683C2F6C616E67756167653E3C2F7265636F72643E3C2F4369746=
53E3C2F456E644E6F74653E</w:data>
</xml><![endif]><span style=3D'mso-element:field-end'></span><span
style=3D'mso-element:field-separator'></span><![endif]--><span style=3D'mso=
-no-proof:
yes'>(Breijo et al., 2018)</span><!--[if gte mso 9]><xml>
 <w:data>3C456E644E6F74653E3C436974653E3C417574686F723E427265696A6F3C2F4175=
74686F723E3C596561723E323031383C2F596561723E3C5265634E756D3E31353536333C2F5=
265634E756D3E3C446973706C6179546578743E28427265696A6F20657420616C2E2C203230=
3138293C2F446973706C6179546578743E3C7265636F72643E3C7265632D6E756D6265723E3=
1353536333C2F7265632D6E756D6265723E3C666F726569676E2D6B6579733E3C6B65792061=
70703D22454E222064622D69643D2278397864727A7A7269666165746F6535327A737072727=
77564647A65327A78657261307A222074696D657374616D703D223135333738393137383222=
3E31353536333C2F6B65793E3C2F666F726569676E2D6B6579733E3C7265662D74797065206=
E616D653D224A6F75726E616C2041727469636C65223E31373C2F7265662D747970653E3C63=
6F6E7472696275746F72733E3C617574686F72733E3C617574686F723E427265696A6F2C204=
D2E3C2F617574686F723E3C617574686F723E457374657665732C20452E3C2F617574686F72=
3E3C617574686F723E42697A7A6172726F2C20422E3C2F617574686F723E3C617574686F723=
E4C6172612C20502E20472E3C2F617574686F723E3C617574686F723E41737369732C204A2E=
20422E3C2F617574686F723E3C617574686F723E526F6368612C20532E3C2F617574686F723=
E3C617574686F723E50617374726F2C204C2E3C2F617574686F723E3C617574686F723E4665=
726E616E64657A2C20432E3C2F617574686F723E3C617574686F723E4D65696B6C652C20412=
E3C2F617574686F723E3C617574686F723E53612D4E756E65732C20412E3C2F617574686F72=
3E3C2F617574686F72733E3C2F636F6E7472696275746F72733E3C617574682D61646472657=
3733E556E69762052657075626C6963612C20556E696461642052656163742026616D703B20=
42696F6D6F64656C6F7320457870742C20466163204D65642C204D6F6E7465766964656F203=
23132352C2055727567756179262378443B556E69762053616F205061756C6F2C2044657074=
20496D6D756E6F6C2C204578707420496D6D756E6F6C204C61622C20496E73742042696F6D6=
564205363692C2042522D30353530383030302053616F205061756C6F2C2053502C20427261=
7A696C262378443B556E69762052657075626C6963612C204C616220496E746572616363204=
D6F6C2C20466163204369656E636961732C204D6F6E7465766964656F20343232352C205572=
7567756179262378443B556E69762052657075626C6963612C204361746564726120496E6D7=
56E6F6C2C20466163205175696D2C2041766520416C667265646F204E61766172726F2C204D=
6F6E7465766964656F20333035312C2055727567756179262378443B556E697620526570756=
26C6963612C204C6162205465636E204E75636C2C20466163205665742C204C6173706C2C20=
4D6F6E7465766964656F20313535302C2055727567756179262378443B434E50712C204E617=
46C20496E7374205363692026616D703B20546563686E6F6C204D6F6C20456E746F6D6F6C2C=
204E61746C20436F756E63696C205363692026616D703B20546563686E6F6C2044657620494=
E435420454D2C2052696F204465204A616E6569726F2C20524A2C204272617A696C3C2F6175=
74682D616464726573733E3C7469746C65733E3C7469746C653E3C7374796C6520666163653=
D226E6F726D616C2220666F6E743D2264656661756C74222073697A653D2231303025223E48=
656D61746F62696E2069732061206E6F76656C20696D6D756E6F6D6F64756C61746F7279207=
0726F7465696E2066726F6D207468652073616C697661206F662074686520686F726E20666C=
79203C2F7374796C653E3C7374796C6520666163653D226974616C69632220666F6E743D226=
4656661756C74222073697A653D2231303025223E4861656D61746F62696120697272697461=
6E73203C2F7374796C653E3C7374796C6520666163653D226E6F726D616C2220666F6E743D2=
264656661756C74222073697A653D2231303025223E7468617420696E686962697473207468=
6520696E666C616D6D61746F727920726573706F6E736520696E206D7572696E65206D61637=
26F7068616765733C2F7374796C653E3C2F7469746C653E3C7365636F6E646172792D746974=
6C653E5061726173697465732026616D703B20566563746F72733C2F7365636F6E646172792=
D7469746C653E3C616C742D7469746C653E506172617369746520566563746F72262378443B=
506172617369746520566563746F723C2F616C742D7469746C653E3C2F7469746C65733E3C7=
06572696F646963616C3E3C66756C6C2D7469746C653E5061726173697465732026616D703B=
20566563746F72733C2F66756C6C2D7469746C653E3C616262722D313E50617261736974652=
0566563746F723C2F616262722D313E3C2F706572696F646963616C3E3C766F6C756D653E31=
313C2F766F6C756D653E3C6B6579776F7264733E3C6B6579776F72643E6861656D61746F626=
961206972726974616E733C2F6B6579776F72643E3C6B6579776F72643E73616C6976613C2F=
6B6579776F72643E3C6B6579776F72643E68656D61746F62696E3C2F6B6579776F72643E3C6=
B6579776F72643E6D6163726F7068616765733C2F6B6579776F72643E3C6B6579776F72643E=
696E666C616D6D6174696F6E3C2F6B6579776F72643E3C6B6579776F72643E696D6D756E6F6=
D6F64756C61746F72792061637469766974793C2F6B6579776F72643E3C6B6579776F72643E=
696E7465726665726F6E2D67616D6D612070726F64756374696F6E3C2F6B6579776F72643E3=
C6B6579776F72643E6E69747269632D6F786964652070726F64756374696F6E3C2F6B657977=
6F72643E3C6B6579776F72643E6E6563726F7369732D666163746F722D616C7068613C2F6B6=
579776F72643E3C6B6579776F72643E6C796D652D6469736561736520766563746F723C2F6B=
6579776F72643E3C6B6579776F72643E6364342B20742D63656C6C733C2F6B6579776F72643=
E3C6B6579776F72643E69786F6465732D726963696E75733C2F6B6579776F72643E3C6B6579=
776F72643E696D6D756E652D726573706F6E73653C2F6B6579776F72643E3C6B6579776F726=
43E676C616E6420657874726163743C2F6B6579776F72643E3C6B6579776F72643E70686F73=
706861746173652D61637469766974793C2F6B6579776F72643E3C6B6579776F72643E76616=
363696E652063616E6469646174653C2F6B6579776F72643E3C2F6B6579776F7264733E3C64=
617465733E3C796561723E323031383C2F796561723E3C7075622D64617465733E3C6461746=
53E4A756C2032373C2F646174653E3C2F7075622D64617465733E3C2F64617465733E3C6973=
626E3E313735362D333330353C2F6973626E3E3C616363657373696F6E2D6E756D3E574F533=
A3030303434303232333130303030323C2F616363657373696F6E2D6E756D3E3C75726C733E=
3C72656C617465642D75726C733E3C75726C3E3C7374796C6520666163653D22756E6465726=
C696E652220666F6E743D2264656661756C74222073697A653D2231303025223E266C743B47=
6F20746F204953492667743B3A2F2F574F533A3030303434303232333130303030323C2F737=
4796C653E3C2F75726C3E3C2F72656C617465642D75726C733E3C2F75726C733E3C6C616E67=
756167653E456E676C6973683C2F6C616E67756167653E3C2F7265636F72643E3C2F4369746=
53E3C2F456E644E6F74653E</w:data>
</xml><![endif]--><!--[if supportFields]><span style=3D'mso-element:field-e=
nd'></span><![endif]-->
is marked with a red circle. The names of the sequences originating in this
work start with the <span class=3DGramE>letters</span> �ab� or �tr�. The
remaining sequences are named with their GenBank accession followed by the
first 3 letters of their genus name followed by the first three letters of
their species name.</p>

<p class=3DMsoNormal><span style=3D'mso-no-proof:yes'><!--[if gte vml 1]><v=
:shape
 id=3D"Picture_x0020_1" o:spid=3D"_x0000_i1027" type=3D"#_x0000_t75" style=
=3D'width:912pt;
 height:741.6pt;visibility:visible;mso-wrap-style:square'>
 <v:imagedata src=3D"Supplementalfigures_files/image005.wmz" o:title=3D""/>
</v:shape><![endif]--><![if !vml]><img width=3D1216 height=3D989
src=3D"Supplementalfigures_files/image006.png" v:shapes=3D"Picture_x0020_1"=
><![endif]></span></p>

<p class=3DMsoNormal>Supplemental figure 4: <span style=3D'mso-bidi-font-fa=
mily:
"Times New Roman"'>Structural highlights and phylogenetic insights of
Haematobia irritans Nora virus (<span class=3DSpellE>HiNV</span>). (<b
style=3D'mso-bidi-font-weight:normal'>A</b>) Genome graphs depicting archit=
ecture
and predicted gene products of <span class=3DSpellE>HiNV</span>. The coding
sequences (CDS) are shown in light orange arrow rectangles, start and end
coordinates are indicated. Gene products are depicted in curved yellow
rectangles and size in aa and weight in kDa is indicated below. Predicted
domains using the NCBI-CDS or <span class=3DSpellE>HHPred</span> best-hit r=
egions
are shown in curved green or orange rectangles, respectively. Abbreviations:
VSR, viral silencing suppressor; HEL, helicase domain; PRO, serine protease
domain; <span class=3DSpellE>RdRP</span>, RNA dependent RNA polymerase; TM,
trans-membrane domain; OCP, outer capsid protein sigma-1 domain; VP4-A/C, N=
ora
virus coat protein subunit structural <span class=3DGramE>domains .</span> =
(<b
style=3D'mso-bidi-font-weight:normal'>B</b>) <span class=3DSpellE>HiNV</spa=
n> virus
RNA levels normalized as reads per million (RPM) of midgut samples SRR51365=
55
and SRR5136554 (MG), and salivary gland samples SRR5136552 and SRR5136553 (=
SG).
(<b style=3D'mso-bidi-font-weight:normal'>C</b>) Sequence similarity compar=
ison
of the RNA genomes (% nt, upper panel) and predicted gene products (% aa, l=
ower
panel) of <span class=3DSpellE>HiNV</span>-URU sequence with the reference
sequence of Nora virus (GenBank NC_007919). (<b style=3D'mso-bidi-font-weig=
ht:
normal'>D</b>) Maximum likelihood phylogenetic tree based on amino acid
alignments of the capsid protein of <span class=3DSpellE>HiNV</span> and re=
ported
Nora viruses. The tree is rooted at <span class=3DSpellE>Nasonia</span> <sp=
an
class=3DSpellE>vitripennis</span> virus, host linked clades are indicated by
colored rectangles, and representative hosts are depicted as silhouettes. In
the lower left <span class=3DGramE>corner</span> a radial unrooted tree is
depicted showing flies and bee associated Nora viruses.<span
style=3D'mso-spacerun:yes'>� </span>The scale bar indicates the number of
substitutions per site. Node labels indicate <span class=3DSpellE>FastTree<=
/span>
support values. The viruses used to construct the tree, and their accession
numbers are Drosophila <span class=3DSpellE>simulans</span> Nora virus
(AKH67661), Apis mellifera Nora virus (ARO50052), Drosophila <span
class=3DSpellE>suzukii</span> Nora virus (AWA82260), Drosophila melanogaste=
r Nora
virus (YP_004849310), Drosophila <span class=3DSpellE>subobscura</span> Nora
virus (YP_009047188), Drosophila <span class=3DSpellE>immigrans</span> Nora=
 virus
(YP_009047192), <span class=3DSpellE>Nasonia</span> <span class=3DSpellE>vi=
tripennis</span>
virus (ACN94448), <span class=3DSpellE>Spodoptera</span> <span class=3DSpel=
lE>exigua</span>
virus AKJ-2014 (AHX00966), <span class=3DSpellE>Helicoverpa</span> <span
class=3DSpellE>armigera</span> Nora virus (AZF98739). (<b style=3D'mso-bidi=
-font-weight:
normal'>E</b>) Highly conserved C-region of MAFTT alignment of capsid prote=
ins
of Nora viruses. Similarity is shown from white to black aa shading, and
numbering corresponds to consensus alignment. (<b style=3D'mso-bidi-font-we=
ight:
normal'>F</b>)<span style=3D'mso-spacerun:yes'>� </span>Representative RNA
mapping results of <i style=3D'mso-bidi-font-style:normal'>H. irritans</i> =
midgut
sample SRR5136554 to the VP4 CDS terminal region of <span class=3DSpellE>Hi=
NV</span>-URU
sequence showing consistent support of the premature translation stop signa=
l of
the capsid protein.</span></p>

<p class=3DMsoNormal><span style=3D'mso-no-proof:yes'><!--[if gte vml 1]><v=
:shape
 id=3D"Picture_x0020_5" o:spid=3D"_x0000_i1026" type=3D"#_x0000_t75" style=
=3D'width:1375.2pt;
 height:651.6pt;visibility:visible;mso-wrap-style:square'>
 <v:imagedata src=3D"Supplementalfigures_files/image010.png" o:title=3D""/>
</v:shape><![endif]--><![if !vml]><img width=3D1834 height=3D869
src=3D"Supplementalfigures_files/image007.jpg" v:shapes=3D"Picture_x0020_5"=
><![endif]></span></p>

<p class=3DMsoNormal style=3D'text-align:justify;line-height:normal'>Supple=
mental
figure 5: <span style=3D'font-family:"Times New Roman",serif'>Structural
highlights and phylogenetic insights of Haematobia irritans <span class=3DS=
pellE>densovirus</span>
(<span class=3DSpellE>HiDV</span>). (<b style=3D'mso-bidi-font-weight:norma=
l'>A</b>)
Genome graphs depicting architecture and predicted gene products of <span
class=3DSpellE>HiDV</span>. The coding sequences (CDS) are shown in light o=
range
arrow rectangles, start and end coordinates are indicated. Gene products are
depicted in curved yellow rectangles and size in aa and weight in kDa is
indicated below. Predicted domains using the NCBI-CDS are shown in curved g=
reen
rectangles. Abbreviations: HP1-2, hypothetical protein 1-2; Parvo_NS1,
parvovirus non-structural protein NS1 domain; <span class=3DSpellE>Parvo_CP=
</span>,
Parvovirus coat protein N domain; Denso_VP4, Capsid protein VP4 domain. (<b
style=3D'mso-bidi-font-weight:normal'>B</b>) Radial unrooted maximum likeli=
hood
phylogenetic tree based on amino acid alignments of the capsid protein of <=
span
class=3DSpellE>HiNV</span> and reference sequences of members of the <span
class=3DSpellE><i style=3D'mso-bidi-font-style:normal'>Parvoviridae</i></sp=
an>
family of viruses. Clusters of genera are collapsed at the nodes. Sub-famil=
y <span
class=3DSpellE><i style=3D'mso-bidi-font-style:normal'>Densovirinae</i></sp=
an> and <span
class=3DSpellE><i style=3D'mso-bidi-font-style:normal'>Parvovirinae</i></sp=
an> are
indicated by light blue and light red colors, respectively. Genera at the n=
ode
are abbreviated with the first three letters of the genus. (<b
style=3D'mso-bidi-font-weight:normal'>C</b>) <span class=3DSpellE>HiDV</spa=
n> virus
RNA levels normalized as reads per million (RPM) of midgut samples SRR51365=
55
and SRR5136554 (MG), and salivary gland samples SRR5136552 and SRR5136553 (=
SG).
(<b style=3D'mso-bidi-font-weight:normal'>D</b>) Representative RNA mapping
results of <i style=3D'mso-bidi-font-style:normal'>H. irritans</i> sample
SRX3636749 (USA) to the <span class=3DSpellE>HiDV</span>-URU sequence showi=
ng
consistent variable sites depicted as green bars. The lower panel shows a
magnification of the mapping results of a <span class=3DSpellE>mid region</=
span>
of the <span class=3DSpellE>HiDV</span> VP CDS where variable sites are ind=
icated
by colored bases, highlighting mismatches with the <span class=3DSpellE>HiD=
V</span>-URU
sequence. Specific variants are numbered based on <b style=3D'mso-bidi-font=
-weight:
normal'>Table 8</b>. (<b style=3D'mso-bidi-font-weight:normal'>E</b>) Maxim=
um
likelihood phylogenetic tree based on amino acid alignments of the VP prote=
in
of <span class=3DSpellE>HiDV</span> and proposed and ICTV accepted members =
of
subfamily <span class=3DSpellE><i style=3D'mso-bidi-font-style:normal'>Dens=
ovirinae</i></span>.
The tree is rooted at genus <span class=3DSpellE><i style=3D'mso-bidi-font-=
style:
normal'>Hepandensovirus</i></span>, genera are indicated by colored rectang=
les,
and representative hosts are depicted as silhouettes. The scale bar indicat=
es
the number of substitutions per site. Node labels indicate <span class=3DSp=
ellE>FastTree</span>
support values. The viruses used to construct the tree, and their accession
numbers are available in <b style=3D'mso-bidi-font-weight:normal'>Table 9</=
b>.<o:p></o:p></span></p>

<p class=3DMsoNormal><o:p>&nbsp;</o:p></p>

<p class=3DMsoNormal><o:p>&nbsp;</o:p></p>

<p class=3DMsoNormal><span style=3D'mso-no-proof:yes'><!--[if gte vml 1]><v=
:shape
 id=3D"Picture_x0020_6" o:spid=3D"_x0000_i1025" type=3D"#_x0000_t75" style=
=3D'width:783pt;
 height:664.2pt;visibility:visible;mso-wrap-style:square'>
 <v:imagedata src=3D"Supplementalfigures_files/image012.png" o:title=3D""/>
</v:shape><![endif]--><![if !vml]><img width=3D1044 height=3D886
src=3D"Supplementalfigures_files/image008.jpg" v:shapes=3D"Picture_x0020_6"=
><![endif]></span></p>

<p class=3DEndNoteBibliography style=3D'margin-bottom:0in;margin-bottom:.00=
01pt;
text-indent:22.5pt'><!--[if supportFields]><span style=3D'mso-element:field=
-begin'></span><span
style=3D'mso-spacerun:yes'>�</span>ADDIN EN.REFLIST <span style=3D'mso-elem=
ent:
field-separator'></span><![endif]-->Breijo, M., Esteves, E., Bizzarro, B.,
Lara, P.G., Assis, J.B., Rocha, S., Pastro, L., Fernandez, C., Meikle, A.,
Sa-Nunes, A., 2018. Hematobin is a novel immunomodulatory protein from the
saliva of the horn fly <i style=3D'mso-bidi-font-style:normal'>Haematobia
irritans </i>that inhibits the inflammatory response in murine macrophages.
Parasite Vector 11.</p>

<p class=3DEndNoteBibliography style=3D'margin-bottom:0in;margin-bottom:.00=
01pt;
text-indent:22.5pt'>Felsenstein, J., 1985. Confidence-limits on phylogenies=
 -
an approach using the bootstrap. Evolution; international journal of organic
evolution 39, 783-791.</p>

<p class=3DEndNoteBibliography style=3D'margin-bottom:0in;margin-bottom:.00=
01pt;
text-indent:22.5pt'>Jones, D.T., Taylor, W.R., Thornton, J.M., 1992. The ra=
pid
generation of mutation data matrices from protein sequences. Computer
applications in the biosciences : CABIOS 8, 275-282.</p>

<p class=3DEndNoteBibliography style=3D'margin-bottom:0in;margin-bottom:.00=
01pt;
text-indent:22.5pt'>Tamura, K., Stecher, G., Peterson, D., Filipski, A., Ku=
mar,
S., 2013. MEGA6: Molecular Evolutionary Genetics Analysis version 6.0.
Molecular biology and evolution 30, 2725-2729.</p>

<p class=3DEndNoteBibliography style=3D'text-indent:22.5pt'>Whelan, S., Gol=
dman,
N., 2001. A general empirical model of protein evolution derived from multi=
ple
protein families using a maximum-likelihood approach. Molecular biology and
evolution 18, 691-699.</p>

<p class=3DMsoNormal style=3D'text-indent:22.5pt'><!--[if supportFields]><s=
pan
style=3D'mso-element:field-end'></span><![endif]--><o:p>&nbsp;</o:p></p>

</div>

</body>

</html>

------=_NextPart_01D4DFDD.B5A59080
Content-Location: file:///C:/58AC5513/Supplementalfigures_files/themedata.thmx
Content-Transfer-Encoding: base64
Content-Type: application/vnd.ms-officetheme

UEsDBBQABgAIAAAAIQDp3g+//wAAABwCAAATAAAAW0NvbnRlbnRfVHlwZXNdLnhtbKyRy07DMBBF
90j8g+UtSpyyQAgl6YLHjseifMDImSQWydiyp1X790zSVEKoIBZsLNkz954743K9Hwe1w5icp0qv
8kIrJOsbR12l3zdP2a1WiYEaGDxhpQ+Y9Lq+vCg3h4BJiZpSpXvmcGdMsj2OkHIfkKTS+jgCyzV2
JoD9gA7NdVHcGOuJkTjjyUPX5QO2sB1YPe7l+Zgk4pC0uj82TqxKQwiDs8CS1Oyo+UbJFkIuyrkn
9S6kK4mhzVnCVPkZsOheZTXRNajeIPILjBLDsAyJX89nIBkt5r87nons29ZZbLzdjrKOfDZezE7B
/xRg9T/oE9PMf1t/AgAA//8DAFBLAwQUAAYACAAAACEApdan58AAAAA2AQAACwAAAF9yZWxzLy5y
ZWxzhI/PasMwDIfvhb2D0X1R0sMYJXYvpZBDL6N9AOEof2giG9sb69tPxwYKuwiEpO/3qT3+rov5
4ZTnIBaaqgbD4kM/y2jhdj2/f4LJhaSnJQhbeHCGo3vbtV+8UNGjPM0xG6VItjCVEg+I2U+8Uq5C
ZNHJENJKRds0YiR/p5FxX9cfmJ4Z4DZM0/UWUtc3YK6PqMn/s8MwzJ5PwX+vLOVFBG43lExp5GKh
qC/jU72QqGWq1B7Qtbj51v0BAAD//wMAUEsDBBQABgAIAAAAIQBreZYWgwAAAIoAAAAcAAAAdGhl
bWUvdGhlbWUvdGhlbWVNYW5hZ2VyLnhtbAzMTQrDIBBA4X2hd5DZN2O7KEVissuuu/YAQ5waQceg
0p/b1+XjgzfO3xTVm0sNWSycBw2KZc0uiLfwfCynG6jaSBzFLGzhxxXm6XgYybSNE99JyHNRfSPV
kIWttd0g1rUr1SHvLN1euSRqPYtHV+jT9yniResrJgoCOP0BAAD//wMAUEsDBBQABgAIAAAAIQDT
EwhDxAYAAIsaAAAWAAAAdGhlbWUvdGhlbWUvdGhlbWUxLnhtbOxZXYvbRhR9L/Q/CL07/pL8scQb
bNnOttlNQuyk5HFsj63JjjRGM96NCYGSPBYKpWnpQwN960NpG0igL+mv2TalTSF/oXdGtjxjj7ub
JYWlZA2LNDr3zpl7r84dSZev3I+oc4QTTljccIuXCq6D4yEbkXjScG/3u7ma63CB4hGiLMYNd465
e2X3ww8uox0R4gg7YB/zHdRwQyGmO/k8H8Iw4pfYFMdwbcySCAk4TSb5UYKOwW9E86VCoZKPEIld
J0YRuL0xHpMhdvrSpbu7dN6hcBoLLgeGNOlJ19iwUNjRYVEi+JwHNHGOEG24MM+IHffxfeE6FHEB
FxpuQf25+d3LebSzMKJii61m11V/C7uFweiwpOZMJoNsUs/zvUoz868AVGziOtVOpVPJ/CkAGg5h
pSkX02e1FHgLrAZKDy2+29V2uWjgNf/lDc5NX/4MvAKl/r0NfLcbQBQNvAKleH8D77fqrbbpX4FS
fGUDXy00217V8K9AISXx4Qa64FfKwXK1GWTM6J4VXve9brW0cL5CQTVk1SWnGLNYbKu1CN1jSRcA
EkiRILEj5lM8RkOo4gBRMkiIs08mIRTeFMWMw3ChVOgWyvBf/jx1pDKKdjDSrCUvYMI3hiQfhw8T
MhUN92Pw6mqQNy9/fPPyuXPy6MXJo19OHj8+efRz6siw2kPxRLd6/f0Xfz/91Pnr+Xevn3xlx3Md
//tPn/3265d2IKx0FYJXXz/748WzV998/ucPTyzwZoIGOrxPIsyd6/jYucUiWJgKgckcD5K3s+iH
iOgWzXjCUYzkLBb/HREa6OtzRJEF18JmBO8kIDE24NXZPYNwL0xmglg8XgsjA3jAGG2xxBqFa3Iu
Lcz9WTyxT57MdNwthI5scwcoNvLbmU1BW4nNZRBig+ZNimKBJjjGwpHX2CHGltXdJcSI6wEZJoyz
sXDuEqeFiDUkfTIwqmlltEciyMvcRhDybcTm4I7TYtS26jY+MpFwVyBqId/H1AjjVTQTKLK57KOI
6gHfRyK0kezNk6GO63ABmZ5gypzOCHNus7mRwHq1pF8DebGn/YDOIxOZCHJo87mPGNORbXYYhCia
2rA9Eoc69iN+CCWKnJtM2OAHzLxD5DnkAcVb032HYCPdp6vBbVBWndKqQOSVWWLJ5VXMjPrtzekY
YSU1IPyGnkckPlXc12Td/29lHYT01bdPLau6qILeTIj1jtpbk/FtuHXxDlgyIhdfu9toFt/EcLts
NrD30v1eut3/vXRvu5/fvWCvNBrkW24V06262rhHW/ftY0JpT8wp3udq686hM426MCjt1DMrzp7j
piEcyjsZJjBwkwQpGydh4hMiwl6IprC/L7rSyYQvXE+4M2Uctv1q2Opb4uksOmCj9HG1WJSPpql4
cCRW4wU/G4dHDZGiK9XVI1jmXrGdqEflJQFp+zYktMlMEmULiepyUAZJPZhD0Cwk1MreCYu6hUVN
ul+maoMFUMuyAlsnBzZcDdf3wASM4IkKUTySeUpTvcyuSua7zPS2YBoVAPuIZQWsMl2XXLcuT64u
LbUzZNogoZWbSUJFRvUwHqIRXlSnHD0LjbfNdX2VUoOeDIWaD0prRaNa+zcW58012K1rA411paCx
c9xwK2UfSmaIpg13DI/9cBhNoXa43PIiOoF3Z0ORpDf8eZRlmnDRRjxMA65EJ1WDiAicOJREDVcu
P0sDjZWGKG7FEgjChSVXB1m5aOQg6WaS8XiMh0JPuzYiI52egsKnWmG9qszPD5aWbAbp7oWjY2dA
Z8ktBCXmV4sygCPC4e1PMY3miMDrzEzIVvW31pgWsqu/T1Q1lI4jOg3RoqPoYp7ClZRndNRZFgPt
bLFmCKgWkkUjHExkg9WDanTTrGukHLZ23dONZOQ00Vz1TENVZNe0q5gxw7INrMXyfE1eY7UMMWia
3uFT6V6X3PpS69b2CVmXgIBn8bN03TM0BI3aajKDmmS8KcNSsxejZu9YLvAUamdpEprqV5Zu1+KW
9QjrdDB4rs4PdutVC0Pj5b5SRVp999A/TbDBPRCPNrwEnlHBVSrhw0OCYEPUU3uSVDbgFrkvFrcG
HDmzhDTcBwW/6QUlP8gVan4n55W9Qq7mN8u5pu+Xix2/WGi3Sg+hsYgwKvrpN5cuvIqi88WXFzW+
8fUlWr5tuzRkUZ6pryt5RVx9fSmWtn99cQiIzoNKqVsv11uVXL3c7Oa8dquWqweVVq5dCartbjvw
a/XuQ9c5UmCvWQ68SqeWqxSDIOdVCpJ+rZ6reqVS06s2ax2v+XCxjYGVp/KxiAWEV/Ha/QcAAP//
AwBQSwMEFAAGAAgAAAAhAA3RkJ+2AAAAGwEAACcAAAB0aGVtZS90aGVtZS9fcmVscy90aGVtZU1h
bmFnZXIueG1sLnJlbHOEj00KwjAUhPeCdwhvb9O6EJEm3YjQrdQDhOQ1DTY/JFHs7Q2uLAguh2G+
mWm7l53JE2My3jFoqhoIOumVcZrBbbjsjkBSFk6J2TtksGCCjm837RVnkUsoTSYkUiguMZhyDidK
k5zQilT5gK44o49W5CKjpkHIu9BI93V9oPGbAXzFJL1iEHvVABmWUJr/s/04GolnLx8WXf5RQXPZ
hQUoosbM4CObqkwEylu6usTfAAAA//8DAFBLAQItABQABgAIAAAAIQDp3g+//wAAABwCAAATAAAA
AAAAAAAAAAAAAAAAAABbQ29udGVudF9UeXBlc10ueG1sUEsBAi0AFAAGAAgAAAAhAKXWp+fAAAAA
NgEAAAsAAAAAAAAAAAAAAAAAMAEAAF9yZWxzLy5yZWxzUEsBAi0AFAAGAAgAAAAhAGt5lhaDAAAA
igAAABwAAAAAAAAAAAAAAAAAGQIAAHRoZW1lL3RoZW1lL3RoZW1lTWFuYWdlci54bWxQSwECLQAU
AAYACAAAACEA0xMIQ8QGAACLGgAAFgAAAAAAAAAAAAAAAADWAgAAdGhlbWUvdGhlbWUvdGhlbWUx
LnhtbFBLAQItABQABgAIAAAAIQAN0ZCftgAAABsBAAAnAAAAAAAAAAAAAAAAAM4JAAB0aGVtZS90
aGVtZS9fcmVscy90aGVtZU1hbmFnZXIueG1sLnJlbHNQSwUGAAAAAAUABQBdAQAAyQoAAAAA

------=_NextPart_01D4DFDD.B5A59080
Content-Location: file:///C:/58AC5513/Supplementalfigures_files/colorschememapping.xml
Content-Transfer-Encoding: quoted-printable
Content-Type: text/xml

<?xml version=3D"1.0" encoding=3D"UTF-8" standalone=3D"yes"?>
<a:clrMap xmlns:a=3D"http://schemas.openxmlformats.org/drawingml/2006/main"=
 bg1=3D"lt1" tx1=3D"dk1" bg2=3D"lt2" tx2=3D"dk2" accent1=3D"accent1" accent=
2=3D"accent2" accent3=3D"accent3" accent4=3D"accent4" accent5=3D"accent5" a=
ccent6=3D"accent6" hlink=3D"hlink" folHlink=3D"folHlink"/>
------=_NextPart_01D4DFDD.B5A59080
Content-Location: file:///C:/58AC5513/Supplementalfigures_files/image001.wmz
Content-Transfer-Encoding: base64
Content-Type: image/x-wmz

H4sIAAAAAAAEC+ydP2gbW/vn9b6/d8G7Pxcq7oKKFBGkiOEWMaS4httEkOIKXMQQlmsIbDApgkkR
TIqLSBOECyPyW4IIbBApAkoRUIosThFWtwkoRXaVIiAXBrlwMUWKWXChIsWzz8yxfKW5ekY+M48n
M5qvOHlyRnPOmXM+Mz5fnTn/Dv5v70XB//zHP//3P/+776v8t38U/nOh8G//a/e/8PH/9O2/2Pdv
/1gq/Cf+/9//6QXzfMsc5z/+6YW48e+XC/+n0P3n//DPjf+/ymH+g7/p8r9/FEpetML/W/6v/v+T
hvABARAAARAAARBINwEW7nRnELkDARAAARAAARAg6DUeAhAAARBIgMDwZNT/3O997s20o2+DBPKw
SJfoH7kzSTLh4ec+fXcWqbCmLNDrxbunKBEIgEAKCTS+cPuoPNkXeebnb523WynMc2qz5BJVnvbP
AAY8W/ze2OmkNvORM8bFjBwXEUEghQRGRI47Gp2c/rruf6P+n/s0PkxhhlOepdF3ch2XvrucT2bb
/eIOv3TpO3vxsSPQ+DxiveaRRNvrq50X9f6n7mRbG+1rK5r8/FX2eqxfq8uF+oON7ptW/3PvjCe3
r0doX1sBRWAQSJyA8522nvJfcbm6XBi82WaF8SvJle3rS6PDBfy9fdGAu85o9fcG14q1G0X3oONX
kn1WnPb9VRoNL/rqC5a++532Pw13dtul61VGunF9qf20NviEH5MR7/PQpda73saDemF5lZ/Jndur
+y8bzkFvgX9Mon0d8VlBtPQRYDXZ+eBUlsvt5zvVx63N5eLosMWVZPvLsHyj1lpfou+QGIvbxj9+
1h7ub99Yar1ultdr7VtFBuicUO1Nv7xcGbyoWqSFoBME+Jnsfh3WX+6vrm8XCkVuITYebPDPoYkg
8FoQ4Gey87G/vdsqXfN+CFWvLe3vbtNoAccDQK8tHgsETTcBl2j1Ubf7sETk9kZU/rk+eHmqKfVP
o83C6uione4SpCt33RNaLe04H3Y4W41Po43CCv/+Yb/LryJ3e+1b3JWG3z+xbpkzovrrfvn6Jvqv
Y3EcR+47o80n7cLyGvqvx0jwPwiklACLR/lOp7dX5vw5vna31k81pePQWmFz9LmR0qynMludY6oU
ttzPdc5d16VyqTZ45f3+4fcY22+d+uUCfe+nMuOpzhTTG34btT/0tv5oLl1eKxYKWzfK+y/ro+Ne
qvOd1szx+Ir+odt43a3cqXFH2EqhUL9X6b9tof86rXcM+QIBj4BLtPa4u3+f29cs17T11tn5qThy
9tnf/MLNw8roa5P9+JyTAL+jWLlUc97zMAAPaPlux7Blxak+67d+Zb1ewFeO54QTIdjwhJqvu9X7
dZaVNW+UVLX3vu0eg2EEll6U3tGo9ry9cpP7FHgwQLG1u82DAUYni/zOB+/DIz4riJY+Aqwj/N57
pbDa2d0cfetzm7pc3OrsVjufeqt3ms2b3H+NutHitrFG83vvzSuF/ps6t1a4TV1dLvbe1Rvve+Ur
W/3nFb+pbZFgzoPWJ8aHt1/UO287nTcdY/ffdtzDbs75WBWf/9jXJsaHt1+3Jnn23nYWcjwk9Nrq
IUHglBNwiUdDDSrLldGXBv9F77wd8thRfsh5fLh7gM5r67s3OKHqw07jCv/U6Q+/U+V+p1BY4s5W
b3z4CX782PHE/Gs7XqGhXcy/DuWDkyCQCQIs0+4Jnc0XHhyPBp97mH8d+d4xz5HrGU6BBzb3D5zh
10WeMhMZ1NyITM9xXOfY8T5/s6OROzcFBJgk4JyMZpJktq7jLOSsLrSvJx8A+BeDAEsLD0HpvO/y
a8bBR8xvjXtXeRhz7+uw83a/+67jQKzj4vTGm3U/Dvj9be/DPvqvY+L0/9id/Q895jn41EX/dUye
iA4CSRLoHY8q91v82pZ/i5rPxuXC4G3NtLiTzMkCXIsrw+Ynp3TdG9JjPkVeO2W97GLxmUh311vP
53mPJxyNcRZ4PHPncRWdCxFw8sPZ43kf95o8h/2M58YV/4/dfx0UIc2UR+FipjyHyB4InJ9Aj6cd
3WzwEh+99y3naMCvy3hhis3dzlqhbOYRnz8phGQCjc9uebnafFDhkbeOMxw6TvvjgFc827laoG8Y
H2X3jLhEG3t9HrPXeb49POjxwzk4cupvuqWrm/sPV/z5DXYJ5jx0/8T7Y9+5wWMgm+aPvXdg/thX
nPfeogGL94FeL949zW2J+Pf21htnu7Q0Op5aKoobNdXdXuMXzBe2ezR4gFn5907nXimw1ZH3o+iX
ev/pGsaHWwFtH9Hq8ubwTXBfj/ont1pYc79gcQALnN4f++vhdqkY+GN3/UkNzV8Lo9ECLg4AvbZ4
RBA03QQcXiPlwX73D14vhf9qpz6tA9osVEcH3vJc+JyTAK+Rslrcdv+sBcJzVbnxctD+DfOvA2Dm
HO58cGulIp0E30vwOPvyzdZwvBbfnFRw2ifg/bE/7HYf8WIL/DxOfVqH5C22cLiA80Gg11N3GgdZ
JjC5vhmXY8B9hffb7kev2cJzsStY38zy5o7XNztt97UPqXFn21/q1VvfrIH1zSx58sufxhX+kdPj
eKwxPPGwu7fJvy0Dz61lqjkNznrNixn2vcUMPb3mP/btB23H/LGfrsu3gO8roNc5fdwXsdiut75Z
r/170ezr0f9OK1caw7dcJXrrqGD9cNt77q3Bfqk2fMUAvSqRdzrb5iXEnQ5zxvrhtjA5fP3jaGu5
bBaxZ6CVvX7nLg8fcsxa98NXGxHSzG0U1/yx3z7dxIf/2MtXGmYPcV7rfpMf1EXcLAB6ndsHfiEL
zpqyUljz1jdz+t6f8OV6/+VG/9hZe9hp3sT7W7t7zlVida/vrW/2ts5d2I3P3KdQdr60OgdO+eoO
1jezo8mDmU+o9EujfpsZ8m+eEet163bBcfo7bwa8l4qLxXItgfJgyFXvj32DFzPs+Xrde7HBY0zX
HnRaN9F/bUkTwUEgcQKu/5qRd3vk1grrdeGKt3czf3j+DMaHR7gbPASX1zfbLCxxa8XsJG54Ynx4
BJgcpf3VLd/Yaa8XRjRkvTYwi4UCxodH4OnyAoavB7P/2DE+PAJQRAGBxAnwm0bn22h0wiscUedd
36wq3H/fMYOc+0eue8gDR70XvPichwDvf+QcuTx7vf+NOm/2DU/ni7eLCkPsfxmOvmFh0vOAPA3D
i8+MnCGb7hfXrB++/6ZD37zBzLyP8+BzHwsFWND0Nzvj1Qt5Dkjnfd/w7L/j6SEuP5y8tqFz4I0W
WJgP/8BbmLKgICAQTsD11xzu3PE6DcND4ux5CEyOEDhPeIQJJ3A2QiA8GM6ehwDr9dkIgfOEz0QY
6HUmbhMyqULA/xPuQa9VYHIi/giB00E+WmnmOR0eIbBVKJMztXpAnoHEKbtr9HqxfpxDr+M8Eoib
LQLen/DTPvRa666hfa1F0qSD9rUiT7SvFWEiKRBIngD/CfOeudBrLfJ++7puJtFopZnndNC+Vrz7
LtrXijSRFAgkTsBF+1qVOdrXqjj/muGum2w+U0P7Op/3HaVeGALov9a9lei/1uWJ9rUiTxfta0Wa
SAoEEifgon2tyhzta1WcaF9r4kT7WpMm0gKBiyTgfqf+pyGNhsMTarzqdp43Rse87iM1Pwz7b3hh
YfciL74gaXsMvzq9z73+5/7fLc9sdXiR0mdd98sCbqxw0beQ1wEYHfWZcPvPYXOv4XzmMeGj7jG1
95p04s3FxmcuAWY488nkZ3X4uT/67rT+dPqv64u02ALGh899KhAgcwRYRzZ2exuFpeFBa+1Rt3q9
WLpebd7krZFQE1rcTG4+ny0QxxVF4GPWvrZIDkHHBBqf3NJypf98rfanu7q8svZbdWN5aYT1SMd8
zvO/678rCzyTZ4dbvK7IIk6L4wKeBw7CgECGCPBuXGu80fDbnY4zWlvedj7WeIu9Nd5i7/MCbtlz
cfeFX0fwSnHOsdP6PFy9srn/bGt42B86TvvTYO1GbfD6dB+Qi8vAQqY85G1o7nY6D1ackVO+1+k9
Lg++u6WbrZ631RQ+FgSck5HjOL0jZ/Vuq3GnPPzS5We1d+hUH7U7d1dGowVcdg96bfF8IGhGCJzN
Y21+5QUoVum40z7mLXE30YSJcANZtTeeD9q3+If90ETnbzZfDVu/Yv+UCDj9RWb8naS83v/rzeHr
TcZavt0evKhESS73cfyt7dcmd+NqH1F1QTe7h17n/nlfQADNL6zOq+5Bc+e9U79UdE+6Wy8HrfWS
2WdzAQt8kUVyfb1u/FKg0WlvAq/VXN3t8RZIZwp+kddftLRZpsvXmry72b47Wituu/zy58DdLG26
B61FK2oi5Wl+HVULFfcz91Offuqf3I3C2mgReUKvxzcZ/y8OAd5VqnyzWbm+xN3WlSuFtfXNYmGp
c3+NFvEVWQK3rXM0Kl3drt0ud161Wm86Gw+b1eWy8/GvGjKBPCzMJbz3Fc/6a8vF1d+qK4Vi9Val
sLy2fb0wOsQypFFuMvcvrN7vbF4ttJ/v8GY0O8/a5Ssb3cf8ssKNkly640Cv031/kLuIBHrHo8bz
Tn2v3thrsKuzu7ND37xdpfCJQKB76G49bi1dXlspFGp3Ks4nbgyy8uAThQC/oGi+7vmPpfd88sO5
/ajuvK9FSQtx+C3PCdVedFdubC0VCls3yr0XNbMZ3+KxgV4v3j1FiUAABEAABBaPAPR68e4pSgQC
IAACILB4BKDXi3dPUSIQAAEQAIHFIwC9Xrx7ihKBAAiAAAgsHgHo9eLdU5QIBEAABEBg8QhArxfv
nqJEIAACIAACi0cAer149xQlAgEQAAEQWDwC0OvFu6coEQiAAAiAwOIRgF4v3j1FiUAABEAABBaP
APR68e4pSgQCIAACILB4BKDXi3dPUSIQAAEQAIHFIwC9Xrx7ihKBAAiAAAgsHgHo9eLdU5QIBEAA
BEBg8QhArxfvnqJEIAACIAACi0cAer149xQlAgEQAAEQWDwC0OvFu6coEQiAAAiAwOIRgF4v3j1F
iUAABEAABBaPAPR68e4pSgQCIAACILB4BKDXi3dPz1Mivu/RPrMTf9agZ82xg9+giMihUCA4RQL+
YxnxXiDu+I+aH+kxw6MhHQ4JVovA7Cp19rdcac8+gW8XmkC0+y7GetGi502C1SBQ+BctLdGSb+GP
z4Ge1Gm3DqtGwHHom0OedX0LfzwONkIj1sA2iSBsfAJ8IxL+RMgz53B2rNPG9fgXuHcIf8RWtifW
cHoEINbKBE5G5LoEq0VgdpU6+1uxBp4dHN9eFIGEb0S0y4mxWKCf+gING5tA/BYlWuWTDNXalWin
GwKjEcEpErCRFLEGtkkEYeMTSPhG8OWifWaX9GBAcEoEFLtukZT3Qggvw3UJvG4TnCKB2VXq7G+5
0p59At8mSyATN0LKZO0x1f4gWBUCm78TnCIBulkZu+rYw9/Ab7DYc8BIFV0CNkIj1cA2aSCsAoFM
3Agpk409gtMisHmbNm7Rhm/hj89hLM1GmGBjE9AYVInhqX8RsFEPqQa2SQNhFQhk4kaImeRXwV/9
V+KwsQngJbYuAfqjRo9rsGoE3nTobYfetH0Lf2wONuoh1sA2iSBsfAKZuBFSJnnwBX33B6H4Fv5R
DA6lEhV/IrYl38IfkwPd3YLTJKDYdYukmIDNR6qBbdJAWAUCmbgRUibdE2+GB6wKAU+gf/IlG1aD
AN3Z9NQKVovAK3+8GawWARv1kGpgmzQQVoFAJm6ElMnhIQ2PCFaFQPkSlS4RrBYBur1Jtzbo9oZv
4Y/NgXXqZYtgtQjYqIdUA9ukgbAKBDJxI8RMnnDrmpdQgFUgMDl3GP74c8npwTY92PEte+A3EGJw
QP+1bt+9jXqINbBNIggbn0AmboSUyeZzar0gWBUCG+tUXSdYLQJ0o0K/rvm2Ar8CB612JdIxBGzE
Q6qBbdJAWAUCmbgRUiadYxoeE6wKAfRf6xKg3zfhNAmwyvAoKVgtAjbqIdXANmkgrAKBTNwIMZNY
T1iPABYP1yVAD/2X4bBaBLzJXGYaF6wGARv1EGtgm0QQNj6BTNwIMZPYqUdvxyL0Wcfvs55kiD5r
5b579F+j/zq+4GU8BVEK01QuKZMq/bboATcEtPptkY4hgD5rhT7ryTEAptcVVouATQ0v1cA2aSCs
AoFM3AgpkyrrZmMFckNg8w5t3SVYLQJ0fZV+WYNVI6DVb4t0DAEb9ZBqYJs0EFaBQCZuhJhJpa2p
sMkXE9BdjROp0aMaPdqBVSPwfp/e7ROsFgEb9RBrYJtEEDY+gUzcCCmT9V2qPyFYFQKKW1MhKSag
1q5EO90QQLtYl4CNeEg1sE0aCKtAIBM3Qspk4xk1xw5+gyIyh/g7UmFXr0mG6L9W7r/Got+6BGzU
Q6qBbdJAWAUCmbgRUiZV2pVooRsCaBTrEkD7WpmAbusSqdmoh1QD26SBsAoEMnEjpEwODghOi8DK
FSpfprJv4Y/PgdY3aL0Kq0ZAt3WJ1GzUQ6qBbdJAWAUCmbgRUibRvlYkoNu6RGrKrUv0YqNFrEvA
Rj2kGtgmDYRVIJCJGyFl0ixGyqtxni3ICX9kJlr7UiEdQwA7cynvUIb1zXQJ2KgH18D4pISAzX37
MWEZ1MwLt19T+xXBqhCo3CTjqmMPH8Ifmcl4sw+z5QdsbAK6q3thtbSZVarwpZEq4SS+To6AJIXJ
5eAcV5IyufOIao8IVoXAzkPafkCwWgTo2iqcJgHd1iVSO0fFexYEen2G4sd6JCn8sbkKXF3K5PCI
BofEduhb+ONwOBtsZoZawcYkQL/xYLMqrBoBtIh13zAEKtnQQ+h1KJ7kTkpSmFwOznElKZPON3K/
EawKAfQ76xJA/zX6rynNrfhzVLxnQaDXZyh+rEeSwh+bq8DVpUzuv6POO4JVIbB6ndZ+IVgtAui/
Viag27pEaz1QyYYeQq9D8SR3UpLC5HJwjitJmWSd2n/v6TVsfAIs1nCKBJRX95rcqSqf/jS3VbOY
t3NUvGdBoNdnKH6sR5LCH5urwNWlTLZfUmvs4DcoInPAaHAzFFyLA+ZfKxNAi1j3DUOgkg09hF6H
4knupCSFyeXgHFeSMunNY4JTImCmbsFqEfA204RTJJDFNmya83yOivcsCPT6DMWP9UhS+GNzFbi6
lEnsf61IYOsebd8nWC0CdG1lYjYT/GZ2WwwO7zrefpqwWgQClWzoIfQ6FE9yJyUpTC4H57iSlMmm
vzlX5B2pODrinjHE7lqTu2vF96NxrUxAa99npGMInKPiPQsCvT5D8WM9khT+2FwFri5lMnJfLXf1
Im6gv3tpmYpFgtUiQHc26e4WrBoB9F+j/zogDPk7lKQwVSQykclUEYuQGRbroi/ZsCoEPJ36fRNW
jQDaxboEbOoIroFRCdsAu6iwmbgLUiYDLUS0mg2QaBx4XLRxWDNchYPy6Gjsz6XVb4t0DAEbSfHU
WtjEwSYZhI1LIBN3Qcyk69LJiGA1CCwtEZwiAbq/Tfe2YNUI6LYukZqNdHhqDb22IXZBYTNxF8RM
nri+WMMqENDqt0U6hoBavy36wQ2BD/v0oUuwWgRsFMVTa+i1DbELCpuJuyBlcv8DdccOfoMiMgfF
pb2QFBNQHh2tOJE5o0n9Jdas2mfCDb/5GWPPwUZRPLWGXtsQu6CwmbgLUiZ7H6n7J8GqENBaNxvp
GALov1Ym8GeXPvYIVouAjaJ4ag29tiF2QWEzcRekTGLlcEUClRtU+ZXYrvkW/pgcJhZLwUbYGgRY
rD/6kg2rQsBGUTy1hl7bELugsJm4C1Ime58ITosA2sW6BOjqCpwmgS99glMkYKMonlpDr22IXVDY
TNwFKZODA4LTIoBOZ10C9LOv17BaBI6GdDgkWC0CNoriqTX02obYBYXNxF2QMlnfpfoTglUhsPOI
4BQJ0E9F+qkEq0bgeEjHDsFqEbBRFE+todc2xC4obCbugpTJ7kd/sBmsBoGNdaquE6wWASqxWJd8
W4RfgcN3otGIvo98C39sDjaK4qk19NqG2AWFzcRdkDKpMi4aI8wNgepvnl7DahFQa1einW4IsFjD
KRKwURRPraHXNsQuKKy5Eem3M4vP60Zq7VaMdFovqPmcYLUIqK2bjXXIDYHdOj2pE6wWgZlVqvCl
EQjhJL5OO4Hk9X0mkZWrBKdFAO8ZdAlgfTNlAnt12msQrBaBmVWq8CX0WgCDr2cQ4KdlxreE/aQ0
CRD6B3X7RrF+uC6B122CUyQws0oVvoReC2Dw9QwCol5jv2Y9Aoo9Y0iKCSi3LrGK+Ctfr2G1CMyo
aMWvoNciGpz4GwFRr7Ffsx6B0XdvOA+3sj21hT82B7q7BadJQLFpiaSYgM0Hem1DK+9hJb1evUbG
rYw9fAh/NCZmoxBYLQJ0a4Nub8CqEXjepBctgtUiYKMq0GsbWnkPK+l16RKVLxGsCgHnmIwbjj18
CH9kJnR7c0Kq4Dc/XWJweNuhNx2C1SJgoyrQaxtaeQ8r6TXmCysSaDyl5jOC1SJANyt0s+pb9sBv
IMTg8LJFL9vkWePgj8fBRlWg1za08h5W0uuNW7R5m9hu+Bb+OBwaewSnSGAs1kayYWMTwMtwXQI2
qgK9tqGV97CSXm/dpc07BKtCQHHpbCTFBOjXNbpRgVUjoNVvi3QMARtVgV7b0Mp72BC9ZqmCUyFQ
f0y1sYPfoIjDwRfryoRkw29+wETloNu6RGo2qgK9tqGV97CSXm/+TnBaBLDTmS4BtXYl2umGAPqv
dfvubVQFem1DK+9hJb3efkA7DwkWBFJIAC1r5TcMaBHrErBRFei1Da28h5X0WqtpiXSYgG7rEqmh
fa1MQLd1ida6japAr21o5T2spNdb92j7PsGqEKg9Ih4lBatFQLl1+dfQtaj9v14KWY7L63CyyMJq
EbBRFei1Da28hxX1GuPD9QjU/vDHm8EqEVBuXaIXGy1i3TcMNqoCvbahlfewkl4vLRGcFgH60vfd
YOzhQ/hjMNHdnQqpfe7Tpx7BahGwURXotQ2tvIeV9JpHGXkDjXwLPzik6hlA+1qZgG7rEq11G1WB
XtvQyntYSa8rN6l6k2BVCLRfE5wiAfRfK4+Q11o3G+kYAjaqAr22oZX3sJJeY7CZIgEsSqZLgK6v
0i9rsGoEtPZ9RjqGgI2qQK9taOU9rKjXmH8NAmkl4Ik1nCIBbFqtS8BGVaDXNrTyHlbSa5V1s7EC
uSGA8eG6BNTalWinGwJoF+sSsFEV6LUNrbyHlfR65Sqt/EywKgQGX6g/dvAbFHE4YH8uZQLv9+nd
PsFqEbBRFei1Da28h5X0WrH3VmXJkUznR7f3Fqmhfa1M4E2HvIFSbd/CH5uDjapAr21o5T2spNfV
ddpYJ1gVAq0X1HxOsFoE0HmtTADjunUJ2KgK9NqGVt7DSnqN/mtFArq9t0hNuXWJXmy0rHXfMNio
CvTahlbew0p6rdKuRAvdENBqVyIdQ0C5dak40DqjSWn12yIdQ8BGVaDXNrTyHlbS60z3F6etxxwt
Yl0CdG3VdytjDx/CH4OJbusSrXUbVYFe29DKe1hJr9MmeZnOT+2xt99H3bfwx+cwIdNGpGDjEdDt
vUVqNqoCvbahlfewkl5vY/1wvbXTMaJblwBa0+NfLEpvFd51vPlcsFoEbFQFem1DK+9hQ/R656G/
5QdsbAJa+z4jHUNgrFbxGpWnL9WRyCpmXisTsFEV6LUNrbyHFfX6PmX6FXSq+t91e2+R2livlVqX
6PtG/7Vun7uNqkCvbWjlPayk1xBrRQJoF+sSGOs1msZKBDCuW5eAjapAr21o5T2spNebvxOcFoHG
U2o+I1gtAnR1BU6TwJ9d+tgjWC0CNqoCvbahlfewkl6XLlH5EsGqEMj7Q6Ze/hsV+rWivAd0ntM8
GtLhkGC1CNg88NBrG1p5Dyvpdar6fxVfTf+QcqHHWZeAZtMSTXUmoNWuRDqGgI2qQK9taOU9rKTX
hQLBaREg3d11kRoI6BLQ7b1FajaqsvB6bQoIq0Vg5sO1tERL/yK2Bd/CH4cDferBaRJ4sE2nbmfs
4W/gN1jsOeD51CUws0oVvtSqxpFOTgjMfI54vRTMv9YiQLc36dYG3d7wLfxxOfyQTo2sd8qE5J92
6/SkDqtGYGaVKnxpVEY4ia/TTiD5HwkziWi9CkY6TICeNuhZE1aNwOngqMHEECn4zYCxSByeN+lF
i2C1CMysUoUvodcCGHw9gwA/LTO+JXReaxLwxPqZL9meB34DIQYHrXG8SMcQgFjrEphZpQpfQq8F
MPh6BgFJr9F/rdh3T3t12mvAqhFwHPrmkGdd38IfjwPe/+gSmFHRil9Br0U0OPE3AmF6zUPO4DQI
qPWLoZ/REDgZkesSrBaB09c+Md544K3RJMO/VbMhX0CvQ+DgVIBAiF7HGRGNuJMj6jGYR5mAJ9au
L9mwGgR0W5dILVDJhh5Cr0Px4OQUAUmvi8tULBKsCgG0r5UJTD3COIhNwOusgdMjYHNDoNc2tPIe
VtLr0k9U/IlgVQhMTOYyU5lgYxEYjQhOkQB2vlYmYKMq0GsbWnkPK+l15SZVbxKsCgFa36D1KqwW
gdYLaj4nWC0C/pwFM2gfsxg0ONioCvTahlbew0p6XV2n6m8Eq0KALpXoUhlWi0D3T+p9JFgtAhgJ
oEzARlUypNcmq7A/lsDsh0tr6QCk87yJRWN0CdCHLn3Y9y174DcQYnDQXY0cqc2uUmd/my29nl0G
fJsUAX5aZl/q0Q7BKRHAaPnJ0fLx/ei9VibwskWnrj328DfwGyz2HGZXqbO/hV7P5oJvZxEQ9fre
Ft3fJlgNApjGrkuAjp2xG449/A38Bos9B+8dhXF4a6HBYVZNK30HvZbI4Pu/ExD1WqlpiUY6Eyhd
ovIlgtUiMPhKgwOC1SJAf9TocQ1WjcDf61n5G+i1zGaRz5j7HsHOhqLRrkQLHQQuggD259IloLUP
HdIxBGbXqMK30GsBzIJ/zfc9QgnFWNhfGPspp/UZWPuVKjcIVotA6yUZ1x57+BD+yEys6mHotRWu
hQksKm9oCcVY2A8XBNJKACvv6RIYnXjzmWC1CITWuMGT0OsgkXwci8obWnwxFvqvQSCtBMqXqXyF
YLUI9D4RnCKB0Bo3eBJ6HSSSj2NReUOLL8bid6EPdwgWBNJH4OxleGXixTj85vV4BA5a66QhHUMg
tMYNnoReB4nk41hU3tDii7G4lvacL9nwg0OangGtflukYwig/1q3vz60xg2ehF4HieTjWFTe0OKL
sXh+x6mrjz38DfwGCzj8SA6YHKdLwJscB6dHILTGDZ6EXgeJ5ONYVN7Q4oux0KJMU4vSf9eBNx6n
b3tWrxG7Fd/CH59D5w113lLbt/DH5xBa4wZPQq+DRPJxLCpvaPHFWKxW6L8GgVQSQP81E4jQTy1x
a7/y5nPBahEIrXGDJ6HXQSL5OBaVN7T4YiysdwQCaSWAndl1CTgOOd+Iretb+GNyCK1xgyeh10Ei
+TgWlTe0+GIsby5PzV9NFBYE0kVg5WdauUqwWgS6H8i4/bGHD+GPzCS0xg2ehF4HieTjWFTe0OKL
sZ416am/eT0sCKSMAK/kB6dIgA6HdDSkw4Fv4Y/NIbTKDZyEXgeA5ORQVN7Q8oux0L4GgbQSMIul
rEwsmQJ/HCb9L8Ru4Fv443MIrXGDJ6HXQSL5OBaVN7T4YiyMjsYI+bQ+A5WbZFx17OFD+CMzaTyl
5jOC1SIQWuMGT0Kvg0TycSwqb2jxxVgYHw4CaSVgpBlWiwCLtXGNsceTb/h9AhE4hNa4wZPQ6yCR
fByLyhtafDGW9y4UDgTSSMAbbAanR8AMLYPVIhBa4wZPQq+DRPJxLCpvaPHFWGltW2FWOAiYNVJg
tQjwYilmmRRYFQKhNW7wJPQ6SCQfx6LyhhZfjMV67TmsHw4OqXsG4q/ohVXRJhnGX9ELq6JNMgyt
cYMnoddBIvk4FpU3tPhiLLSvQSCtBHRX95JW/crP91rreiEdQyC0xg2ehF4HieTjWFTe0OKLsXbr
9KROsCCQPgJLy1QsEqwWgdGI4BQJhNa4wZPQ6yCRfByLyhtafDGWtzkXdqH6kbtQgf94Y7jgc1gq
kbcgZ4lKvoU/JgfnmIbHxNY4+GNyCK1xgyeh10Ei+TgWlTe0+GIsr/Ma/dcGAjiki8PqdVr7hWC1
CPBb3PZrb78PWBUCoTVu8CT0OkgkH8ei8oYWX4yFl+EgkFYC/DK86L8Sh1UhMDoh1yVYLQKhNW7w
JPQ6SCQfx6LyhhZfjIWR4XjDkNZnoPobVdcJVotAfY8aewSrRSC0xg2ehF4HieTjWFTe0OKLse5t
0f1tggWB9BHYvEObvxOsFoHaY2JX9y388TmE1rjBk9DrIJF8HIvKG1p8MRYWNwOBtBLA4ma6BLTW
9UI6hkBojRs8Cb0OEsnHsai8ocUXY3l1dbp2PUZ+QMAQ0Nr3GekYAtj/Wne/79AaN3gSeh0kko9j
UXlDiy/G4vlcf/izmWBBIGUESpeofIlgtQgMD2l4RAPfwh+fQ2iNGzwJvQ4SycexqLyhxRdjYf61
RwDzr4Nzn9PABGKtS2B4REamYVUIhNa4wZPQ6yCRfByLyhtafDEWRkendXQ05sVj/2vd/b6bz6n1
gmC1CITWuMGT0OsgkXwci8obWnwxVvpGBWO8OggYAlt3CU6RQO0R7TwiWC0CoTVu8CT0OkgkH8ei
8oYWX4yVvlWjsZ45CBgCWutmIx1DQHHpbCTFBKw+0GsrXAsTWFTe0BKKsdC+BoG0EtCad4x0DAHM
uY4/53qSYWiNGzwJvQ4SycexqLyhxRdjYbEUEEgrAW+xFDg9ArU/vPVSYLUIhNa4wZPQ6yCRfByL
yhtafDEWjzd7uOMNbYIFgZQR2ODFSNcJVosAL0YKp0ggtMYNnoReB4nk41hU3tDii7HS2rbCEqkg
sHWPtu8TLAikk0BojRs8Cb0OEsnHsai8ocUXY2H+teL8a6wUp0pAd/YxUhscEJwigdAaN3gSeh0k
ko9jUXlDiy/GwvxrzL9O6zOgte8z0jEEsPO1LoHQGjd4EnodJJKPY1F5Q4svxkLPNQiklUD1JlVu
EqwWgeYzMq4x9vAh/JGZhNa4wZPQ6yCRfByLyhtafDEWWpdpbV3665tt53mVM619n5GOIaC17zPS
MQRCa9zgSeh1kEg+jkXlDS2+GCutc2+xxhcIYLCZLoGdh7T9gGC1CITWuMGT0OsgkXwci8obWnwx
FlqXeMOQ1mdg5Rqtjh38BkUcDu031HlLHd/CH59DaI0bPAm9DhLJx7GovKHFF2OhfQ0CaSWguHQ2
kmICWutmIx1DILTGDZ6EXgeJ5ONYVN7Q4ouxMP8aBNJKAIub6RLQWtcL6RgCoTVu8CT0OkgkH8ei
8oYWX4y11yA4EEglgaUlglMkQN9c+ubAqhEIrXIDJ6HXASA5ORSVN7T8Yqy09l1idHSeR4abssfp
q0Xcv/d3d97R/juC1SIQWuMGT0Kvg0QydWxuXzQboaCiXj+pE7bUBIFUEigWqbhMsFoEItQbiKJF
AHqtRfKHpCMK6LzcRIsoxsLoaLxhSOszcLZYCnvgNxDicGg89dZLgdUiMK+qnjoPvZ7CkbUDUUDn
FSRaRDEWq1XKdmVCfkDAENBa1wvpGAKtF9R8TrBaBOZV1VPnoddTOLJ2IArovIJEiyjGerRDcCCQ
SgLly1S+QrBaBHqfCE6RwLyqeuo89HoKR9YORAGdV5BoEcVYaF+DQFoJVG5Q5Vdiu+Zb+GNy4N0u
Wi8JVovAvKp66jz0egpH1g5EAZ1XkGgRxVhpnXuL3Z9BYPMO8SofsFoEdh4RnCKBeVX11Hno9RSO
rB2IAjqvINEiirHS2rZCHy4IoN9Zl4BWvy3SMQTmVdVT56HXUziydiAK6LyCRIsoxmK99twO5juD
Q9qeAexbrUtAd/dnpDavqp46D72ewpG1A1FA5xUkWkQxVlrXjsbuVCDAL8PhFAlg3W9dAvOq6qnz
0OspHFk7EAV0XkGiRRRjpXJgMIasgwATWLlKcIoE9j9Q9wPBahGYV1VPnYdeT+HI2oEooPMKEi2i
GAvtaxBIKwHFpiWSYgK6rUukNq+qnjoPvZ7CkbUDUUDnFSRaRDEW2tcgkFYCpUtUvkSwWgQGX2lw
QLBaBOZV1VPnoddTOLJ2IArovIJEiyjGelyjU1cfe/gb+A0WSw6Pav57bFgdAhBrXQKeWMPpEZhX
VU+dh15P4cjagSig8woSLaIYC/OvQSCtBHR3f0Zq2Ldal8C8qnrqPPR6CkfWDkQBnVeQaBHFWN67
UJ3WENIBAV0CZjHSlYklSeGPw6T/hdgNfAt/fA7zquqp89DrKRxZOxAFdF5BokUUY6W17xIDpEFA
a91spGMIKC6djaSYgNUHem2FK22BRQGdl9FoEcVYWN8MBNJKYPUawSkS6LylzhuC1SIwr6qeOg+9
nsKRtQNRQOcVJFpEMVZa+y6xejYIoMdZl4Di0tlIiglYfaDXVrjSFlgU0HkZjRZRjJXWubdY3QsE
eJ8LT7BglQjUHhO7um/hj89hXlU9dR56PYUjaweigM4rSLSIYixv8XCsH24ggEO6OOiuno3U2hMv
w+E3XQNxOMyrqqfOQ6+ncGTtQBTQeQWJFlGMlda+S+xOBQIb61RdJ1gtAo09glMkMK+qnjoPvZ7C
kbUDUUDnFSRaRDEW+q9BIK0EdHtvkVrtD+99OKwWgXlV9dR56PUUjqwdiAI6ryDRIoqx0L4GgbQS
UBwajaSYgNa4aKRjCMyrqqfOQ6+ncGTtQBTQeQWJFlGMxXW157D/NTik7hlYmZjPBb/5yRGHQ+cd
7b8jWC0C86rqqfPQ6ykcWTsQBXReQaJFFGOltW2F3lsQ0Oq3RTqGgGLXLZJiAlYf6LUVrrQFFgV0
XkajRRRjYX0zEEgrAaxLpksAi5LpEphXVU+dh15P4cjagSig8woSLaIYC/OvQSCtBDaV5h0jHUPA
G2yG+dfj6eeYfy1JjSgWUoQcfB+ZSbSIYqy0tq2wejYIaO37jHQMAa19n5GOIWAlU1wDi5WwVUIX
Hzgr+bx4En9dITKTaBHFWGltW2F1LxBAu1iXQPwWJVrokwz/qs3P4eMaWKyEzxE9ySBZyWcmmESD
KcZK69xbrJ4NApgxrUtAa94x0jEErPSCa2CxErZK6OIDZyWfF0/irytEZhItohgL7WsQSCuBjdu0
cYs2fQt/fA71Xao/IVgtAn/V5ufwcQ0sVsLniJ5kkKzkMxNMosEUY2H+Neaep/UZiDPXGHH/Pl87
zlrZiNvxV1+f5GClF1wDZ+hjVbQ8BOZ7F62Y0SKKsZ7UabdOsCoEHtfpcW3s4DcoonMolaj0E7Et
+hb+mBzcb+R8I1gtAlYVuFgDW6WSSOAMZTURHt5FIjOJFlGMhfHhIJBWAitXCU6RwP4H6n4gWC0C
VmIh1sBWqSQSOENZTYSHd5HITKJFFGNhfTMQSCsBrEumSwCLkukSsBILsQa2SiWRwBnKaiI8vItE
ZhItohgrrX2X/qrmWNM7dWt6J3lfsGO1LoH2K2q/JlgtAlZiIdbAVqkkEjhDWU2Eh3eRyEyiRRRj
ob/VIxC9jxVxL66/Hv3Xun33Wv22SMcQsBILsQa2SiWRwBnKaiI8vItEZhItohjrWZOeNggWBNJH
gIdkwikSoMMhHQ3pcOBb+GNzsFELsQa2SSSZsBnKajJA+CqRmUSLKMZKa98ldqcCAWxarUsA+1br
ErASC7EGtkolkcAZymoiPLyLRGYSLaIYC/3XmH+d1mcAc6j/Poc6DhOtfZ+RjiFgJRZiDWyVSiKB
M5TVRHh4F4nMJFpEMdbzJr1oESwIpI+A4qtgJMUE6MuAvvTHDn6DIgYHG7UQa2CbRJIJm6GsJgOE
rxKZyfkjcsjJz+yipXXuLXanAgHFqcdIiglozTtGOobA7BpV+JarYuFM6r7OUFYTYxeZyfkjToac
9E+V0dPrmi8NsCCQLgIrP/vrpcAqEThbLIU98BsIcThMVaTzDsQaeF7E5M9nKKuJwYnM5PwRJ0NO
+qfKiPY1CKSVAPat1iWAfat1CUxVpPMOxBp4XsTkz2coq4nBiczk/BEnQ076p8qI8eEgkFYCa78Q
nCIBb7EUOD0CUxXpvAOxBp4XMfnzGcpqYnAiMzl/xMmQk/6pMqa1bYXeWxAoX6byFYLVItD/QnCK
BKYq0nkHYg08L2Ly5zOU1cTgRGbCEc//OSsORznzT3k8vU5XryXyAwKGgBHrlQnJhj8Ok/5n6n0i
WC0CUxXpvAOxBp4XMfnzGcpqYnASYDJ5iUn/VBnvb9O9LYIFgfQR2LpH2/cJVovA9gMybmfs4UP4
IzOZqkjnHYg18LyIyZ/PUFYTg5MAk8lLTPqnygixBoG0Eti6S3CKBHYeenoNq0VgqiKddyDWwPMi
Jn8+Q1lNDE4CTCYvMemfKuNunZ7UCRYE0kdgaZmKRYLVIjD1h4+DZAmINXCy2TjP1TKU1fMURyVM
AkwmLzHpn8o/+q9BIK0EypdId0JTzlMbHBCcIoGpinTegVgDz4uY/PkMZTUxOAkw4UtMfmYXLX29
lhnuTz9diJu37c71vtVae2RXf6PqOsFqEajvUWOPYLUIzK5RhW+5KhbOpO7rDGU1MXYJMxEvh/2v
sf91Wp8B3v259BOxLfoW/pgcnGMybjj28CH8kZlYiYVYA1ulkkjgDGU1ER7eRRJmIl4OLcHTRjFa
xPxaIF1vBtZ+pcoNgtUi0HxOrRcEq0XASizEGtgqlUQCZyirifDwLpIwE/FyaV3bCrs/g8CZWFcm
hBt+I98ROECsdQlYiYVYA1ulkkjgDGU1ER7eRRJmIl7OG2sEp0Tgjxrxu2VYJQKlS4QhZ4oEFJf2
QlJMwOoj1sBWqSQSOENZTYSHd5GEmYiXQ/takQBWilMlsHqN4BQJdN5S5w3BahGwEguxBrZKJZHA
GcpqIjy8iyTMRLzcXoP26gSrQuBpg541CVaJwNK/aGmJCr6FPz4Hchz65vrWgV+Bg41aiDWwTSLJ
hM1QVpMBwldJmIl4uWe+xLDKeA5+cEjRM8AzYOAUCdCxQ8dD37IHfgMhBgcbtRBrYJtEkgmboawm
A4SvkjAT8XKYf61IwBtfnbpR1mkb9X3+/FRuknHVsYcP4Y/MpPGUms8IVouAlViINbBVKokEzlBW
E+HhXSRhJuLl0rp2NLYgAQHFpbORFBOoPaKdR7BqBKzEQqyBrVJJJHCGspoID+8iCTMRL6fYuoT0
e41rzONWe8OwcYs2bhOsFoH6E6rvEqwWASuxEGtgq1QSCZyhrCbCw7tIwkzEyymOjn7oSxUsCCgR
WPuF4BQJtF8TnCIBK7EQa2CrVBIJnKGsJsLDu0jCTMTLYb4wCKSVAOZf6xIYfPX3+4BVImAlFmIN
bJVKIoEzlNVEeHgXSZiJeDmMDMeo+LQ+A4pDo5EUE8DIcOVR8TZqIdbANokkEzZDWU0GCF8lYSbi
5biuVpoti3RAQJfA5h3iUVKwWgTGk7nMlC7Y2ARs1EKsgW0SSSZshrKaDBC+SsJMxMuh/xoE0krA
TN2C1SLgTeZ65k3pMg7+mBysxEKsga1SSSRwhrKaCA/vIgkzES/HdbXnMKoZHFL3DGD+te58c615
x0jHELASC7EGtkolkcAZymoiPLyLJMxEvNyTOu3WCRYE0kegWKTiMsFqERidkOsSrBYBK7EQa2Cr
VBIJnKGsJsLDu0jCTMTLof8aBNJKAIPEdAmg/1qZgI1aiDWwTSLJhM1QVpMBwldJmIl4uZctetUm
WBBIHwFdtUJq9KFLH/Z9yx74DYQYHGzUQqyBbRJJJmyGspoMEL5KwkzEy6V17i12kQaB4k9U+olg
tQjw9lzON29bKte38MfkYCUWYg1slUoigTOU1UR4eBdJmIl4OX4X6rkU7cqE/PgEcF8avJkmnCIB
zL/G/OvzCJwoFueJvKBhEmYiXg7taxBIKwGtdiXSMQSGx+QcE6wWAStpEmtgq1QSCZyhrCbCw7tI
wkzEy3Fd/bhOnjUOfnBIyzNQKvkvw0veW3H4mUBMDt7r32/+y3BYDQJWYiHWwFapJBI4Q1lNhId3
kYSZiJdLa9sKvbcggHaxLoHBIQ2PaOhb+ONzsBILsQa2SiWRwBnKaiI8vIskzES83KMdelQjWBBI
H4GVn2nlKsFqEeh9pO5HgtUiYCUWYg1slUoigTOU1UR4eBdJmIl4ObSvQSCtBHR3p0Jq2J9Ll4CV
WIg1sFUqiQTOUFYT4eFdJGEm4uXSunY0Ke2hjHSyS0Bx62ckxQQUt35GUkzA6iPWwFapJBI4Q1lN
hId3kYSZiJfDYqQgkFYCS/5ipLBaBEYjglMkYCUWYg1slUoigTOU1UR4eBdJmIl4uXtbdH+bYFUI
4J2AKoHN27RxizZ8C398DvVdqj8hWC0CVmIh1sBWqSQSOENZTYSHd5GEmYiX80YZwYFAGgmUL1P5
CsFqEeh9IjhFAlZiIdbAVqkkEjhDWU2Eh3eRhJmIl0P/NQiklcDGOlXXCVaLAPa/1t3720osxBrY
KpVEAmcoq4nw8C6SMBPxcmkdG4zZxyCAEd26BDDnOv6c60mGVmIh1sBWqSQSOENZTYSHd5GEmYiX
Y70+dWlZ1Qr5wYpz5hmIv6IXp+AtORJ7ZbDFSIcXIzXOLMj5/9k7f9A6rqWB3+IVLl7hIoUKFxG4
iOAVMaSIIY0FLiJwEUGKCFwYkSIIF0a4CCJNECmMcBFMiiBcBJTCIBcBv8KgNAGnMCjFB3IR0Ctc
qEihwoWKFPOdvWut7rU1vpm7s+fP3Z9YTtbS7Jzd38w5k9k5u8t+Sw6mYKHOwCYtUYQLOtUoPKpO
IjNRu7u9LuF26OuN/RoFHLLgcOUjufqx0HoR2Plp+EgXrRMBU7BQZ2CTlijCBZ1qFB5VJ5GZqN1V
yTWZNe8Mz9EHZiOrzSe75/3hvgRMwUKdgU1aoggXdKpReFSdRGaidkdmzR2GXH1g4UO5crqxX6No
w2Hnkew+lt1hy357DqZgoc7AJi1RhAs61Sg8qk4iM1G7c3numCe4IdABgZWbsvKF0HoR2PxGNk43
9msUbTiYgoU6A5u0RBEu6FSj8Kg6icxE7Y6Hrx0JfD28r07rRMB3dTTafN+ejTZTsFBnYJOWKMIF
nWoUHlUnkZmo3ZFfQyBXAu3f6MVb0UYZer3XCz01AVOwUGdgk5YowgWdahQeVSeRmajddXAbkxec
QsCFQLgPvHqruh9O60Jg7bbU2/rpTvgn+1MzMQULdQY2aYkiXNCpRuFRdRKZidrdt5uS6+cehHPr
N4GLF+Xi8JMftC4ETl7J8bHQehEwBQt1BjZpiSJc0KlG4VF1EpmJ2h2ro3NdHX36UHx4FLqnz4N7
PXeMnppA+xXRrCofZWgKFuoMbNISRbigU43Co+okMhO1u1xrly43VPnuWNEEwk1gNkcC63eq++G0
XgRMwUKdgU1aoggXdKpReFSdRGaidkd22dfsdZi/Z525X/1EFq8JrReB7YdSbzunO+Gf7E/NxBQs
1BnYpCWKcEGnGoVH1UlkJmp35NcQyJWAY2qJqkBg466s36V1I2AKFuoMbNISRbigU43Co+okMhO1
O9aHQyBXAqtfytpXQutFgNXg9VJwLw6mYKHOwCYtUYQLOtUoPKpOIjNRuwv3w+8Mb4rSQiAzAs3N
8MWRG+Ps17fHp+Cw/aM8+EFovQiYgoU6A5u0RBEu6FSj8Kg6icxE7c7x7V6ogoArgfn3Zf6y0HoR
2PtVnv0mtF4ETMFCnYFNWqIIF3SqUXhUnURmonaXa+2S9eEQ4O1ko28na7/Pe8l8CZiChToDm7RE
ES7oVKPwqDqJzETtjtXRjivkXbNL6b229l+kavM1q9k79slT2XsqtF4ETMFCnYFNWqIIF3SqUXhU
nURmonZXBYWNYWighUBeBOqb4Qsjt8TZb8Nk/7k8+11ovQiYgoU6A5u0RBEu6FSj8Kg6icxE7e6b
DXH6mhJ6IOBLYO6SzF8SWi8CB3/K4f/kcNiy356DKVioM7BJSxThgk41Co+qk8hM1O6+fyDVtjVs
2YdDRj4wGIRhwuZGQP53KH8e0roRsEQLdQa2KIkjW9CpxgESeonMRO2u90VSysTZElj4QNgcCXjV
bdFTEzAFC3UGNmmJIlzQqUbhUXUSmYnaHfVrCORKoE2tlmPfrvXv/yFhOxi27LfnYAoW6gxs0hJF
uKBTjcKj6iQyE7U7x9XRlaqs30fNF6/yf2f4qI3qF4PQehGoX5QdWt4ZXqNoycEULNQZ2KQlinBB
pxqFR9VJZCZqd7nmVqxah8DCf4b3w2mdCISHueqtvp3LfksOpmChzsAmLVGECzrVKDyqTiIzUbur
4jUbBHIk4PVeL/TUBOp74LReBEzBQp2BTVqiCBd0qlF4VJ1EZqJ2x/vDIZArgeUbsnRDaL0IbN0T
NkcCpmChzsAmLVGECzrVKDyqTiIzUburis7UnWsIcMiLw5WP5OrHQutFYOcn2flZaL0ImIKFOgOb
tEQRLuhUo/CoOonMRO2O+jUEciXw9gpnVn23YeL1Xi/01ARMwUKdgU1aoggXdKpReFSdRGaidvfd
pny7KbQQyI/AhX/LxYtC60Xg5ETYHAmYgoU6A5u0RBEOp8rP2wSisH/dSej9/O5yza1YHQ0B1of7
Eqg+pvnb8JOatB4Ezp9Rld+qM7Aiz6+zIhDZfGp3Vbxmg0COBBxf7YWqQMDru8/oqQmYAoo6A5u0
IJyIQGTzqd2RX0MgVwK+2SXaeP46EGj5zPUoQ1PoUGdgkxaEExGIbD61O5JrCORKgKTYlwB5sS8B
U+hQZ2CTFoQTEYhsPrW7XHMrqrcQYDV4m9Xgbx/LO8PbvzN8lKEpdKgzsEkLwokIRDaf2h3fv4ZA
rgS8vvuMnprAwf/JwQuh9SJgCh3qDGzSgnAiApHNp3ZHfg2BXAnMXxJCrSMB3+xyNNPs574pdKgz
sEkLwokIRDaf2l01V7NBIEcCjqGK0B8I1FGV1ouAKXSoM7BJC8KJCEQ2n9odL0uBQK4EwstSLg5f
mULrQuDk7+p9KTJs2W/PwRQ61BnYpAXhRAQim0/tjveH883uXH1g4UO5crqxX6Now2H3F3nyi9B6
ETCFDnUGNmlBOBGByOZTu/tyVb5aE1oI5Edg9ZawORJYvyNrt4XWi4ApdKgzsEkLwokIRDaf2l1+
b43mfeYQqAlc4P3hrgSOj+X4ldB6ETCFDnUGNmlBOBGByOZTuwv3Qu+sV5/UpIVAZgSam+HsuBDY
fSy7j4TWi4ApdKgzsEkLwokIRDaf2l2utcvhV7nrzzEP/3eC8+xfnd3ru8/oqQnsjARr9uv/dWnD
wRQ61BnYpAXhRAQim0/tLte1wXziEwIXWR/uSqB6WQqbHwFT6FBnYJMWhBMRiGw+tTsWm0EgVwIr
N6v1ZrReBKrFZrerJWf1xn5LDqbQoc7AJi0IJyIQ2Xxqd1SuIZArAZeiLUoaAl51W/TUBEyhQ52B
TVoQTkQgsvnU7lgfDoFcCbA+3JeA17po9NQETKFDnYFNWhBORCCy+dTu8nvqlufBIVATcHz0GFWB
wMZdWb9L60bAFDrUGdikBeFEBCKbT+0u19olr3CBgFfdFj01gRCs2RwJmEKHOgObtCCciEBk86nd
hW8pfrMpVVtv7MMhFx+Ym5OL70lo54Yt+y05HL2Uw5cS2npjvyUHU+hQZ2CTFoQTEYhsPrW7e1ty
b1NoIZAfgcG/5MIFuTBs2W/PofraB5sjAUvsUGdgixJkUxGIbD61OzJr7jDk6gNk1r53GI7/kqO/
hNaLgCl2qDOwSQvCiQhENp/aHR+/hkCuBObfl/nLQutF4NnvwuZIwBQ61BnYpAXhRAQim0/tLtdn
b3mfOQSaB4fZcSHAc9O+BEyhQ52BTVoQTkQgsvnU7nLNrYQT6z2BNt965tg6xI9y8PruM3pqAqbQ
oc7AJi0IJyIQ2Xxqd7nWLlm1zop96tfUr71qzV3oMYUOdQY2aUE4EYHI5lO74/lrCORKgOemfQnw
/nDfd6ebQoc6A5u0IJyIQGTzqd3xfjMI5EogRKuVL6rvfdC6EOD9Zr4ETKFDnYFNWhBORCCy+dTu
el8kpVCeLYHR2iv7b9ejrUyePJW9p0LrRcAUOtQZ2KQF4UQEIptP7Y714RDIlcDiNVn8REJ7ddiy
35LDzk+y/VBovQiYQoc6A5u0IJyIQGTzqd3dXpcwXb/e2K9RwCELDnV4ovUi8OAH2f5RaL0ImEKH
OgObtCCciEBk86nd5Zpb8fQxBMisfe8wEKx9CZhChzoDm7QgnIhAZPOp3VG/hkCuBBY+EDZHAl51
W/TUBEyhQ52BTVoQTkQgsvnU7sivIZArAZeXeqGkIfDkv/LkF6H1ImAKHeoMbNKCcCICkc2ndkf9
OkSraqNmnR2HKx/J1Y+F1otAWGe183O13ozWhYApdKgzsEkLwokIRDaf2l2uuRXVWwgs35ClG0Lr
RWDrnrA5EjCFDnUGNmlBOBGByOZTu8v13VaS60s8BGKxCCx/JsufC60Xgc1vZfM7ofUiYAod6gxs
0oJwIgKRzad2x/vD+f51rj4wf0nmLgmtF4HD/8nhn0LrRcAUOtQZ2KQF4UQEIptP7Y66LfXrXH3A
q26LnpoAlWtfAqbQoc7AJi0IJyIQ2Xxqd9SvIZArAZ6/9n3+OkQr3m/mSMAUOtQZ2KQF4UQEIptP
7S7XZ2+zfak1JxaNwPz7Mn9ZaL0IPPtd2BwJmEKHOgObtCCciEBk86nd5Vq75PvXfP+a71/7fv/6
6KXU2+HpTvgn+1MzMYUOdQY2aUE4EYHI5lO7y7V2yTPRpy917++z4e2/SGX9gtVsy++Gl6X8IrRe
BEyhQ52BTVoQTkQgsvnU7nhsCgK5EuDL174EfL/+jDZT6FBnYJMWhBMRiGw+tbtYz9LyPDUErARW
v5S1r4TWi8Dabam39dOd8E/2p2ZiCh3qDGzSgnAiApHNp3ZXrTfbGK4gooVAXgQWRhabsV8vvWvD
Yf95td6M1ouAKXSoM7BJC8KJCEQ2n9rdvS25tym0EMiPwIV/yYULMhi27LfnICcnbJ4ELLFDnYEt
SpBNRSCy+dTuyK8hkCuB9hllm2x09o71yivRUxMwxQ51BjZpQTgRgcjmU7v7blO+3RRaCORH4MK/
5eJFofUicHwsx6+E1ouAKXSoM7BJC8KJCEQ2n9pdrmuD+awGBHxXR6Nt8xvZON3Yr1G04WAKHeoM
bNKCcCICkc2ndvf9A7m/JbQQyI8ANev2NetRhnJ0JH8dD9sj9h04WGKHOgNblCCbikBk86ndkV9D
IFcCq7eEzZHA+p3qeS5aLwKm2KHOwCYtCCciENl8and8nYo3vOXqA1c/kfDBC1ovAuFTF/W2c7pT
ffyC/SGBKTiYQoc6A5u0IJyIQGTzqd3lmltRvYUAFWdfAm1qtRz7dr3bFDrUGdikBeFEBCKbT+2O
7DLX7JL3hy99Kks3hNaLwNZ9efC90HoRMIUOdQY2aUE4EYHI5lO7I7+GQK4Elj+X5c9kZdiy357D
5ney+a3QehEwhQ51BjZpQTgRgcjmU7vL76lbngeHQE3A67lj9NQEdn6SnZ+F1ouAKXSoM7BJC8KJ
CEQ2n9pduBt8Z7269UoLgcwILIeb4TeE1ovA1j1hcyRgCh3qDGzSgnAiApHNp3ZH/Zr6da4+cOUj
ufqx0HoR8Mor0VMTMIUOdQY2aUE4EYHI5lO7I7OGQK4EQrBmcyRQ3Qxn8yNgCh3qDGzSgnAiApHN
p3ZHdplrdjlcHz4sVfTVRl7rotFTE/BaF42emoApdKgzsEkLwokIRDaf2l2ua4N5+hgCjq/2QlUg
4PVeL/TUBEyhQ52BTVoQTkQgsvnU7r5aE0I2BLIksPKFsDkS2Ph6+L0PWicCptChzsAmLQgnIhDZ
fGp3uX77WO5uCOfWbwIL/5GFD4TWi8DeU3nyVEJbb+y35GAKHeoMbNKCcCICkc2ndtfX2ihvD8u/
Pk7d2ZfA5vB5LlovAqbQoc7AJi0IJyIQ2Xxqd1neCOUWPQQCAYrOvgQ27sr6XaH1ImAKHeoMbNKC
cCICkc2ndsfqaO4w5OoDVz6UsC0MW/bbc9j9RZ78IrReBEyhQ52BTVoQTkQgsvnU7kK0yuytVpwP
BGoCXu/1Qk9NoPrYx/fVJz/qjf2WHEyhQ52BTVoQTkQgsvnU7lgf7kjgdaq+JrlmrPnXrEfXFYSP
fdSf+aB1IbDJxz5cCZhChzoDm7QgnIhAZPOp3ZFfQyBXAovXZPETCe3VYct+Sw7hLZrbD6vvfdC6
EDCFDnUGNmlBOBGByOZTu3PMLlm6BgFXAis3JSy4ovUiEBabsTkSMIUOdQY2aUE4EYHI5lO7+2ZD
vtmUqq039uGQiw/MX5K5S0LrReDghbA5EjCFDnUGNmlBOBGByOZTu3u4LdW2M2zZh0NGPjAYCJsj
AXn6RJ7u0boRsMQOdQa2KEE2FYHI5lO7I7N2vMPw3aZ8uym0TgTm5mTuPQntxWHLfksOx3/J0V9C
60XAFDvUGdikBeFEBCKbT+2ueuMlGwRyJDD/vsxfFlovAvt/CJsjAVPoUGdgkxaEExGIbD61u1zX
BvMMMgQcP/2MqkCAj1/7EjCFDnUGNmlBOBGByOZTuwvxutp6/Z3l0Wd+2c/HH658JCHK0HoR2Hkk
u49ld9iy356DKXSoM7BJC8KJCEQ2n9od+TUEciXA89e+z55v/ygPfhBaLwKm0KHOwCYtCCciENl8
ancUryGQKwGvui16agLPfhc2RwKm0KHOwCYtCCciENl8ane55lZUbyFA0dmXgG/1Fm2m0KHOwCYt
CCciENl8ane83wwCuRJY/VLWvhJaLwJrt6Xe1k93wj/Zn5qJKXSoM7BJC8KJCEQ2n9od+TUEciXA
d7V8CWzdEzZHAqbQoc7AJi0IJyIQ2Xxqdz9uyw8PhBYC+RG48G+5eFFovQjI/x3IiwNaNwKW2KHO
wBYlyKYiENl8ane55lZUbyHgW71FGxVnXwKm2KHOwCYtCCciENl8anchXlcbz1/DITsf8HruGD01
gfAlzSpg0ToRMIUOdQY2aUE4EYHI5lO7q57l2Ri+kpQWAnkRuPKhsDkSePJfefKL0HoRMIUOdQY2
aUE4EYHI5lO7I7PmDkOuPrB4XZauS2jrjf2WHLbuy4PvhdaLgCl0qDOwSQvCiQhENp/anePXqfiO
Nt8Qd/WBOb7M5fqFMq/vUqGnJmAKHeoMbNKCcCICkc2ndkd2mWt2ybqCpU9l6YbQehHYHD7PRetF
wBQ61BnYpAXhRAQim0/tjvo1BHIlsDDyMU3260+LtuHw7DfZ+01ovQiYQoc6A5u0IJyIQGTzqd2R
XXKHIVcfYF23LwFWhvsSMIUOdQY2aUE4EYHI5lO7yzW3YtU6BBb+IwsfCK0XAa+8Ej01AVPoUGdg
kxaEExGIbD61u+825dtNoYVAfgS83uuFnprA8bEcvxJaLwKm0KHOwCYtCCciENl8ancEawjkSiC8
jPTi8JWktC4ETobBmtaLgCl0qDOwSQvCiQhENp/aXX5ZFfk+BGoC5MW+BLzySvTUBEyhQ52BTVoQ
TkQgsvnU7qhfQyBXAu1XRLdZTT17x+4/l2e/C60XAVPoUGdgkxaEExGIbD61u1y/fSxfrgrn1m8C
Kzdl9ZbQehFYvytsjgRMoUOdgU1aEE5EILL51O5yza1YHQ2BBdaHuxLYeyr19uR0J/yT/amZmEKH
OgObtCCciMDU5gsHTvdz/oX2O4Mji8+ZwNptWb8toa039ltyWP1S1r4SWi8C58+oym/DpK38hV8X
QGBq8013oHoU+bUjgTvDT1LSOhEg+6tTPy8O3K/wJWAKM+oMbNKCcCICU5tvugPVo8InKr7eEFoI
5Efg8KUcvRRaLwIX35O594TWi4ApdKgzsEkLwokITG2+6Q5Ujwpv43TKhtADAV8Cm9/J5rdC60Vg
5XNZ/kyWhy377TmYQoc6A5u0IJyIwNTmm+5A9ahc3x3N16mGBNb6zMHrO0roqQl4fecLPTUBU+hQ
Z2CTFoQTEZjafNMdqB7FY1MQyJXAxjcSts1hy357DuG5sJUvqufjaF0ImEKHOgObtCCciMDU5pvu
QPUovk7FHYZcfWDnkew+lt1hy357Dr5f+0KbKXSoM7BJC8KJCExtvukOVI/KNbfiZSkQaJ9RkpWP
MiSz9iVgCh3qDGzSgnAiAlObb7oD1aPILnPNLqlfbz+UnYcS2npjvyWHq5/I4jWh9SJgCh3qDGzS
gnAiAlObb7oD1aNYHw6BXAls/ygPfhBaLwJL12XxutB6ETCFDnUGNmlBOBGBqc033YHqUWSX3GHI
1Qe27suD74XWi0AI1vVWByz2W3IwhQ51BjZpQTgRganNN92B6lG55la+T/KirUQCOz9Vd8JpvQiE
m+GLI7fE2a9vjE/NwRQ61BnYpAXhRASmNt90B6pH8f5wCORKwPFTSqgKBMJqK7535kjAFDrUGdik
BeFEBKY233QHqkexPhwCuRLYGH7/kdaLgO/qaLSZQoc6A5u0IJyIwNTmm+5A9ahcc6ucvxvFucUh
wJe5AgHHr5Kt8n0uVwKm0KHOwCYtCCciEMw39c8Upxz6Ov8o6tcQyJVAWGxWb1unO9XyM/aHBKbg
sHxDlm4IrReB82dU5bfqDKzI8+vZIDCd3dWjWB0dolW1DT+FyX5OHMI6q52fq/VmtC4EeCOZLwFT
QFFnYJMWhEsjMJ3d1aNyrV3ydi8IrN+R6oYwrROBsNSKzZGAKXSoM7BJC8KlEZjO7upR1K8hkCsB
6q0QyJmAKXSoM7BJC8KlEZjO7upRudYuS3xemHP2JbB1T9gcCXjVbdFTEzCFDnUGNmlBuDQC09ld
PSrX3CrOCmR6yZkAD037Eqg+IsnmR8AUOtQZ2KQF4dIITGd39SjyawjkSqD5mGb9KUnalgSufixs
jgRMoUOdgU1aEC6NwHR2V48Kc3W1sToaDtn5gNd7s9FTE1j6tHqei9aLgCl0qDOwSQvCpRGYzu7q
UbnmVr6VULSVSMDrvdnoqQks8v7w08+JTv3O8FGGptChzsAmLQiXRmA6u6tHUb+GQK4ENr+Vze+E
1ovA8mey/LnQehEwhQ51BjZpQbg0AtPZXT2K568hkCsBnrz2JbD2leT8eFRx52YKHeoMbNKCcGkE
prO7ehT1a2r3ufoAdWdfAot8//q6tPzm9ShDU+hQZ2CTFoRLI/DP7R4kR3/Ov9C763J3Q2ghkB+B
vadSb09Od8I/2Z+aycJ/ZOEDofUicP6Mqvw2TMXKX/j1LBP453YflRzdH6NDdplrdjlct9/rVete
dVv01AS86rboqQmMTaST/qHOwJMO5O9FE/jndh+VHN0fu3zWh0MgVwLVRy7Y/Ag4PnqMqkDA9KPO
wCYtCJdGINj9n/80FxcOafbHdsguucOQqw/4Vm/RNlp7ZT8QaFnLHptIJ/1DnYEnHcjfe0Jg1ENG
98cuP9e1wXydCgIbdyW8kJPWi4Djp6lQFQiYftQZ2KQF4dklMOoho/tjV1ytMmKDQI4Env0ubI4E
5t+X+ctC60VgbCKd9A91Bp50IH/vCYHgIaM/5191rrXLEt/HxTn7EqB47UuAorMvgfNnVOW3YSpW
/sKvIfAmAdVbcq1dsjqa97pTcfYlQM26fc16lOGbk+w7/63OwO88ij/2k4DqLdSvIZArAd+3e6GN
95v5EjCFEnUGNmlBuB8EVG/J9d3ROX+XmXOLQ8D3689oW7kpYZUUrRcBU+hQZ2CTFoT7QUD1FurX
EMiVwIPvZet7CW29sd+SQ/34Eq0XAVPoUGdgkxaE+0FA9Rbya0cCrxcD8D3x+rVsbTnwXjJfAryX
zJeAKXSoM7BJC8L9IKB6S35vjeZ95hCoCfD+cN/3pXu9Nxs9NQFT6FBnYJMWhPtBQPUWx+wy12VL
vHikUAIbX8vGN0LrRcA3u0SbKXSoM7BJC8L9IKB6C/k1BHIl4Jtdkq2TF/sSMIUOdQY2aUG4HwRU
byG/hkCuBHyrt2gjI/YlYAod6gxs0oJwPwio3sJNbEcCd9arl5zQOhHYuidsjgSWb8jSDaH1ImAK
HeoMbNKCcD8IqN6Sa24V5wlfesmZgFfdFj01Ad/sEm2m0KHOwCYtCPeDgOotjtkloR8CrgSqxWbf
yOawZb89h+XPJQTZlWHLfnsOptChzsAmLQj3g4DqLa4TbKHrkN1yTJ6/rggMiwKvUbTap+LsS4CM
2JeAKXSoM7BJC8L9IKB6C/k1BHIl0D6jJCsfZbhyU1a+qN5HSutCwBQ61BnYpAXhfhBQvcUvG+KL
WnxRy9cHfL9OhbalT6v1ZrReBEyhQ52BTVoQ7gcB1VtYzwyBXAn4fv0Zbb5ff0abKXSoM7BJC8L9
IKB6i0ed0TerIkuFZ+0DOz9JFWRpnQhc+UhCkKX1ImAKHeoMbNKCcD8IqN6Sa+2y70vXsMuXq5vf
ie+Cq55ra78imlXlowxNoUOdgU1aEO4HAdVbqF9zhyFXH6Di7EvAq26LnpqAKXSoM7BJC8L9IKB6
S661S94SBgEqzr4EqDj7EjCFDnUGNmlBuB8EVG+pvvXABoEcCTx5Ks0nP9hvT2DhA2FzJGAKHeoM
bNKCcD8IqN5CnRQCuRLYuCvrd4XWiwBPXvsSMIUOdQY2aUG4HwRUb8m1dskqcVaJbz+UnYcS2npj
vyWHq5/I4jWh9SJgCh3qDGzSgnA/CKjekmtuxfpwCGzw/nDXd6f7ZpdoM4UOdQY2aUG4HwRUb2F1
NHcYcvUBnrz2JeD13DF6agKm0KHOwCYtCPeDgOot5NcQyJXA+h1Zuy20XgTWvpLVL4XWi4ApdKgz
sEkLwv0goHoLi8MhkCuB9iui0TBKwHFpNKoCAdOPOgObtCDcDwKqt1Rz9cbwkS5aCORFYP+5PPtd
aL0IzF+W+fdlYdiy356DKXSoM7BJC8L9IKB6S665FU+FQ2A0N2S/PQGSYl8CptChzsAmLQj3g4Dq
LbzfDAK5EnjyX3nyi9B6EbjyobA5EjCFDnUGNmlBuB8EVG/5ZkO+3hBaCORH4PClHL0UWi8CF9+T
ufeE1ouAKXSoM7BJC8L9IKB6S65rg3n6GAJe66LRUxPwWheNnpqAKXSoM7BJC8L9IKB6S67P3vJ2
L97wtnlPtu4JrReBpU9l6YbQehEwhQ51BjZpQbgfBFRvIb+GQK4E6iyGFgJ5EjCFDnUGNmlBuB8E
VG/5ak1yna65IdxzAhtfS/VKUlonAitfCJsjAVPoUGdgkxaE+0FA9RaCNQRyJcD7wzd5f/jN4f9j
ZNmaQoc6A5u0INwPAqq3UL/m/eG5+sCDH2T7R6H1IrB4Xept6XQn/JP9qZmYQoc6A5u0INwPAqq3
5Jpb9fxWMEWKQMA3uyRb54tavgRMoUOdgU1aEO4HAdVbeL8ZBHIlEF5GyuZIILyMtH4NKa0LAVPo
UGdgkxaE+0FA9ZZc320ld9arB5poe0zgwfey9b2Ett7Yb8lhOTzMdUNovQiYQoc6A5u0INwPAqq3
5Fq75Plrnr/2eu4YPTWBJZ6/diVgCh3qDGzSgnA/CKjeQv0aArkS2PxONr8VWi8CK5/L8meyPGzZ
b8/BFDrUGdikBeF+EFC9heevIZArAYK1L4EmWNehirYlAVPoUGdgkxaE+0FA9RZqxBDIlcDuY9l9
JLReBK5+LGyOBEyhQ52BTVoQ7gcB1VuoX/P8da4+sPOT7PwstF4ErnxUxWtaLwKm0KHOwCYtCPeD
gOotudYuef4aAjx/7fvMuO/Tx2gzhQ51BjZpQbgfBFRvIbvMNbtkhfzW/epJLlovArzNrH6VmRcH
U+hQZ2CTFoT7QUD1llxrlzx5DYEn/5UnvwitF4ErHwqbIwFT6FBnYJMWhPtBQPWWXNcG80JOCKzd
lnpbP90J/2R/aibhDvbqLaH1ImAKHeoMbNKCcD8IqN5Cfg2BXAmEdVbbD6v1ZrQuBBavyeInEtqr
w5b9lhxMoUOdgU1aEO4HAdVbqF+HaFVtw9efsp8ThypIPayCdb2x35JDHZ5ovQiYQoc6A5u0INwP
Aqq35JpbUb2FAJm1LwEya987DKbQoc7AJi0I94OA6i1klDlllGT6o6vivdZFo6cm4Ls62muVdbl6
TKFDnYFNWhDuBwHVW8ivIZArAd/sEm2+2SXZuil0qDOwSQvCEIAABCAAAQh0SYB43SVddEMAAhCA
AAR8CBCvfTiiBQIQgAAEINAlAeJ1l3TRDQEIQAACEPAhQLz24YgWCEAAAhCAQJcEiNdd0kU3BCAA
AQhAwIcA8dqHI1ogAAEIQAACXRIgXndJF915EcDbHe0BTEeYQRU84TmRAE4yERECM0MAb3c0JTAd
YQZV8ITnRAI4yURECMwMAbzd0ZTAdIQZVMETnhMJ4CQTESEwMwTwdkdTAtMRZlAFT3hOJICTTESE
wMwQwNsdTQlMR5hBFTzhOZEATjIREQIzQwBvdzQlMB1hBlXwhOdEAjjJREQIzAwBvN3RlMB0hBlU
wROeEwngJBMRITAzBPB2R1MC0xFmUAVPeE4kgJNMRITAzBDA2x1NCUxHmEEVPOE5kQBOMhERAjND
AG93NCUwHWEGVfCE50QCOMlERAjMDAG83dGUwHSEGVTBE54TCeAkExEhMDME8HZHUwLTEWZQBU94
TiSAk0xEhMDMEMDbHU0JTEeYQRU84TmRAE4yERECM0MAb3c0JTAdYQZV8ITnRAI4yURECMwMAbzd
0ZTAdIQZVMETnhMJ4CQTESEwMwTwdkdTAtMRZlAFT3hOJICTTESEwMwQwNsdTQlMR5hBFTzhOZEA
TjIREQIzQwBvdzQlMB1hBlXwhOdEAjjJREQIzAwBvN3RlMB0hBlUwROeEwngJBMRITAzBPB2R1MC
0xFmUAVPeE4kgJNMRITAzBDA2x1NCUxHmEEVPOE5kQBOMhERAjNDAG93NCUwHWEGVfCE50QCOMlE
RAjMDAG83dGUwHSEGVTBE54TCfTHSXaPZH6wcvR4tWFyKLJwa3fz2uDk5d6zI1m4uRVoLAwGe/dW
T14dBLEjkSt397avD0QODv6Wuevbe3fnRI4bDWFn92UYaKvhwNGf+cHg8NHKqNjo/uErWf9xbzBY
DIfMDQbbd68e/7lXC+y+OJ67th5+vzo3OHi6KXJy9Les3t8fCg62bs4FyWORxXv7uzfDWYUTrH6e
vTxZurtTn8CDm3MnR/v172nfIBAQvfEb/jk1AWBOje7cA+F5LpapfzmTPGfyos41cYjXC4PVw8dn
YXTt8dHyYP74+db+K5m7trVza15eHewdhf2N3S/n5e+jvVcymFtfGwxOjna3/wxxeXHj0kCOX8fW
upcQMkPQr+XP7feNX9byG9cGxy92w5/qcLx1bU5e7T97JQvXtva+Xgy/Due2Mpg/erG9dH8/xO6T
FztBcunrvbW5wfHRbhWvb72O1+F/JBY+3d69uyivDmuZ4f9ghP8Z4edNAv3x9jevvIN/A9MXKjzh
OZFAf5zkjfx69+XJ3Nzqs3shOJ5sPj8JgfvkxXbAdSKy8evx6iBkqbvrT49Xrs1dvbZy9OtGs3/8
68YbVEOKvTAX/k8gZO7h6Ak/2y9OrgyWjp6uN3IhYb4ytxF+s/VcFsNpPN9q/rQfkvr3Nw8eLtWa
g+T83PrBo5XR/Dr8j8TyYPHkz+rk+Xk3gf54+7s5uPwVmC4YGyXwbFC47Mwkz5m8qHPNPZpfPwm5
dkiihzlpCLEhmQ13tOWoSnjDz9bzk8XBwtHzrZWHh/sPF1ceHjy5N7/49V69f/AwhPixn1rD0mDu
+I+zUDsm8c5/PPgjRPDF8L8Eq4+P6ly+ER895/DLEL4Hl7f27i8s3nvW5NfhbId38YMlX/+MXkuj
ip1AIACCgxcBYHqRrPXAE54TCfTHSULsGwxWwvU2P+Gm9NHzKi0NIS/cfH4jvz54ubtyfTvkraOZ
dcjEt6+HW+VVdXv053B4s3rr2iDc1q5/H+5Hz9/cbfqqd/bvzTc5+P6R7DzaXbq7Hf60E4rOrw5C
fn31nPx6azy/3tgf5tfNTe+QXy+G/Po0Kw9nuzE3dzJ+0370VPu8H1D3+fJ9rx2Y8PQl4KttJv1z
Ji/qXLu/kauGpHj14UEdps+tX2+/ONz+dCmE5rqKXVeuw/7y3Pq5N5/r6vOTYfX53BNofhnWtl25
9SCQHy42W9z/ZTfUysNfq9vdlzZC/fpYjpbu7Ycej4/3tPr10mAQKu/hqGoh3Kfb2zdDBfxwb3jf
oL7J33THTkOgP97eXHJ3O8D0ZQtPeE4k0B8nCfH6jfXhw+rw6+w1xNDFYaob1oc/ubd6/Oog3Ayv
V4PXK8PrVeIhrF69u3fw45u3xGvOW8+PFwaLh4/OlqC/zT9oCGvO16vUfqfJtRux4frwjWCUsMbs
6PcqHIclZOs/hfXh1WLy0fXhK1/MDeZWlsNauD+3m/XhV6qTXwmr5hqF7IwS6I+3j151R/vA9AUL
T3hOJNAfJ3kjvw5kqnh9OcTr84PvRHRvC9Q5+9qluZOXr0vhb8uEeB3uk+/fX2iC9cavJ2F5W1M9
f/sQfuNFoD/e7kXsHXqA+Q44U/wJnlNAe8chM8lzJi/qXCO+kV8fD++HL4d14K4rq0PZOjzeFQrZ
J6+enXsaIaaHzD3k18d/VjG9fu5799ac/M0TWOcC8/xlf7zdk5qiC5gKmCl/Dc8pwSmHzSTPmbyo
cw0Y4vUbLzZZmRscPg33nI/Plf+HvwzxNzxdFTCO/oSb1yf6WvFwi3vj9BZ39XqW+6vcwf6HtFuK
BRu11MDhDQFgNihcduDpgrFRMpM8Z/KiGpOxA4FRAnj7KI2W+8BsCfCNw+H5BpCW/5xJnjN5US0N
zeGzSgBvd7QsMB1hBlXwhOdEAjjJREQIzAwBvN3RlMB0hBlUwROeEwngJBMRITAzBPB2R1MC0xFm
UAVPeE4kgJNMRITAzBDA2x1NCUxHmEEVPOE5kQBOMhERAjNDIHg7P44EZsYxcriQYJccTmNmzmEm
ec7kRc2My3EhPSTAkOyh0cMlY3dfu88kz5m8KF+7ow0CMQkwJGPSzqcv7O5ri5nkOZMX5Wt3tEEg
JgGGZEza+fSF3X1tMZM8Z/KifO2ONgjEJMCQjEk7n76wu68tZpLnTF7UO+we3kp6dbDSfC36HZJt
/nQssv7ooP6oVvjw5cGj9ebrHm3U/vNj669vP6s+t81PYQT6NiQLM09np4vdfdHOJM+ZvKh32D3E
68XBav3l6HeItfxT+JL1lUsb+w9XQpje/PVoZbB48mK7pU7T4W9/Bcx0OMIJCfRtSCZEnVXX2N3X
HDPJcyYv6h12H8brbvPr8AWQjV+P1+fm5NVeOJPw1c759zePHr/ro9jvOOHp/kR+PR23HI7q25DM
gXkO54Ddfa0wkzxn8qLeYfc4+fXq46OtywP5ez+cSQid4Qub+3FvTZNfv8MHMv9T34Zk5uaIdnrY
3Rf1TPKcsYuq88pwUaM/w1gZst7qJ0L9+nj4hc2t91/H69ehs4rXr89heCLdNuTX3fLtUntw3S7V
oztTAtjd1zAzyXMmL+oddo+QX4eoHL6ITX79Divwp3cQ6NuQfAeKXv0Ju/uaeyZ5zuRFnWv3/SM5
frEXp3699vhoM1F+ffS3HPy6fyjH8zd3WR9+ridk/sv+DMnMDRH59LC7L/CZ5DmTF3Wu3Xdfytrl
1Z3fdyOsDw/rzTYuzcvx6/VmVy9vHf0aHumK8RNuvy/e2n32eDXE6/37CzFvwse4vB700Z8h2QNj
Gi4Ruxtg/QPRmeQ5kxelGXP/lVy5uX11MOj6+eu9V7I4t37weONEjsPzXMvhea4/4z3PdSyy+mN4
+nuO/FrzhJx/36shmbMhIp8bdvcFPpM8Z/Ki3mH3Z69k6dpW189fH4dHuh4f1u9LWRwM9n/akL9D
4hvvJ5zA0r198ut4xP166tuQ9CNXtibs7mu/meQ5kxfla3e0QSAmAYZkTNr59IXdfW0xkzxn8qJ8
7Y42CMQkwJCMSTufvrC7ry1mkudMXpSv3dEGgZgEGJIxaefTF3b3tcVM8pzJi/K1O9ogEJMAQzIm
7Xz6wu6+tphJnjN5Ub52RxsEYhJgSMaknU9f2N3XFjPJcyYvytfuaINATAIMyZi08+kLu/vaYiZ5
zuRF+dodbRCISYAhGZN2Pn0Fu/PjSyAf43qdSeDjpQo9EIBAewIMyfYM0dAdAfyzO7YTNQN/IiIE
IBCTAEMyJm36shLAP63EHOWB7wgTVRBoT4Ah2Z4hGrojgH92x3ai5p7Ab3OZJR4b7N7mtCe6DQLd
EcBw3bFFc3sC+Gd7hlNr6An8NpdZ4rHBH9qc9tTuxIHtCWC49gzR0B0B/LM7thM19wR+m8ss8dhg
9zanPdFtEOiOAIbrji2a2xPAP9sznFpDT+C3ucwSjw3+0Oa0p3YnDmxPAMO1Z4iG7gjgn92xnai5
J/DbXGaJxwa7tzntiW6DQHcEMFx3bNHcngD+2Z7h1Bp6Ar/NZZZ4bPCHNqc9tTtxYHsCGK49QzR0
RwD/7I7tRM09gd/mMks8Nti9zWlPdBsEuiOA4bpji+b2BPDP9gyn1tAT+G0us8Rjgz+0Oe2p3YkD
2xPAcO0ZoqE7Avhnd2wnai4FfjhPfmISmOg5CHREIFi5I82ohUB7Avhne4ZTaygGfpjEwnbhQrX9
+6LMzcl7c3JpXi7NyeUF+WBB/rMgH16Rj69W27VF+eSqXF+SG2Fbls+W5eaKfLEit1ar7as1ub0m
d9blbtg25JsN+W5Tvt2Ue1vy/YNq++GB/LgtD7fl551qe7wrj3blv0/kadj25Lc9eb4vvz+TPw7k
j315cSB/Hsr/DuXlUbX9dSSvTuT4WP4+qY1yciInf1e/OP5LjsL2Ug7/lMP/ycGLatv/Q/afy7Pf
5dlvshe2p/LkF3nyX9l9JDs/D7efZPuhbP8oD76vtq171bb5rWx8M9zuytptWb8jq1/K2leyektW
bsrKF7LyuSx/Jss3ZPG6LF2XxU/k6sfVduXDalv4j8y/LwuXZe5SBfLie3Lxolz8d4W2xhxaflIR
KGZIpgJEv0kJ4J8J8RcDvw4kIaL8a1BFl/fCFuL1MGS/P1/F67CFeP3RMGSHYB1C9vXFKl5/uiSf
L1fBOmwhaod4/eWq3F6vQnYVr9ereB2CdQjZ9zarYH1/qwrWIWQ/3JGfhvE6BOsQsn/ZrYJ1CNm/
PauCdRWv96vt/w6qYB1CdhWvD6t4HWLzq2MJcXr4U8XrEMBfyVH4y19yGOL1/6qQHYL1wf9V8boK
1r/L3q9VyH4yjNe7v8juY9n5qYrXVbB+KA9+GAbr+8NgHeL1d7LxdRWv1+/K+u0qZFfB+sthvA7B
+othsP5clj6t4nW1XZMrH43E6w9k/nIVsucvVcF67j258O8K6uBfxOuEY/F118UMyfSoOIMEBPDP
BNBPuywGfhOvz/Lri6f59TBev5lfh3g9RX49TLHV/DrE69H8ehivz/LrYcg+y69fI67itkd+vTWe
X2++M79eHs+vr56XX4eQXefXIV6TX58OiPT/LWZIpkfFGSQggH8mgH7aZTHwm3j9rwse+fXwlviE
/Hr7NL8e3hKfkF8fnObX4ca3ml+H++F1fn1gya933plfV8m1nl9XN8NH8uuF+n64kl9fIL8+HRcJ
/1vMkEzIiK7TEcA/07EvZxVxE6/P8mvq17JB/Trh4Omma+bDbrii1YcA/unDcSotxcBv4jX1a+rX
U7l6KQcVMyRLAcp5uhLAP11x2pQVA7+J12f5NfVrNb+mfm0bBjlJFzMkc4LGuUQjgH9GQ/12R8XA
b+I19evx/Jr69dteXfRvihmSRVPm5KclgH9OS87huGLgN/H6LL+mfq3m1zx/7TA2EqkoZkgm4kO3
aQngnwn5FwO/idfUr8fza56/Tjh8uui6mCHZxcWjM3sC+GdCExUDv4nXZ/k19Ws1v6Z+nXBMtey6
mCHZ8jo5vEwC+GdCuxUDv4nX1K/H82vq1wmHTxddFzMku7h4dGZPAP9MaKJi4Dfx+iy/pn6t5tfU
rxOOqZZdFzMkW14nh5dJAP9MaLdi4Dfxmvr1eH5N/Trh8Omi62KGZBcXj87sCeCfCU1UDPwmXp/l
19Sv1fya+nXCMdWy62KGZMvr5PAyCeCfCe1WDPwmXlO/Hs+vqV8nHD5ddF3MkOzi4tGZPQH8M6GJ
ioHfxOuz/Jr6tZpfU79OOKZadl3MkGx5nRxeJgH8M6HdioHfxGvq1+P5NfXrhMOni66LGZJdXDw6
syeAfyY0UTHwm3h9ll9Tv1bza+rXCcdUy66LGZItr5PDyySAfya0WzHwm3hN/Xo8v6Z+nXD4dNF1
MUOyi4tHZ/YE8M+EJioGfhOvz/Jr6tdqfk39OuGYatl1MUOy5XVyeJkE8M+EdisGfhOvqV+P59fU
rxMOny66LmZIdnHx6MyeAP6Z0ETFwG/i9Vl+Tf1aza+pXyccUy27LmZItrxODi+TAP6Z0G7FwG/i
NfXr8fya+nXC4dNF18UMyS4uHp3ZE8A/E5qoGPhNvD7Lr6lfq/k19euEY6pl18UMyZbXyeFlEsA/
E9qtGPhNvKZ+PZ5fU79OOHy66LqYIdnFxaMzewL4Z0ITFQO/iddn+TX1azW/pn6dcEy17LqYIdny
Ojm8TAL4Z0K7FQO/idfUr8fza+rXCYdPF10XMyS7uHh0Zk8A/0xoomLgN/H6LL+mfq3m19SvE46p
ll0XMyRbXieHl0kA/0xot2LgN/Ga+vV4fk39OuHw6aLrYoZkFxePzuwJ4J8JTVQM/CZen+XX1K/V
/Jr6dcIx1bLrYoZky+vk8DIJ4J8J7VYM/CZeU78ez6+pXyccPl10XcyQ7OLi0Zk9AfwzoYmKgd/E
67P8mvq1ml9Tv044plp2XcyQbHmdHF4mAfwzod2Kgd/Ea+rX4/k19euEw6eLrosZkl1cPDqzJ4B/
JjRRMfCbeH2WX1O/VvNr6tcJx1TLrosZki2vk8PLJIB/JrRbMfCbeE39ejy/pn6dcPh00XUxQ7KL
i0dn9gTwz4QmKgZ+E6/P8mvq12p+Tf064Zhq2XUxQ7LldXJ4mQTwz4R2KwZ+E6+pX4/n19SvEw6f
LrouZkh2cfHozJ4A/pnQRMXAb+L1WX5N/VrNr6lfJxxTLbsuZki2vE4OL5MA/pnQbsXAb+I19evx
/Jr6dcLh00XXxQzJLi4endkTwD8TmqgY+E28PsuvqV+r+TX164RjqmXXxQzJltfJ4WUSwD8T2q0Y
+E28pn49nl9Tv044fLroupgh2cXFozN7AvhnQhMVA7+J12f5NfVrNb+mfp1wTLXsupgh2fI6ObxM
AvhnQrsVA7+J19Svx/Nr6tcJh08XXRczJLu4eHRmTwD/TGiiYuA38fosv6Z+rebX1K8TjqmWXRcz
JFteJ4eXSQD/TGi3YuA38Zr69Xh+Tf064fDpoutihmQXF4/O7AngnwlNVAz8Jl6f5dfUr9X8mvp1
wjHVsutihmTL6+TwMgngnwntVgz8Jl5Tvx7Pr6lfJxw+XXRdzJDs4uLRmT0B/DOhiYqB38Trs/ya
+rWaX1O/TjimWnZdzJBseZ0cXiYB/DOh3YqB38Rr6tfj+TX164TDp4uuixmSXVw8OrMngH8mNFEx
8Jt4fZZfU79W82vq1wnHVMuuixmSLa+Tw8skgH8mtFsx8Jt4Tf16PL+mfp1w+HTRdTFDsouLR2f2
BPDPhCYqBn4Tr8/ya+rXan5N/TrhmGrZdTFDsuV1cniZBPDPhHYrBn4Tr6lfj+fX1K8TDp8uui5m
SHZx8ejMngD+mdBExcBv4vVZfk39Ws2vqV8nHFMtuy5mSLa8Tg4vkwD+mdBuxcBv4jX16/H8mvp1
wuHTRdfFDMkuLh6d2RPAPxOaqBj4Tbw+y6+pX6v5NfXrhGOqZdfFDMmW18nhZRLAPxParRj4Tbym
fj2eX1O/Tjh8uui6mCHZxcWjM3sC+GdCExUDv4nXZ/k19Ws1v6Z+nXBMtey6mCHZ8jo5vEwC+GdC
uxUDv4nX1K/H82vq1wmHTxddFzMku7h4dGZPAP9MaKJi4Dfx+iy/pn6t5tfUrxOOqZZdFzMkW14n
h5dJAP9MaLdi4Dfxmvr1eH5N/Trh8Omi62KGZBcXj87sCeCfCU1UDPwmXp/l19Sv1fya+nXCMdWy
62KGZMvr5PAyCeCfCe1WDPwmXlO/Hs+vqV8nHD5ddF3MkOzi4tGZPQH8M6GJioHfxOuz/Jr6tZpf
U79OOKZadl3MkGx5nRxeJgH8M6HdioHfxGvq1+P5NfXrhMOni66LGZJdXDw6syeAfyY0UTHwm3h9
ll9Tv1bza+rXCcdUy66LGZItr5PDyySAfya0WzHwm3hN/Xo8v6Z+nXD4dNF1MUOyi4tHZ/YE8M+E
JioGfhOvz/Jr6tdqfk39OuGYatl1MUOy5XVyeJkE8M+EdisGfhOvqV+P59fUrxMOny66LmZIdnHx
6MyeAP6Z0ETFwG/i9Vl+Tf1aza+pXyccUy27LmZItrxODi+TAP6Z0G7FwG/iNfXr8fya+nXC4dNF
18UMyS4uHp3ZE8A/E5qoGPhNvD7Lr6lfq/k19euEY6pl18UMyZbXyeFlEsA/E9qtGPhNvKZ+PZ5f
U79OOHy66LqYIdnFxaMzewL4Z0ITFQO/iddn+TX1azW/pn6dcEy17LqYIdnyOjm8TAL4Z0K7FQO/
idfUr8fza+rXCYdPF10XMyS7uHh0Zk8A/0xoomLgN/H6LL+mfq3m19SvE46pll0XMyRbXieHl0kA
/0xot2LgN/Ga+vV4fk39OuHw6aLrYoZkFxePzuwJ4J8JTVQM/CZen+XX1K/V/Jr6dcIx1bLrYoZk
y+vk8DIJ4J8J7VYM/CZeU78ez6+pXyccPl10XcyQ7OLi0Zk9AfwzoYmKgd/E67P8mvq1ml9Tv044
plp2XcyQbHmdHF4mAfwzod2Kgd/Ea+rX4/k19euEw6eLrosZkl1cPDqzJ4B/JjRRMfCbeP3/7Z2r
b+NKFMZHuv+EQUmkJYWFC2NpwQYurBRQRYsKo4IodFEULSpaRWUllRyw0iUruTAXRPKyFlQKKTA0
CDAomPvZ0zrjuOnLccYTfyPtrj0ez+N3ztHxmUd2FV9z/XpjfM31a4M2VbJpa0yy5Dj5up0EqJ8G
5WYN/Mxfc/06H19z/dqg+VTRtDUmWcXgWWftCVA/DYrIGviZv17F11y/3hhfc/3aoE2VbNoakyw5
Tr5uJwHqp0G5WQM/89dcv87H11y/Nmg+VTRtjUlWMXjWWXsC1E+DIrIGfuavV/E11683xtdcvzZo
UyWbtsYkS46Tr9tJgPppUG7WwM/8Ndev8/E1168Nmk8VTVtjklUMnnXWngD106CIrIGf+etVfM31
643xNdevDdpUyaatMcmS4+TrdhKgfhqUmzXwM3/N9et8fM31a4PmU0XT1phkFYNnnbUnQP00KCLC
NwifTZNAkQBNssiEOfUhQP00KAvCNwifTZNAkQBNssiEOfUhQP00KAvCNwifTZNAkQBNssiEOfUh
QP00KAvCNwifTZNAkQBNssiEOfUhQP00KAvCNwifTZNAkQBNssiEOfUhQP00KAvCNwifTZNAkQBN
ssiEOfUhQP00KAvCNwifTZNAkQBNssiEOfUhQP00KAvCNwj/w01HUh6d+ZBdvy3C+aWU8Yer4ot1
I0CTrJtE2B+dAPVTp7Hja8LfMfCtNLeQ8vDEg+yQho6QS38r1bKSOhCATOvQDfaBBJ4lQP18Fstu
Mgl/N5yraCWU0h34jhA3v9wq6medRgjQJI1gZ6NvJED9fCOoKoo1Ez6mj72/4WF3jOEj9Q5EMB1L
CQf4mHA1ngbioIenHSFmF/3saW8aIjMYtZ7KSm8eHp0kVcF1Xp65MgzUo/E8FuLQ6yJcWtWcvYU+
nKZVeSe5AuN5JIR7KEQ47aFwEMrjEULpFuo/P3Gi23/1Go4vFsiffBXy4SbL54XVBCBQq/vPzu83
AeqnQfk2EH4kZe/iJvWuGP0qTbqOXCZeD84VcevqQXrlnTh4kjnZ1F/HuB3+gft29cKnjojvPdQz
nkv42U3+GgV6V4nr1wssHuRROtE9bot4OQuW0mn/eLZyvI6+Ol8mePpNiPhughymPSAAge7BKDiE
fSVA/TQo2QbCP/+LsNdFTB3+h5haRvC5U0SpbjKxfJFMLKsI99jBVq5z3Hp3sdPuf0bAe40oW+rx
9WwpW+0xYuHZz558CBdL6Z4ly8r+GZx7/IH4eniNvjnwv9F8jI+Bb8l3hfjRFjL0E1f+3Us72UE3
kIbXiMSRkcTequcqn39bTaCBJmm1vJrWeeqnQYk3DT5i51bXg4ddXCWzzSpFmJoeBf6vPuJreEk1
yawiaBRAjpq4hheOZaSu1dPJHSJod/wJ09EzVZUXIucYe8DiyH9vfJ3FyyqWR1exCRy+WE2Mq/qz
v9XTI8zAX/WF01fxePaUF/YSaJpJ2iupZvac+mlQ7k2D70dSHAyxLC3DZMq6mOCd3VGQOPTpcfZU
j5T1+FrPV4WDByk+jVX96unkC6Y3saF7PWWfAfC5i3SpOv0SaGE6XfUNHhmfFhDQWko/DwJ/KeGm
h5gliPzPAx+VRNfD9TZ4byEBiNvCXrPLTSFA/TQo6abBV/GvHhGvwYcbVbPQ24qvX2hLrV9DBNjS
hjAZS9WY3Q5GmJOP0Cv4a3XIGgX0pD4A+n+SyfB04j2a3GIWvaOu14bDW+sIQNbW9Zkdbg4B6qdB
WTcNfuqveypE3YR9cos57c5b1q9vHmTr6+XL69fYixZeDyPMq4fwwKuEDwM1ta774nMsVS8ft5ej
KAq0RMsfwIOHUbJNbuEIJ/jphjLSY2pE79h4dnrwuM9t1QavLCTQNJO0UESN7jL106D4mwZfTSOf
YkN1uoX7WfKRlJ3RTHejuH52fzheV5vT9MJr+8OzRzPtCJhqV8XXl11xOkVzTrKXLH+SGvvZnPbj
oTNVj6rcu8dkeE+tkqMquH6suT9tRcMdk8UEIGiLe8+u7zsB6qdBCTcNPkJcRKaIiPVNXBEi2YE/
wxHs9DwXxIFi2zp/PemK3gVOhzn+AEe20dRjgltV8TXOX0cyVEfMsGs9us2dzMrOX8MdTwZudOvj
RTVjr3ahq+rUnMCmtfKnNvmvBQSaZpIWiIRd1AhQPzUYu75sIHztuBbOc8WRlP0rHJty37JlK3Oy
2ep2GYHp569xXKuTHvruOesuu0wTfNc6Ag00Setk1OQOUz8NSr+B8OFz02C2hbHryfvu4Az1q7LQ
94e/WviFApnrz37fTJ2wRpe4Ev0Ct71/BAXY+zFygPYSoH4alF0z4cNXJj8i+vR7pPhfroLfk7c4
68zJbj2+VjqAHzQ77CY/WYbfSInv+b94GLQMY0030ySN4WbD7yRA/XwnsG0WJ/xt0mRdJFCaAE2y
NEJWUCEB6meFcF+rmvBfI8TnJLBTAjBJJhKoM4Gd2gMb0whAK7Q7XpIACZAACZAACdSRAP11HaXC
PpEACZAACZBAngD9dZ4H70iABEiABEigjgTor+soFfaJBEiABEiABPIE6K/zPHhHAiRAAiRAAnUk
QH9dR6mwTyRAAiRAAiSQJwB//Q/+CPE/L0oaonwNFQA=

------=_NextPart_01D4DFDD.B5A59080
Content-Location: file:///C:/58AC5513/Supplementalfigures_files/image002.png
Content-Transfer-Encoding: base64
Content-Type: image/png

iVBORw0KGgoAAAANSUhEUgAAAdgAAAIQCAYAAAAiin/dAAAAAXNSR0ICQMB9xQAAAAlwSFlzAAAS
dAAAEnQB3mYfeAAAABl0RVh0U29mdHdhcmUATWljcm9zb2Z0IE9mZmljZX/tNXEAANjwSURBVHja
7J0HnNXUtv/fff93+712vYooolgoSu+9gyhFpdrAqzC9D8zQht5l6L333hEdFbAh0osdAemg9DZD
Xf+9k53JPvvs5CQ5yZkzuNb7rLe/OSe//LK4OIvsSXb+BzAwMDAwMDBcj//BPwIMDAwMDAz3Axss
BgYGBgaGB4ENFgMDAwMDw4PABouBEcIYPHgwJmae57Rp0/A/xhAENlgMjBDF7du3oVy5crB69WpY
s2YNJmaeZc2aNZW/jxjexh+mwd7MOQ/frl8I771YGv7973/DfRVehbGLN8DhC9fA/K/ZDfhsUiw8
9mIEfH7oYjA/XuHHZRlwV8kXYeLmw3CLbGef/gEmJTWDR15oDENX74Wcm/gX/k4O+gOtcePG+IMN
I8+jYcOG+PcwBPGHaLC3b16DPStHQO1nn4f6bd+FuIRYaN+8Ojx8/7OQNPkLuHLD7C/aLVg/9h24
p9bb8NnBC0GcxS34fnE6/KlILRiz6RBkXzgEc3t3gEcfKQ7x49bD6Zxb+LfxTv97iA0WI0wCG2xo
4g/RYK9fPgQD36gJZV/rB9+fugy3bt+A80e3Q7+334Gx6/bAVaXB5sDJH7+A/v99DV55JQbGLd0C
VxS13mA/Zw32ym8HYdm47mS/tpAwcBb8eu6m8vmlfZ/Ce51SYfri2ZAYEwdztx6Hm7lncZM02K6s
wf4MX83uBkUfLwGvdp8LJ6+yvW5dh5PffQr949+DNzt2gYVf/gSXrlyAFRO6wBt9Z8KpK9fV/X7b
AV3aJ8Bc0qhv4N/hfBPYYDHCJbDBhib+EA32/P618OIDz0PS+K/h2i3tL9VtuHblCly/Sa4cScP9
9cuZULdsUXjqmeeg+HPPwhNPPAnvjtoAZ29cJw32XaXBbiANNvu372BQuwbw1ONPQdFixeDpwo9D
qSYZsPXkVbiwdRo8/P/+Dg89/jSUrF4Pxnx5mDuL2/D9ojT402NlIaZ7Ajz74D3wcPWOsHHf2dw9
Tn+3EtqWLwpFnisGxYs9C4WK1IXBK3fA5lldoPgTTWD596fIXtfg1xUZ8FjpVrDsu9OA/4nkn8AG
ixEugQ02NPGHaLBn9yyAandXgAErf+CuKPW4dfU3mBLfGP5TpgN8feQ83Lx0BOb1bAWPVe4AH+07
43MF+9PaYVCxYEXoM28LXL1+FQ5sGA/FHi0GXWbvgFNbpkKBvzwBbw36AM7lXIHsbN6NTRH/6X/g
f/7nAXihUgV47ImykDRjM2mZNK7BZyPfgYKPVYbIHoNhxKA0aPD8U1DynYlw8OcsaF25DHSasQ2u
5RyFqe1rQc3ExXA8G6eV81Ngg8UIl8AGG5r4Y1zB/rgCGtxbAtJm7IBrkr9TOecOQnrL8lA6cQa7
0eg2HFk/HB58uhaM2/QrfJLbYM/BhjER8J9ib8Cnh84x8ffQ6YmnoF36atj/NWmwD5SBPiu+g+t+
LmyK+E//gmIvdoWNX6+HpMYvwKPl4uG7S9TzAsyNrwF/+h/agP/EGvH/wF1lu8GvFw7C6PY1oUyr
0bBj6xJ4uURpGPDpccD2mr8CGyxGuAQ22NDEH6LBZp/9AZJrPw81O46DExdp67sN1+hNRv0zYNYX
P8Gls4eh/9tVoEDrAXDqyg24ffMq7JjbBe55/kWYs+MofJo7RXwetkxPgScfaaJ8fuv2Lcg+uh4a
P/QsvDvkUzi6eQo8XKgyDPt0v+RKmU0RP1GNfL8Pbt66CjvnZ0DxRx6E14d/BuduXoBlPV6CJ6q8
BUs3/QSHD+6DbV9/Bdt+OA43b2cTbVcoWqwuRHZoBUWqR8H3l3Lwb28+C2ywGOES2GBDE3+Qu4hz
YMvsXlC6cHlo33UoTJ48DgYltYUn/vUwvNxrHpy+eB7Wj02Epx5+ASJ7Z8LEEb2hRZXnoOZ742Hf
uRxuivg8nNy1DN4o/TzUahEHo8ePhq4dGsLDLzSHuTtOwrmt06DAE6TBrj8gabC+dxHTq89bv++B
bi0qQYEX2sOinUdgx6q+UOiJZ6BZbD8Y3iceyhUpAf+duFH5Peu1E19Ai+IPk6vah+HFvqvwd6/5
8e8hNliMMAlssKGJP8hzsPSK9SismzkEXixbAP70pz/Bn+8tC3FDpsH2o+fJlehtuPLb9zBzaCKU
vuf/ke8fgdptO8MnP50mjdL3LuKbOedg65Lx8HrtZ8l+f4WCZV6CMUt2wPnrt+G8aYPl7yJWGyzc
vga/fDAYHv/bw9Csx0I4cfJXWDAoEko/eh/8+e6HoG7kCNh26DzTX4KFnRvBnx6sAsM++gn/5ubH
v4XYYDHCJLDBhib+UCs53bqRA2dOHYWDBw/Cr4dPweWcG9yV4G24kXMJTh4+SL4/Cr+fu5r7O87s
i7/DoRO/Q86NW+w41+D87yfIfr/C0VNn4DpbIOLWtUtw+MhxuJAtf3jm+pVzcPDICbiYo39/6/pl
OHbwEBw/fRFu3iLnkH0RTh49TM7vCLmyzlGa/016Xke/h1ERjaBww0TYfPjinfk/0B0e2GAxwiWw
wYYmcKnEsI9bcGzrXGhQ7H74V+Eq0GvmVriEdzfly8AGixEugQ02NIENNh/E1dMH4cMls2Dex1vh
t8vX8fev+TSwwWKES2CDDU1gg8XACFFgg8UIl8AGG5rABouBEaLABosRLoENNjSBDRYDI0SBDRYj
XAIbbGgCGywGRogCGyxGuAQ22NBEWDfYc+cAli0DWLFCzdVrANauBVi3DuDDDwE+/hjgk08A1q8H
2LgR4PPPAb74EuCrTQBfbwbYuoXkVoDt2wF27gTYvRtgz16Ab78F+OEHgB9/Ati3j+QvAAcPABz6
FeDwYYCjRwCOHQM4cQLg5CmA06cBzpxRz+f8eYDLlwCuXAa4epVkDsD16wA3btIfoKD+v5tk4wb5
MId8mU12unIF4BIRXbhIDnJWPdjvv5P8TTU5TsyOHFHNf/1VPZlfyEn9/DPJn9ST/e47gL171SJ2
7QLYQYraug1gCylyMyl2Eyn6yy/IHwDJDRvU/PRT9Q/pI/KHtY7kGvIHuHo1wKpVAMuXqX+4dB+M
kAQ2WIxwCWywoYmwbrDbSP/43/8F+OtfAf7+D4AHHgB45D8Ajz8GUKQwQLFiAC+8AFChAkC1qgA1
agI0qA/w0ksALVoAtHsd4M03AP77DkBUFEB8PEBKKkB6OkCfvgADBgBkZgKMGgUwYQLAtKkAc+cC
LFxIes9S0o8+IL0pizTuL9UetpP0tF2kv+37Se2Bx0hPPH4S4OIF0j9JD1Ve1EOba042aaakE//2
u9qp9x9QmyVtkrTb04PRfw1s+FQ1WUX+9bBggWo+fTrApEnkpEYDvD8cYPBggN69Abp3IyffGSCO
FBEZCdCxI8BbbwG0bQfwakuAps1J8fUA6pKsXJn8oVQEKF0GoDj5Q3qqCEChJwD+8yDAffcC3HU3
wJ//D+BPfyL7lGb/MsDwOrDBYoRLYIMNTYR9g6U94C9/AfjH3wDuvU/tEQULAhQuBFD0OYDnSwCU
LQdQhfSUmjUB6jUAaNIEoPkrpMGS3vM6abLvdADoRHpSTBxAcgpAGm2wfQD6DwQYngkwYiTARNJg
J00hPW4OwDzS65aQi7s1a9UGSy8Kv/5a7Y304nEfvbDcr17pnjqpXtUqDZY+n0obbDZpsBfPqV8e
I1elB8jV6E/kKvTb79Si6ME+I5fcG9arJiuJ2XxiOoeYT5tBToY02JGk6w97H2AIOck+pMF2ow02
GSA2Rv3Xwnvvkn89kAbbpi1psK8CvNwUoH5D0mDrAlQk/+IoT/5QSpUkf0hFAZ58EuAx0mAfvB/g
nntIg70L4P/9mfyvT/7nL1UKG2yIAhssRrgENtjQRL5psH//O7mCJf3hgYdIryioXpDR3vH88+Ri
rTxA1SoAtWuQvzjkCvZl7gr2LckVbFfuCnZYpn4FO1W4gl1HLi4/IQ32M3IF+w256NzGXcEeIBel
h9kV7CVyBXv1CutTyhXsDe4K9rjBFewX3BXsSu4KljTYSZPJSY0gV7Dk5AYPIVew5GS79yAn34Vd
wUaQK9hO7AqWNljyr4mmLdQr2Dp1ACpVIg2WNNlS5Oq0GG2whdXL/ofIH9695A/x36TB/t//YYMN
cWCDxQiXwAYbmsg3DfZvpMHeT3rDw6zBPsU12PKswVavgVPEUKeepME+RRpsIdJgHyAN9h7WYP8f
NtgQBzZYjHAJbLChiXw7RfxkIf8pYvo7WJwixinicA1ssBjhEthgQxM4RZyJU8TYYEMT2GAxwiWw
wYYmcIo4E6eIscGGJrDBYoRLYIMNTeAUcabxFPHqtQAf4hQxhkuBDRYjXAIbbGgi/04RF2ZXsC+w
KeKq6hRxIzpF/DLAK83ZFPGb6hVsNOlJCfHCFHF/fYp4PD9FvIhcwS5RF7TInSL+RpgiPshNEV9U
p4hBu4K9doN0XXJZ+/tpdYr4lwNqV6ZXsDvEKeJ16sIP2hXsDNJgJ7MpYtr96RRxL3KyPdgUMb0M
j6BTxCTfFqeISfG16wBUlk0Rkz+0h/4DcB/5Q/zX3epzsNhgQxrYYDHCJbDBhibyTYP9K7mCvY9c
wT6sXcE+wa5gnwcoR69gq6hXsPUbcFPE5Ar2jTfUK9gocgUbz65g07UrWDZFPHIkmyJmV7B0ingp
P0X8BTdFzK5gtSniY6TBXrggXMEqU8Tn/KeI6RXsdu0K9jN2BUtMVq7Qr2CnTyOX0hPJSbEp4iGD
5FPE77EpYuUK9jXyr4pmpHjJFHHuFWwhcgXLTxH/LzbYEAc2WIxwCWywoYl8N0Usa7BluQarTBFz
Dfb1N0ymiAfoU8S0wU7WpohJg13CNVhlinizevGpNdh9B9Qp4pMn1YtVeYM9qXbh/ftJg/1BaLAb
uQa7nGuwM9TfwSoNlk0R5zZYcvJxMaTB0ini97gGy00R16lLGmxF9RfTsini3AaLU8ShDmywGOES
2GBDE3+YKWLpXcSeTxH/jlPEGLmBDRYjXAIbbGgCp4gzcYoYG2xoAhssRrgENtjQBE4RZ+IUMTbY
0AQ2WIxwCWywoQmcIs4Mbor4BE4RY1gMbLAY4RLYYEMTOEWciVPE2GBDE9hgMcIlsMGGJvLVFLHV
BttE0mAjSE+KNZgiHhnkFLFxgz1lMkX8mcUp4kEWpoi1BotTxOEc2GAxwiWwwYYmcIo4E6eIscGG
JrDBYoRLYIMNTeAUcab1KeIdnk0RL3cwRfyeyRRxRZwiDsPABosRLoENNjSBU8SZOEWMDTY0gQ0W
I1wCG2xoAqeIM/Up4ik4RYzhYWCDxQiXwAYbmsAp4kycIsYGG5rABosRLoENNjSBU8SZOEWMDTY0
gQ0WI1wCG2xoAqeIM3GKGBtsaAIbLEa4BDbY0MQdOUXcJMAUsdEV7HSDKWLZFexBdgUbeIr4aBBT
xOIVbCqbIo4ymSKuazBFLF7B4hRxqAMbLEa4BDbY0MQdOUX8UoApYqPfwWpTxPOFKWLZ72D3sd/B
Wp8i/tHBFPFwyRRxrMnvYBtyv4MVp4gLCb+DxSniUAc2WIxwCWywoYn802BDOEW8YBG5gg0wRbz/
oN0p4p9cmiKOc2mKGBtsqAMbLEa4BDbY0AROEWfiFDE22NAENliMcAlssKEJnCLOxClibLChCWyw
GOES2GBDEzhFnHknTxGXwiniMApssBjhEthgQxM4RZyJU8TYYEMT2GAxwiWwwYYmcIo40/oUMf8+
2F8sTxEftTBFvMLiFHEqN0Xc0WSKuBJOEYdhYIPFCJfABhuawCnizHCbIp6JU8R3aGCDxQiXwAYb
msg3DfYv5Ar2XoMr2LLcFWw9YYr4dQtTxCOCnCI+72iKeKPBFDHp8pMmcFPEAy1MEb9K/lXR1OYU
8Z+wwYY4sMFihEtggw1N4BRxJk4RY4MNTWCDxQiXwAYbmsAp4sw7aYq4AU4Rh3Fgg8UIl8AGG5rA
KeJMnCLGBhuawAaLES6BDTY0gVPEmThFjA02NIENFiNcAhtsaAKniDNxihgbbGgCGyxGuAQ22NBE
vpsi/o92BVuIXcGWYFPElbkp4iYAzV9hU8Svq1ew9KIvTpwiHqhPEU/kp4hJr1u6DGD1WoAPtSli
ctG5nZ8i3s9NEZ8XrmCzyRXsxXMAp35Tr2APkAb7E5si3iZOEROTlcv0K9hpU9WTGUm6/jA2RdyH
XMF2Y1ewsfHqvxbeexfgTXGKuC5AXZIVKxhPEd9DrmDv+jfA/8Mp4lAHNliMcAlssKGJfHUFez/p
Dw+zK9innmBXsM+rs6FVqwBUr6E+Cpo7RUya65tvqFew9NeW9NeXtEela1ewbIqYXsEqU8TsCna+
8DvYz7/kpojZFSw/RXxRmyLWrmCVKWLSdX/7zXeKmF7BbteuYD9nV7DEZNUK/Qp2OrmCnUSvYNkU
8eDB8inijmyKuC35V8SrLckVbHP1CtZnili7gn2KXMEWIlew2hTx3ThFnAeBDRYjXAIbbGgi/04R
cw22AmuwdIq4IZ0i5hrsW2+YTBEP0KeI+Qa7gDXYdR9wU8SbhSniA+oUMW2wly6oU8S3cxvsDdZg
6RTxMdZgfxIa7Bdcg10pabAjSIPNVKeIe5OT7U6niDurl+GRdIq4E2uwwhRxnTqSBkuniB8jDZb8
4d17PzbYPApssBjhEthgQxM4RZxpPEVMZ28/wiliDJcCGyxGuAQ22NAEThFn4hQxNtjQBDZYjHAJ
bLChCZwizsQpYmywoQlssBjhEthgQxP5doq4cCH/KeKaNXGKGKeIwzewwWKES2CDDU3gFHEmThFj
gw1NYIPFCJfABhuayHcNVjZFXN5kiljWYK1OEX9Aet/HBlPEv3BTxBf9poivcw3WaIr4c4tTxIMt
ThE3xyniMA9ssBjhEthgQxM4RZyJU8TYYEMT2GAxwiWwwYYmcIo4E6eIscGGJrDBYoRLYIMNTeAU
cSZOEWODDU1gg8UIl8AGG5rAKeJM51PER/LNFHFhnCIOg8AGixEugQ02NIFTxJnWp4h3Cc/BWpsi
PmZhinilxSniztwUcSeTKeLKOEUchoENFiNcAhtsaAKniDNxihgbbGgCGyxGuAQ22NDEH36KmPYw
96eIc/JwirgOThGHaWCDxQiXwAYbmrgjp4jtXMGOyDS+gtWmiLUrWHGK+LitKeKfHEwRZ0qmiMUr
WHGKuL7BFPHj5Ar2QZwizsPABosRLoENNjSR7xrsgxamiO38DpZOEY80+B2sNkWs/Q7WbIr4SsAp
4h8dTBEPl0wRi7+DlU0RVzSZIr4PG2weBTZYjHAJbLChCZwiznRnivhyvpkivheniPMosMFihEtg
gw1N4BRxJk4RY4MNTWCDxQiXwAYbmsAp4kycIsYGG5rABosRLoENNjSR76aIH8rDKeJteTZFTE62
W3eTKeJXcIo4HwQ2WIxwCWywoQmcIs7EKWJssKEJbLAY4RLYYEMTd9wUcYOwmyJ2uti/bIpYtti/
1SlircHiFHFeBTZYjHAJbLChCZwizsQpYmywoQlssBjhEthgQxP56gr2AYMp4grcFLG4VOJb7AqW
9qT4ePkU8eggp4gvGU4R/24yRfyFxSniIRamiFuRK9gWOEUc5oENFiNcAhtsaAKniDNxihgbbGgC
GyxGuAQ22NBEvp0ifqKQ/xRxrZp30hTxSJwivsMCGyxGuAQ22NBEmDfYC6TBZsH//V8W/PWvWXD3
XVlw3z1Z8OADWVDg4SxyUZYFhQtnwXPPZkGJ4iSfz4JyZbKgcqUsqFYlC+rUzYL69bKgccMsaNo0
C155JQtatsyCdm2y4O32WaTxZkFURBbERGeRq9ssSErKIs03i/SyLMjokQX9+mfBwIFZ5Co3C0aP
yoKJY7Ng/IQsmD4tC2bNyoIFc0kuzCIXoFmwclUWfEi6cdaHH0LW2jWQtXw5ZC1eAlmkcWbNmAVZ
06dD1pTJkDVuHGSNGgVZwzMha+gQyOrbH7JIA83q2hWy0tIgKzUVshKTICsqBrI6RULWu+9BFmmk
Wa+3g6zXWkMWuTTPeqkJZDV5CbLq14Os2nUgq1pNyKpcDbLKloGskmUhq1hxyHr2Wch6qghkFXoc
sh4pAFnkXyZZ994DWf/+F2T9/Z+Q9X//B1mkwX6NDTZkgQ0WI1wCG2xoIqwb7PHjx6Fv337Qr5+z
fPrpZxzpatSoQS4So2zrunfvDiVKlHDkWaliRUhMTHSkbUGabuvWre1r+/aFyZMn438FIQpssBjh
EthgQxNh3WCDjUaNGjn6S5Seng7b6e9KbcaFCxfIFXJLR54xMTGwb98+R3VOnToVFtDf4WKEdWCD
xQiXwAYbmsAGKwlssBheBDZYjHAJbLChCWywksAGi+FFYIPFCJfABhuawAYrCWywGF4ENliMcAls
sKEJbLCSwAaL4UVgg8UIl8AGG5q4oxssbTxOYt26dXD06FHbupycHJhDn2V1ECtWrIDTp0870m7d
uhV2796Nf5vDPLDBYoRLYIMNTdzRDRYDI5wCGyxGuAQ22NAENlgMjBAFNtg/Rpw6dQq2bdsW1lm5
cmVl5iucz/HMmTP5/u8CNlgMjBAFNtg/RowaNQqaN2+uLByD6SzpFfb8+fPz/d8FbLAYGCEKbLB/
jKANds2aNcr/zpjOctq0adhgMTAwrAc22D9GaA0Ww3lgg8XAwLAV2GD/GIENNvjABouBgWErsMH+
MQIbbPCBDTa/xO0bcGLvBzCk52j45dwNj0yuw8kdayD15cZQrVpjeC9uIvx4Ojs05d26Bge/mged
RsyFs9du4n+Z4fxXERvsHyKwwQYf2GDzQ9y8Cvs3bYTJPTpB06Z94YfT3jTYW9m/wbzuPWDYnM1w
8fwvMOGtGJi48WAICrwOBzevgYFJ7aBcxGA4m30DMMI3sMH+MQIbbPCBDTY/RM5Z2PzRRtj84WyI
bzqAXFV604Cun90H3aLSYebXR8jWZdg0IgkiZm0Bz9vd7Yuwbc0qWLd8BLzafQSczcEGG86BDfaP
Edhggw9ssGEUt29fhzMnDsPBgwdz8/DvF8nnt+DGjRtwevcKSGrWjzTY6574Xzm+EyLbRcLsbcfp
FmyfnggtJ3wBtzyvnNR3LQcOfDYJWvUYBadzcIo4vP+eYoP9IwQ22OADG2wYxc2c4zCvfwy8/fbb
uRk79RPQ2umZPcshvllfz65gr57cBTFvxsLsrbTBXoXt0xLgtfGfQ2iuJ2/Awc/Gw2t4BRv2gQ32
jxHYYIMPbLBhF8LDytw3Z/asIA3WuyniG+f2QY/oLjB902FyGhdg/YAoiJ+9HULzYxQbbL75G4oN
9g8R2GCDD2yw+SjO7vF2ivj29bPw0eAekNB/Huz7dhP0axkPc746FqLqbpIGi1PE+SGwwf4xAhts
8IENNh/FpcNbYfrQpXDskle/Fb0JF45sg3GJkdC2TQQMmLIRLoSs2d2E377PgvcXroWr17HBhnNg
g/1jBDbY4AMbLIZ/sOlpDAz5Xw9ssH+EwAYbfGCDxcDAsBXYYP8YgQ02+MAGi4ERhvHpp5/C0qVL
wzKXLFkCpUuXDtvz0/L333/Hv0hBBDbY4AMbLAZGGEaNGjVgxIgRmA6zSZMm8Nlnn+FfpCACG2zw
gQ0WAyMMg76oGadgnUf//v2xwQYZ2GCDD2ywGBhhGNhggwtssMEHNtjgAxssBkYYBjbY4AIbbPCB
DTb4wAabH+L6Gfh4UCo0qlYDatasqeRrnYbD17+eC2IZw1vw2/bF0KZ5w9xjVqtaHxKGrIbT2fLn
bC8e3wtTUjpBo5p1oN17feHj73+Dm9gDPAlssMEFNtjgAxts8IENNj9EzkmYG9EBEiduglvKM6pX
YcP4rvBGxDg4dDG4ZQXVJRlvwdXTuyHtrdehz6o9cPWW7Af7VZjS6y2Im/0lXMzOgQOfT4OX2qTD
1lPZ+fPPNMwDG2xwgQ02+MAGG3xgg80PQRrsvIh3IIE0WO1H7gly9Rn1dirsPn4Zzv26DaaMGQx9
BkyAzT8dhzM/fwbzthyFG7cvw86VM2DWZwcgm/zft5+tgC1HLvsd/ubl47C0Zyy8128N/JZjtErU
WRgW/RKkLdoGl67fgtuXTsAHcz6En89cgxtXfofNyydB915DYe4n30P29Rtw5befYc244dBr4Puw
ZvsBuJp9Ab7KmglTx74Pw0esgENnz8EvX6+G7t37wNjZWXD4wjX8r5ELbLDBBTbY4AMbbPCBDTY/
BGmwCyLehTj66jjlivM6rB/TDTp0mgwHjv0IAyLaQdcJS2DV7JHwbmQKrPpgMkT1zoIzOQdh2MsV
oH78cjh5eR+MIA15/ZGrvse+fQ1+zpoI77ydDttPsOZ7W3jhgPKD/gbsWD4EmtSrDjXqt4Lh8z+H
/ScuwK2bV2D7rKHwbsc+sGjBeGjVOg0+2LUXxnSLgcQ+s+CDJVOgwxvJMPvLHTD4nYbwSsxw+Pzr
b2HnugnwRsdUWLHuQxjfIx7Spn8G1+/o/xHtBTbY4AIbbPCBDTb4wAabH0KZIn4NnnmmDNSqURmK
F/oPlO04FvaeuAJntkyH+g2Gw4/nbsGtKydhfGICdJ+8GmZ16wtZGxZC447RkJiSDhs/mQVv9lkL
Z3wuUG/D2X2fQMTbcTBt0yFQZ4YvwuapXaB2rVpQi2WTuL6w5ZjafG9f/g22fPkxDEpuC8/X6gjr
93wLwzu+B+nTtypX17QpnPvpQ4h7JRK+OHSRXB6fh0/7xkCH/pNhQMo7MPTjfXAz5wzM6xINb8aP
gY0bN8JHs/tDzRo9Ye8lfIuOFthggwtssMEHNtjgAxtsfgjSYOdH/BfiJ34Jt66dh52rRkCn9zLg
qwPn4OSXY6FWw/fh5wvkSvPqbzApOR66jN8AH0zrDB0T4qDTxMUwcUg8JCW8B33W/ex73OxjMD89
AhIzs+C3bH6BffEKlvTJC7/Aksmr4OA59Trz1qUDMK71GzB82Rcw8J0I6DFnV+709elvV0HHprGw
6cglsiN97V0ktO41Efp16wSZX/wKN7NPw6zU96Bh03ehZ8+eSg4csgKO469zcwMbbHCBDTb4wAYb
fGCDzQ+hTRGTBqtcJV6/AAu6vgeduq+EI/s/h3debAUzNh2G0z9/Ap3avgUzPj8Ae9YMhEoFqsH7
q7fD2uEdocjjL8HS789yB70Ov3w4Et6Ieh/2nb8e8J2vt7J/hc4tmkDavG/g8rUbcHH/FxD/Vhf4
+IfD8PGIztC+63w4feYATOw6FBZ9vB46v94WBiz9Fi4c2QEprdtDn0UbYCBrsLduXYGvp/WHjl0m
wens63D066UQM3QNnMP/HnMDG2xwgQ02+MAGG3xgg80Pcf0MfDS4L4xa8W3uRxeOboaeaT1g6fbD
cGjzIujUrgk0fjkCFn+5Hy7fuEUa2zfQM2MIbDx8Bo58swgS+k2BY1e433JeOwMfD0yBBtWq5T6m
U7NmPeiQMR0OX5D/NpTeTDU+6T1oVLM2NHsrBeZ99TNcv3kbcs4dhHkDo6BmvZbQecxH8PvVbDjz
w2eQ/lZLqNesNby/aiucv3gKZk0YDAt2nQA6S33j8inYvGg41CK+jd7tCl/8jOvG8oENNrjABht8
YIMNPrDB5uPgfwDflrxi7rYB85/evu0/HRzAVOqVeyzh/AI1idv4ajxpYIMNLrDBBh/YYIMPbLAY
GGEY2GCDC2ywwQc22OADGywGRhgGNtjgAhts8IENNvjABouBEYaBDTa4wAYbfGCDDT6wwWJghGFg
gw0usMEGH9hggw9ssBgYYRjYYIMLbLDBBzbY4AMbLAZGGAY22OACG2zwgQ02+MAGi4ERhoENNrjA
Bht8YIMNPrDBYmCEYWCDDS6wwQYf2GCDD2ywGBhhGNhggwtssMEHNtjgAxssBkYYBjbY4AIbbPCB
DTb4wAaLgRGGgQ02uMAGG3xggw0+sMFiYIRhYIMNLrDBBh/YYIMPbLAYGGEY2GCDC2ywwQc22OAD
GywGRhgGNtjgAhts8IENNvjABouBEYaBDTa4wAYbfGCDDT6wwWJghGFggw0usMEGH9hggw9ssBgY
YRgHDx7EP4Qg4vfff4crV67gH0QQcebMGbh06RL+QQQR586dg/Pnz+f7OrDBYmBgYGBgeBDYYDEw
MDAwMDwIbLAYGBgYGBgeBDZYDAwMDAwMDwIbLIZfnD17FhYvXuz3+dGjACtXAqxYoY6rJEyTsrYf
z4aaleaalSaaFR5rsDbnGq9qu7F1J8DWbSS3AGzbTsbtKtPPtmm8lfFWgTXNNpc02ww0W301lJ1o
vKptylSAcRNIjgUYP0FNMx6n8TjG40nyPJ7xOJ3pvorGic9Y/dhST9FnvK9PKGo7dw4bLIb9+PXX
X+G9997ze9xlxw6AmFiAhFh1jInTOZbjOMLxZIxmHKcx26Ycz1g7XizHMXHGPjLPaJmn4BMdyCcO
a8svteWMJD/gxowhSX44jh6jMx1HjxZ4jMBjGWv7jbahGcNpxkg0Y7ljCRq6/2jZeY418Pe4tiYv
AtStQ7I+QL06ahpyPXXfenXVzzWup31eT+C63LE1rmfBRzu26Ck5tuLPH1vwCUVtR45gg8Vwr8Hu
JA02Pk79YUnHhHhfjuVY+2EZH69+Fse+i+e+S2DfxXIcI7CmMfKJ5Xx8PIXtOMFH9IyPx9ryS23Z
0+YBTJ9JklyFzZipMx1naDyD8CwyTmNMP5+u5owZ6mfK9gy2rX03k303jelnBPCZaeAzgzsW85wx
w+A70TMEtTVqBFCjOsnaADVrqCnlmirTfX24FknK1RjXYlybsXbsmr5s6FPDwEfjaoJnbd1T5hOK
2g4dxgaL4V2D5X+AxnM/QHmOi9d/SMexbe0HZbyEZQ3Bqo+PJ3dsLz2xttDXlj1trsUmNJNrQjM4
nq43IKXxTOca3AyOZ1pssEY+fKPjfaYLPqJnCGpTGmwtvblojUNpKDX9me6rNCcrjYtvljUMfGpa
9wnkmesTyNPl2g4dwgaL4V6D3bEdICISIIpkJMmICF+OFDiKsaaJsKGJDEYT4a+xc55YW3jXlp3e
C6BrGkB6dzKmq6lwmsBdSRJO17ibhLup2yIrx+gq+KQZ+Fjx7GbgaebjYW3t2gK0bsOyFcnWjMnY
qpXO9Ls22nct2WdtGbdSme7firHyWUvGrRm3YcfgfJT9BZ/c82E+bdr6euZqmE+uJ/Oh+7fhPL2q
rQ3zPH4cGyyGiw3WwhRxnM2pxjiHU41xQUw1xjmcRsXawqO27IXLARYvAVhEcskSnem4ZLEv5+5n
wDLNIisau54ONV7VVotchZWvQLI8G61weZYVbbJTnwoOfcqHprZDv2KDxXCxwZIr2OgocjURpY7R
0b4cKeEowlEas23KkWw/kSNEtuHj48kd20tPrC30tWX3Hw4wcADJgQADBpGxv8oDCQ/or46WeKCq
HaDxAMYDBB7oy7Z9GPv5WPH0qLaWrwE0bw7QrCkZmwncjHFzgZuq2ayFPXbsY9dTO3ZTAx+Xa6OP
VWCDxXCrwW7frv7Qi2M/CKNidI4mHMs4hnEk4xiN2TblWMZRjKNjuGPHGPtEcT7Rgo+Pp+ATKfjE
ij4xWFt+qS1n/AyASZMAJpOcOEXnSZPJNuXJOtNxshFPUrX0GCKLxw7kY8VT5jPJxMfL2ho1IFex
NUnS3z9W17kW+z2jwjW572r67ufDMk0gfQ3Vy7GmhkVNdUHjYm2H8SYnDBcbLJ0ijtMeteAe19A4
VuAY7nGPGO5xDyua2GA0cf4aO+eJtVmsLSZvasueuQBg9hyAWXPU0Yyt7ifyrCD04azRamtIb3Kq
iRlMYoPFcLPB0ivYTp0wMfM2s/sOAejXDzOYbNMO4NVXWLbk+DU2virwqxJ+TWDZ8VoG8LHiGYxP
MLW9Yu557Bg2WAx3GyxOo2JteT5FPGgowKCBJAcBDB5AxgEq088G95fwIMYDOdY0A2xoBnKaASYa
md6hxqvaaNN4+SWApiRfbsr4ZYFf9mc6NpVxU4Ff0tnP5yVvfJoG8nHZE38Hi+Fmg92xEyAhQX0+
kY6Jib6s3QVKWduPcqLGRpoEfw3vk2CiiZdoFM9E//PkNeJ5JiRibbZri8+b2rInzQSYMpnkNDby
PIXjqYwncTxR4Glsm+dJHGvHnmLBM5CPFc8poant5WYA9dhKS/UaCNyAcX3GbDWjXLaiqSto6lnU
1LeoaeCBxmZtR3CKGMPlBqstDBAXry8YwLO2KEDuAgLxFjTx5po4E02sxxqszbnGq9pyZi8BmDeX
5XwDnseN84TPzHQLDHh+AJ5n4GnXZ0FoaqtPmkXVKpjB5GFcaALDxQarTRFrU308R0dzU30Cx0g4
VuDoaONjyzjSoqfMJ9KGD9YWfrXlvD8WYEQmyZEAmSPIOFxlZVvjERxrn4/wZ6rNzGTbmex4LDPZ
Zwpn6p7SY1vgTM1T5iN6elzbqy0AXmpMsikbzfhlNr7IcROSLzF+SeAmnO5F4RhWPO36GHl6XBtO
EWO42WC3bQOI4G42oavryDgyQt2vo8ARbJvnQMeKMPuOsZ8PWxFI9OwU4FhYW/6oLbtHX4CevQEy
MsjYg3FPjnsw7qOOGSL3ZtyTY3qsXjrnHruXiU9P3cfUU/SRePr5eFzbm28AtG2jrkrUro3OdGxn
wm3paklt1JWgeG7HuK3IbeQ+gTyNfNoa+TC26xNMbbiSE4abDRbvIsYMi7uIk7oBJCeTTAJIStaZ
jkkyFvbzXGOgd6Lx6jw7vAPw9tsAb5F8u73A7Rm/7c9hozHQO9E4PU9ssBhuN1irU40xNtitqUar
PsFOo2JteVtbjnbF1rMnd0XHrvIyugvcQ+CevuxY08OeJkOmCaT3sDZ6FfbaawAtX1XHgKxtv+qx
5jXnmpYONU5rO4ZTxBguNlj6vmZtmbso7Qcgx1FsWb2YaH0/nqM5TTSv0ZjTRHH7Rct8JJpoiSZa
dp7R+nma+WBtAWqLypvalOdg+/YF6EMabb++OtORPuPJc98+bL9+nIaytl8/f00fI01fTiPz7GPi
2deZxqva3nxTbbLKgvdtOW4jMFvYvk1rbjF9K5pWgqa1RU0b55rWMo2HteFzsBhuNtjdewC6dAZI
Jdm5sz93FjiVcRcJB9J0dllj5zyxtvCuLWf7boBdu0iSv5C7d+lMx90ak31271RHH3Zbs8tAozF3
nk40XtVWujRAoSdIFib5OMeFWBZmn2nfPSHsF0gTSB+sppBFzeOCxsXa9h/ABovhXoPduUv9NU4i
9yslkc2+M9QkO9ckeqzB2rz58wimtpy1HwF8+CHAOjquU3Md++zDD3xZ2Y/njxiv4/SCZp2Rxszz
Q8HTiibQeXpYW6UqAMVLYAaTBw9ig8Vwr8HSf/h2SSVXFSQ7k0yTcCrjzhxrmi42NJ05TRcTTarH
Gqwt/GrL+fwbgK82kfwKYNMmnem46WsJf8V4kz871mwy0cj0DjVe1Va+LMBTz5AsAlDkKZ2fIlzk
WXW0xEVULsKYHieXn2b8NMe857POPZ+SeXrgY1bb/v3YYDHca7B0oQltBR5lVR0Jm31nqElwronz
WIO1efPnEUxtOVNnAkybSnIaGwOx1f3c0kzzWOPCeTZ+EaAmfVtMTfXdsBrTsRbP2ne1fPfzYZkm
kL6W4OmVxsPaDuFKThguNljtLuKYKPWOTp6jNTa4KSbS5CaaGO4u0RjtHaEcm3oa+MS47YO1+XNU
3tSWM3wctzDDSH3xhdxtKzySW5zBpt6JJtOhxqva6LtQGzci2ZiNZixmY5vsRB/OGsZHjmCDxXCv
wdKFJpRFBtiCAFGRvhzBsbYfz5GcJlKiieA0EZwm0sQnQuYTqWsiA5xnBK/B2vJFbdn9hwAMGExy
AHuR+WA2atyP8RAD1vZhLyFXeCBLntkLyw19+gfwGcL5DOaOLfMcxHmGoLY2rdQ3wrzyirqqUy6/
InALXw5nzSsyjYeeeBcxhpsNdsd242cWox08GxktPBsZE+3tc59OnsHE2sKvtmzlCnaU7zKCCo/i
Ph+lL0s4YrS+XKAfZ7JtGY8UjiceW/QZxR17lMRH9Bwl4ZGhqa3ZS/rVGH35eqOGjBuq2zw3Yldu
yucc52oa+GsaC5pGVjSN5ZpA55l7PjY0wdSmafAKFsPVBrtTX3Rd+z0Zz3ECx8brb0DRFmy3qokL
RpPgr7FznlhbeNeWM2UW9/tHTEfZkDSK6tUBqlVXR6sczppqDjVOPfF3sBiuNtgd1l97Fm/wCjO/
V5DFu/dKt3j+9WyCj5uvdMPa3H1dnd3asucuAlgwX83588g4T9i2wtr2PBua+c418x1qvKqtTh2A
ipUwg8lD+DYdDDcbLE4RY23hMEU8ZATAsGEk3yc5lOX77DMZa/vJNENtaIZZ1LzvscaF2l5rqb5E
XHmReDOdmzbVXzaey00FftmftZeSi8cz5KbBeVr28bA2fJsOhpsNVrmLOEq/6zRKvANV4Aht+TuN
2XYEfweqhKN4FnyiTHx8PAWfiEA+0VhbfqktZ8wUgHHjMYPJJk0A6pKr2Lp1ydVsXZ2V7dpkrMe4
Fve5xvUErs2OwY7jx3UE1jxrC8cO5MntX7e2Qx87tdU1r+0w/g4Ww8UGS6eIlRdksxdiJ8g4TmXt
Zdk8x7P9ePbRx+t6jbWpSENPAx+ZZ1A+WJt/bXF5U1v2zAUAc+YAzJ2jjmZsdT+R5wahD2eNVhtt
EpUrk6wCUKmyznSsJHJlgav4c6Ug9OGsMasNp4gxXG2w24UXYsdw034x+pQez1ExwrRfDDfVKOFI
dlyfqc4YX8+APjG+PkaeMYIn1pY/asseNAJgyBCAoUPJSHMwx4MID9OZjkN5HiZ8Ppg71hDGLHO3
hwqseXI+yufasYcJPsOYz1DJsYb4+kp9PKitZUv1WViazZrpLG5b5WZB6MNZY1Ybvk0Hw80Gi++D
DT4DTaNGc9Oo0bLpWm4alZ+6jeamUaNtThEH9DTxsTNF7FZtORmkcfTupWavvjr37kO26dhb4N6M
+wgsOYYVNvTpY+DD2K6Pl7W93k59Kwym88TnYDHcbLB0oYkI0iQ6dlSbBX3oX2SayiICnXTWNBFG
mk7+mk4WNR07GXg60YSgtkhuwQRtMYbcbcmiDR25xRg6cosxdOQWY+goWUBCPG5khL+P0aIPfp6c
j9kCEKGqLbsHaRQ9STPJYO859WPtPap9uHe38tybcU+BezHOUFM5Ri8Tn566j6lnTwPPDN1T8ckI
4ONibcpCE+Qq9hX6jtNXGL+qLqDwWit9MYXXWvuytuhCLr+q7k+PQY9Fj5PL2rFfE3w0bsV5BvJh
56V5vmrgGdDHxdqOYoPFcLHBalewEexqrKPAnQSOENipppMLmkD6Tp1CU1sEayL0Ci9S4AjGURqz
ba80PnpBE2FFE2mu8aq27B79SZPopV6tKY2JcQbb5lm2XyBNL4eaQJ49XT7PYGprSRpHC7oqUXN1
NOUWOlvWNBc0LbzXvOJQ47Q2nCLG8KLBYjpPbRr0jsiovPHN7v8+wMBBag4YpLO4bYVDpRngUOPV
ebYkV2nNaaNoRsYWArdg3Jxxc50ta5oJmuYuawzO04nGaW3YYDHcbLD0/c0p9F2dJJNJpiT6crLA
SYw1TYoNTXIwmkR/jZ3zxNrCu7acRSsBli4huZzkUpbL2WfLJLyY40VsNOJlbH+Nl0jYyNOOjxVP
D2urVROgXFmAsmXVV9dpXI5tG7FMU96hppzLmrIONU5rIz8nscFiuNZg6WM60dwCBVFR/hzDOFrC
TjXRJhqZPjrKoQZryxe1ZQ8eqd4xO2yIfscuZeUuWp6HqnfMDhum31krsnaHrsjKsYda9LHoKfMZ
auLjZW3NmnJr7wpvlGnkgBsFoQ9njVltuBYxhpsNdudOgHjtecU4Azb7LhCHs8al2pIS1WX/khNV
TmKcKHAyywSbzB/bjk+iQ59gPJ3WljN1LsD0mQAzpqmjIc8gSXiGxtMlPF3dFlk5xgyLPlY8pxt4
uu1jsTa6aH2N6pjBJK5FjOFmg6VXsLGx7HlHMsZJmCZlbT+eDTWx5ppYE02Mxxq3a8tdfIFrurnb
rCHnLsBAxhiBtUYfw/QJAseaHJff9llcIpCniU9CvPy4XtaWPWwMwPD3ATJHkHG4mgq/L3AmSfoe
1GEcD1VHQ85U989k7OMTyNOOj+A5fJgNHxdqa/YK9yaaJtz7Tl8k2y9yb6Npwl29iazpHWoayzSN
LWpetKhpImhcrO0oXsFiuNhgc+8ijuDumhVYewymUyd/NtR0Mtd0MtFEeKzB2sKvtuyUrgApyewX
vckW2Op+bmmSPNa4cJ7vtAdoT7JDBzK+zXF7dduIpZq3PdB0MNAEOE8nGqfneeIENlgM9xrstu3s
Yf9ItniAhOnjFNrv0uxwVJR+bJ4jo+SeERo78Imw4YO1mXBk3tSW3bM/e2a0J/fMqgErz4Ba2E9k
J5qMng48ezo/z2Bqe/11dbGEVq0B2rTWmY5teG7NuCXbj25TbuPLNCnTz3yYaUWfNq0Ez9a+bOTT
Wju2gaefj4e14UITGFbj5s2b0KRJE3jxxRehdu3axmsR30FTjXfyNOodPUU8dTbAjOkktd83Mqaj
8ntJnqcLPMOXHWum29NMl2kC6T2srUF9gGrV2DtUq7nA1Vw+XiCfvPAUvj+Mv4PFsBg3btyAxo0b
w8WLF+H777+X3+S0CyAxifywY2mVEyXsRB/OGqwtdOeZs+ojgLVrSa5hYyC2up9bmjUea1w4T9ok
SpVUs2RJncVtq1wyCH04a8xq+/UgNtg/epw9exbef//9gDl06FDlCpY21UBTxFHctJ/ITqYao7hp
1KhIX46MkntqU41RDnwibPhgbSaekXlTW3bGIHW93T592Lq7Jmx1P5H7BKEPZ41WW9u2AK+9pi4L
qIxm3IqNLQ24lcAtDfg1i57B+rQMTW04RYzx008/wUsvvQQrVqwwzaVLlwZssHSKOM5gqtHSFKCN
KU3eJ87AJz7e/lRjvIFnXDzWll9qy54yiz3eMp2Ngdjqfm5ppnusceE8c6eIa3DTnkYcaBq1usCB
dE49Q+Vj0ROniDFog42JifFrlmLQKeKaNWvC7t274cMPP5Sv5LRT/+Fq9O7QRO2HYbzKyg9ZCccy
Dc/iO0e1Y8s8E+P9fWINfPw8bfhgbSa1xeVNbdnDxwGMGAEwMlN95ERjOmYKPILwyBHcfgLnagQW
jx3Ix4qnzGeEiY+XtdGl/l5srGbjxjqL21a5cRD6cNaY1XYEl0rEBmuxwd66dQtiY2OVfd9++23D
38Fqy9VpS9jxS+Mls9+VaU8CWOXkJN+l/MTjyz5LdOCZLLAVH6wt/GrLmbsUYMEigIXz1dGHF/ry
ggVke5E6KrzYAtPjLWB67dgLA3guEDwX2/DUjr3Ago9LtdUmV3Hly5GsAFChnM50rGCVyzMur2Z5
9hl/PCtsx6e8zKe8Sz42a/sVX7iODdZig6VB96F58OBB49/Baq8+037nJnKE/vu2TiKz/XjWXmWW
+2aVCF+O1H6fZ+Qp84ny9+kUyCcKa7NdW0Te1JbdtTdA164k09nIczeBuwqcLrBTTVcXNIH0HtZG
/hENb7yuPq7zxhscvy4w+e51+n07th/dbkvGNzl+Q+A3fT+n2tffsODDsbLdzobPm+r+fj4e1nb8
ODZYbLDWG6wWhr+D3e7/bk+RI4V3knaKsKCJMNdEmGgiPdZgbeFXm/I2nQEDAQYOUEcpa9sDuO8G
WNMMtKMJ5Bkqjc3a6POfr2ivXntFZ/o+VGW7OXuVG8/CK+H8Xg/XwmQ/wacFe/eqoU8AT1OfFgY+
LteGNzlhuNpgd+jPOMYa3Lgi3sTiw3G+N7GIN+XIWLtZxpZPvL9PIE/thhysLfxry54wHWDSJICJ
E9XRkCeTnMi2J1vXTHSoyfWk300KoJ/M9hH3mxya2l56GaBufZK1AerVV1Nj8fN6ddTPlO80rkey
Ltu3Lsv66mf0u7psX+149er4+tQVPP0+1/avp3tSj3qcj+ap7FtPP1dZDW7Wpu2LNzlheNFg8U5b
rC1P7yKeMQ9g1myWs1jy21Z4lkv6cNaY6Bs1BqhZU80aNXUWt61yjSD04awxqw0bLIbrU8Ts+Udt
Go/nSIGjtGm/SP1ZS6uayGA0Ef4aO+eJtYV3bdk9+gL07IEZTNIl/3Kf6WwZgMV8zSY70YezhjFO
EWO4fQWrvVVGeWuMTXaqiQlTzR++tui8Oc/s7qTB9uhJMoONPPeQcAbjnhJ2qulposnwWONCbe3e
UNfTVdbcbaOzstZvG/l3ZuxE0zoYTRuPNRZqwwaL4WaD3bZNf+MJJmanjnnjmx2Tonf4mJgALGY4
afLwPN99F+C/75GR5H9Ffpfxe/4cNhoDvRON0/PEt+ncWXGC/A969OhRW/n555+71mB37lCvJKLo
u1DZe081pu89jRY4nmQ0z2xbY+VdqQJHae9T1VjwibXiE+vrY+QZK3hibfmjtuwJMwEmTyFJb+6Z
ojMdJwViM43wnRHb8uHY7DtXPS1815C+cL0G+71idYGrM67BsfZdTY81NSxqDPRONE5rw9/B3llR
vHhxaNeuna2kyyS6OUXsM20Xa41juWk+q5qYYDSxDjVYW76oLbvfUID+A0j2Y6MR9zfh/hLuZ8ID
XPQMlY+JJ50ipo/qtGKvbwvIrSTshaZ1Hmps1oZTxHdWNGzYUFlxSVsQwkr++OOPOEWMeWdNESd2
U5eHSkoWMkngFJY8J1pgUSs7vviZEx+ZZ3JoanuHe8l4+7c4flvgtxi3l7AXmrdd1nhYG04R33kN
1k6jpOH2XcTaA//KQgCdfDlC4EjGmqaTDU1EMJpO/ho754m1WaytU97Ult0lAyCti5rpaWRME7at
sLadZkPTxbkm3aHGq9reesN3BSRlZaM32UpH7QTmVzN6nVvN6HVuBSVe01ZgfmUmTvNGO4mnbNWk
1y2cZ1sDvYe14UpO2GDxOVh8DvaOew524gz2O8VJ7HeKUxhP5j5nv4OcPInbb7LBfoJmkhXNFGNW
9pss6KdINJMFzaQAGhdre7EJQK06JGsC1CFjbca1Babf1aql7uvDtcn3tVWuLXAdxnRfRcOxqU9N
uY/Gio/GtXRP5dgyT49rw9/BYoP1ciUn2yv12Fh5yGhFoLh491YEios3Xu0Iawvf2rJHkwYxdizA
mDHqaMZjx1jbT2QnmrFjHHiOcX6ewdT28ssA9euRbECyvsD1GdcTuAHLujbZqU89hz4NDHxcru0I
NlhssC42WHoXcZx2p2esL8cKTO/6TGCjEcey/aMFjhM4kGcgH42D9cHawqO27InaXcQT9as8hacK
PJnxNMaTGE8y4Ilsv2ncsafa8BE9zXxET5mPh7U1bqRejWlXbrW1K8zaHNfSrwKVK7eaTMOY389P
U1vQ1AmgqSX4cFe1ml67ahXP00xTy0DjRm14BYsN1tXnYG28TScywFtZIj1440yk5K0skR68cQZr
c/dtOnZryx48GmDoEJJDSb7PmOYw7nOeh3LfDxX2Ffl9Ax5mwWcY9/0wief7FnzeD01trV4DaN4M
oBnJ5k05biZwU18OZ00zmcZDz6P4PlhssG43WPaDNzJK/yGscTRbIi86Sk07rPygjdJ/mPM+kTIf
jR34RLBjBPLB2gJwZN7Ulj1iDMAokqNJox2VSXIs4VFkHMF4JONx6jia55HqPlSnaMYwHu3Lucce
I/AozpPzUTxEHxuefj4e19aiGXtx+IskG3HcWOBGjF+UsBeaxi5rPKwNGyw2WLeniGO5hQRiJBwn
cHSMvsAAz1FsP55jJRwbI/eU+UQZ+FjxNPLB2sKvtuwBg9lr1+jr1/px3J8lz+z1bH7f9ZPwAI7F
Y/cL4Mn7yM5nQACfgRZ9XKrt1VfJlVhTNZs21VnctspNg9CHs8asNmyw2GBdbbC7AJKTABKT1Mfp
UpJ9OUngRMaaJtmGJonTJNvVJPtrAumTk7G2/FJb9tRZANOmkZwOMH2aznSczvNUxtMZe62ZJmgE
vRONV7U1aarfLVunPmP6+8h6jOsyrsW4rsp0rK1xPca1GbPfZ9LjaXfc5h5b5HqCZy1fTyc+tWU+
wdRWx9zz8BFssNhg3Wuwu/foj9nRsWsXf05jnC5hp5p0E41MT/d3pAlBbZ1TAVJJprCR586MUyTs
hSbVRNPZiibFXONVbdlbdqoPZe/YxUarrOl2cLyTbfPfOzl2IJ8dgk8oPE18ypQCKFSI5BMATzyu
c6HH2fYT6me53xXy3U9kP40VfTCaxz3WWKht/wFssNhgf4LHHnsMatasaTkrVapk+JgO/V0YXTtc
+70Yz9HRamq/Y4uJ1m9cEdlHE+WviXZZEyNoou1qXKqNv/Epkrs5KPf1bFH6q9uiJDdLRUY41ET6
a3z04k1ZVjSR5hqvasvu2R8goxfJniQzWPZkn/HcU8K9LbBMm2HTs7dDz4zQ1EYXSmjbFqAdHdsI
3IZxW8btyNiOfdfOouZ1QdPOoqatRY3BeTrROK0NF5rABkvDztKKNA8ePGg8RZyoTtPRMUXCynRe
or4fz4aaRHNNsokmyWMN1hZ+teVUqQVQsQLJigCVKuhMx0oaVwzAbmkqWNNUcqjxqjY6TbxwEcl5
bDTj+RJeyPECltr3C010dj2NfBYIPguD9HFQ28UL2GCxwdoPw9/B7mQP/WsZa5NDpYl1qMHa8kVt
2XUb66vy1K7JcS021ha4Nvd9bWFf8RhW2Minlss+HtY2bhz7/exUMk4XeDrjaYyn6WxZM1XQTHNZ
Y3CeTjROa7twHhssNlj3Guy33wH07gXQq7c69s7wZ2U7g9svw4Kml3NNr14Gnk40WFu+qO3afwoC
3H8fwAP3k/Fec1a22Ug/U74T+R5/Vrbv4Y53TwDP+3S/3O+seGrHvt+ij0u17d4NcOKYmnSqU+MT
x323rbITzYlgNMc91lio7cYNbLDYYN1rsN+TBtuvH8m+bOwv4b6M+0nYSNPPZU1/hxqsLW//PCzW
du2BRwHuuhvg36Rh3H23znS8W2Dlu7t99wuk+bdDzV0mmrtlmiDPM5ja9u0nV2AXAc5fALh4WecL
l8j2JcYX1e8U1va74K+56FBzQaa5aFFzyV9zXqa5LGhcrO3WLWyw2GDda7B7vwXo2QOgRw91zOju
zz0Y95SwU01PE41MT/d3pMHa8kVt1woVAXi0AEnSaB99hOWj7DORCwgsah6xoSngssbOebpc29eb
SZP9CeCXH8n4s5pS3kf4J3VfyopGYzc1Gss0P1nT/GJH40Jt169hg8UG616D3bUTIDFeXbidjgkS
ThJYW8Bd5Di2H8+JEk6Ml3vKfOIMfKx4GvlgbeFXW3b5KgBly5AsC1CmNBlLq0w/o4+f+HAZgcsy
1jSlbWjKcJrS9jRlZJpAeg9rmzkLYOlSgGVLAJYs05mOdNuHl+qs7LfUV0PZiWbpMmNPQ02A83Si
cVrbpUvYYLHButhgdwGkJqsP/dPsbMKpbNEAnlPZNs+BjpWaHNhT5iPzDNYHawuP2nJKVgYoXkzN
Ei8wLk7yebJNuYTAJRg/z/ELTEOPUZI7XiAurmpNfQw8S9j19LC2BQsBPlhDcjXJtSw1/kDgNSxF
1jQfuKDRPl9joF8t6K1qPKztMjZYbLBuNtjdbHEBkkkkU1kmsc94ThE4mXGywCkSTkrx97HqSY/T
RWDt2F0C+NzJtaXeQbXlVKzOrsTK6VdkuVxWwqUFLmfCZQUuI2EjTzs+Vjw9rI0+erKWNIm1a9lo
xmKutclO9OGsYXz5MjZYbLDuNdjd5Ao2JQkgQVsKLwCnsOcrNU5knMo4kfvciJOSAnuKPkmCj+iZ
6tDHzdoSsDbHtWUrz8FWBKhQnj3zWYFxRYHLq1nBAVdg7OPjoWeofLTaZswAWMKmPRcv1pmOi3km
3y1dorNMs1imWSpolvhrlrisWSrTeFgbThFjg3WzweIUMdYWFlPE5ckVbJmy7HeOZc3Z7zty9Vam
DMdl1e1cZvtbObapp8zHxNOxj8PaZs8GWL4CYNkKdbTK4axZ5lDj1BMbLDZYNxssXSoxlj30T8c4
CcdwCwLYYarXjs1zbJzcM0ZjBz4xNnywNhOOzZvaciqzK9iKlcjVmLZyUSV25SdyRYFFTQUbmorO
NRVkGjvn6XJtkyYDzJ2r5py5OovbVnlOEPpw1pjVdvEiNlhssO412J9+BBjC3vNMRxmbfWeoGeJc
M9RjDdYWfrVdf+JpgIKPAjxWUH3kpGABlQuyx1F4LliQ20+mKeCvecxI86i5pmBBc08nGo9qO756
Oxz96hAc3XRIHa1yOGs2OdQ49LyRjQtNYIN1scHSpRLperAJJBPZurA8JwqcwK0lm8CtJWtFkxiM
JslfY+c8sbbwri37pVYATV4CeKkJGV9WU+GX/FnZj2dRI9MbaV4y1zSxq7Fznu7WdnPAELgxbCTJ
UWwMhkcJPNIjDpWPNc/bZ89hg8UG616DpW+60t4MExXlz2JGW+BQafLLeWJtgfXZr70B8FpLgJak
0b72mpoKk89ee9WXlf14bsX4NU4vaFoaacw8WwqeVjSBztPD2ugbdfr1ITmAjWbcn419Dbgfyz7c
8lsy7mPR04pPPxOfvqGp7cwZbLDYYN1rsPRtOkn0JdjJ6ihjs++80CR6rMHawq+2nBLlAIoVU7No
MZ3FbSscKk1RhxqvznPJYoCPszCDyStXsMFig3WvwdKbnLRVeOgqOwkJOicm6KvyaBzLOIFxAtuO
5TQyfQLPgk+CiY/GdJ8EwUfmmSB4Ym35o7bs6g0AqlYHqFwJoEo1wtVUpp9pXIVxFY2rkrEy+Y5w
lSpkmzEd6bbyeWW2X3VVp+iZD+WqHFcRPKvwntqxybGqVtE9NR/6Gf0u17Oar2coahs3Xn1Uh74V
ZuZMnelItxWezni6znTM1XA800Sv7Dfd14fuP0P0MdJMl5znTE4zQz9PP5+ZnI/LteHbdLDBut1g
Y7m7QWPFO0PZ3aj8XaJxsrtBjZi76zRGcjeq1NPAJ95tH6zNn2PzpracyjX1O2X97potL3BF4bnS
Sr7sWFPBRFPRX1NBpqkkaCr6a7yqbdoUgEWL1KTvR1V4IUn2HlQfXqBmLrN3otLvF3HvR1U0/PGM
mL1v1bLnfH9PSz4e14aP6WCDdbPB5k4RJ3HTdiIncdN5SdxUn8BSfbK5Pk81WJslTShqy3m+vDrN
WZyb8jRiq/uJXDwIfThrtNpWLAfYsB4zmLx6FRssNlj3Gix9H2yPDICMDPX9nJR7sewpcG+2H+U+
bNS4B+O+Bqztk8FxLwPP3hz3MfDsG8AzQ/D0sjbtlWz9+1ng/vqr2jTuL3A/ka0eW+QAPlLPfkF4
BlHbtUefBHjwPyTvA3joPzrT8SGeHyLj/YwfJOMD/kxHZVvk+5neis9/OB8jzwfUNPW539fHw9py
tn8HOYdPkTwJ2Yd/5/g3JSnTz9TvTnL7nfRYc8qSRmUrmt8FjXu13cb3wWKDdbPB/rwPYNQogLEk
R5AczfEYljKm+41k+44y4JFsexzT8Txa8AzkM8aCz1iJTyhrGxvi2kbfQbVdv5c0iX/8g+TfSf6T
5d/ZZzLW9vuHhN3U/MNE808PNM5r+27lT7Dnywuwl+QukhrvZrmXfaZ9t0fYL5AmkD5YzW6Lml2C
xs3arl3F98Fig3WxwdKlEunNJvRZxHh2E0wC40TGynOL8ez7RHWfeKbRblQxZLYfz9qxE0UfjRN8
PRM1Fo6dFMgnHmvLL7Vl138ZoF49NevWJWNdYdsGh0pD2YnGq9rGjAaYOhkzmMSbnLDButlg6U1O
ceyGmNhY/SYUjWMF1m5i0TRxNjSxwWji/DV2ztPL2uLZDT+x3HnGspuC4kWW3PATJ7B2UxCvibXr
E6tr4gw8xZuSeI0jzyBqy27UAqBBI4D6ddVRxvUpNyRjPcYNOK6vpsj0e2U/jRsyNvHJ5XpyT5mP
wjKfehZ8XKotcwTA+HEA48aScQLJ8YzHq9u5PJHwOHVfyopG4/GcPliNxjJNoPMcp3ta1rhQ2/lz
2GCxwbrYYLcDRHIP/EdGWmNNE2lDExWMJtKhJgS1aXfaJnB32iZ4eBexkU+Cy3cRJ8SGrracFu0A
WpAm+0pzgOYtdKZjc4FbNPffL5DmFYeaFs3NPZ1ovKqtT1+AwYNIDgYYNFhnOg7iebCEB/rzIMaD
ZSzxUTwC+Zh4WvbxsLazZ7HBYoN1r8Hu3GHhh2GABeDj8nBx+6B8sDbpCwLyorbsmuQqrFpVljXY
WI1kdcbVLXANpuGPYYWrcVzdoqcTH49rm0SuxObMJjmPjWY8NwDPYWll32A8eZ85HvpYrA0X+8cG
62aD3baNXI1FAHSKUMeoSF+OiFBT5EjGVvbrJDAdIy36aKxdwQbaz8cnEmvLL7Vlt+4A0LoNl61d
YjuZH3xMPHv0Uq9i+/Qh2Y/jvgL3Y9xHwl5o+rqs8bC2M6exwWKDda/B0sX+6U0oSfHqyHMCY+Vm
FJZWOYnpjY4t4zgHnppPnA0frC38asup+yJA7VqYweSI4QATxpMkV7ITxgk8jvF4A57AtidwLG5P
MDi2HR+NZT6ipxUfl2s7jzc5YYN1ucHGcTf3SNnsu0AczhqsLWxqy27A7iKuy98ta8BW9xO5bhD6
cNZotdGbnLQmNH4C15DYTT1a4/HhiXqjEnn8RL1J+bHEZ/wErgkb+Zh4mvpMNPBxuTZssNhg3Wyw
dIo4ohNAR5KdOqnTdTx3ErgjY00TYUPTKRhNhL/GznlibRZr65g3tWW/TTbebo8ZTNL3/yUnq89B
JadwnCxwCts3ie2XZFGTKGiSLGqSnWuSZBoPa/v9N2yw2GDda7D0MZ0Yg7tRY4NcrzfW4G7UmDh/
T5/1bW3ejRprcKetzAdrC3wXcV7UltOwGfcISn2dxW0rHCpNfYcar87z/ffZ4ybk6m3sGJ3p4yhj
2SMp9DP6ncLafuP9NWMdasbJNOMsasb6a8bLNGMEjYu14RUsNlg3GyzeRYy1hcVdxJVrcQvq8wvi
V+QW1Ne4osCyRfStaio611SQaeycp8u1TZoMMHeumnPm6ixuW+U5QejDWWNWG95FjA3W7QarvMIs
Tr9Bhmfth6B2Q0pcnH4TTJywn3azSzzP7HgiS33i/X3iuO/iBZ84wSfOgg/WFqC2uLypLbvRK+Q/
hkYkG7CR58YCN2TZmNuvsQuaRiaahhY1DQRNQ4saF2obPFRdq3IkW7PSKoezZqRDjVPPc+ewwWKD
da/B7v0WoEcPgO491LFHd3/uzriHjD3QGOqdaLA2e5rueVPbtaeeBShUCOCJJ8j4GMnHCRdSR5GV
7ccl3z3GcUF2rEKMC7HvCnI+Ghcy8Hxc8Cxk4Mn7cFxI5ulhbSNGAkyZqubkqTqL21Z5chD6cNaY
1XbhAjZYbLDuNdjt2wGiowAiItWR5yiNI/WVjUTWVj0SOUJjg2Obehr4RLrtg7X5e0bmTW3ZLVoD
NGtOshnJpiRbCNzUIjcTuDnj5gI3k7AbPlY8PaqtX1+AIUNIkivZIYMFHsx4CPfdEMl+Zhor+mA0
gz3WWDhPXMkJG6ybDXbbdm6RgkgD1hYFiOQWIojUFxLIXTAgkluYIFLfr1OEP5t6cj4RkZIFCzjP
oHywNv/aIvKmtuw2bwG0bgXQqpU6mrHV/URuFYQ+nDVabT3pQhM0e7PFE3pxiyyI3JdjbRGGXtyi
C5T7C9ybpcjasfsbePblPHnuI/Hsx47by8DH49rOnMEGiw3WvQa7fQf5QRcDEBetjtEyJhlDODbG
n+kYI+E4pteOzXNUTABPA59Yt32wNn/P6LypLadhU3Xh+kbcgvaNuMX1KdPfM1LWfo+pcENO08Ad
jcYNeb1ME+g8G+qeoahtGLkKGz2S5Dj1fYG5PFLgUQKPZTya5BjGYwQezXgsx6LPqAA+4zifsdyx
x0o8RZ/RoantHN5FjA3WxQa7dy9A1656drPJTjVdw1SDteXNeV6rVIfdlVsRoHwlnSsQLl9eHS0x
u7O2vIyFY/v5VLDnUz6QjxVP92q7Om0BXF24Gi4vXAVXFq7xYZqU6Wcqr2bfa7xKwmsYr5bwaoUD
+6wSfFab+Kwx9Lls4ON2bbcuXcIGiw3WvQZL3werPHOdxD1/LbDZd4aaZOeaJI81WJs3fx7B1JZT
/yWAunVY0ves1tbft+qY+eOZcah8vK3t2ugpcG3KDMgheW3yXMYzyTiHbFOe5cPXp8yGHIVnE57F
eI7O5BjXiZ4eT+UZfuzjk8uzBE/NZxbnI3qa++TkHtvb2m7jTU7YYN1ssN9+B9CrF8ne6tg7Q8K9
GffyZ0NNL3NNL7uaDIcarC1f1HbtkccAHnwA4KEHyXi/wPf7svLdA/LvFKbf3efPyvZ93LHvC+D5
ANMbnc8DBp7asR+06ONSbXTd06NHAI4dJuNRxkfU0Ywt7XeUHfeIcGyPfY6JPh7XduMGNlhssC42
2G8BMnoC9OypjiKL2dMCh0qTX84Tawusv1agMGkWD6n50EM6i9tWOFSahxxqPDrPm1t2wI0Dh+HG
/kNkPMLxYYGPMNb2O+Sx5rBzzX6Zxrva4Do2WGywLjZY+jvYHt0AupHs3s2fuwvcjXEPCQfSdHdZ
Y+c8sbbwru3a40UBHnmY5CMABR5jXIBkQbL9HzI+KvCjjAty/BjTPMyO8QjHDwss+hAu8LCJj+hZ
QN3fz8eOp7u13fpqM9z64We49f1PcOvHX3T+YR/Z3sf4Z/W773/WWab5Uab5SdD87K/5IRjNPn/N
9zLNL4LGvdrg2jVssNhg3WuwO7brj3Roi6+LHBmhL86usabpZEMTYVFj6OlEg7Xli9qy25ON9u0B
Oryjju3fNub2Hch2B8aaRmRRH0jTXq5p34HzfMeivoPJeXpYG12sPiWZZBeSKRwnC5xiwKkkOzPu
LHCqwbG98skLT7Lv779jg8UG616D5Rea4B/8j+IWLIjiFg8QWVs8QGRtIYEo2QIIUQE8DXwi3fbB
2vw9I/OmtuwmLQAas8dSGjcm2UDgxjrTsZERNxK4IeOGairH4H0aGvuYehr5cNzYyNOj2gYNVl9Z
l5nJxkCcKWEvNCPyUGOztnO40AQ2WBcb7J49AF3SADqT7MrGLhynkUyXcDrb1nQad0vTj8dzV8nn
oo+M0znPrjY9RX+sLXxryylSXF3673G6rOATAj/uy3TZwMe5ZQelXIgxW6bwcaNjm3k+ZsOzoOBp
x8el2jZ+BrD3O5K71TVQc/k7gb8VmPwQ2Pu9+vsiH97LeI/A3zr00Xivgecegfca+HhY27UcbLDY
YN1rsLvI38XkVDVTUnUOlCkecF76YG15W1tO0VIATz8N8MzT6mjGynYR+2zl2G56hspHq231aoAv
viD5OcCXX+hMxy/N+As5m30n8wnWM1Q+ZrVdvYoNFhusew0293V17O0r9O0mPMcasPa2ltw3psTp
b1kROUZkGz4aK29nCeDjlifWFvrasmvUB6hahWQNklVZ1lA/q1aFY/p5dYErk6zGUuTqbL8qAtdg
x+WO7eMp86FczcCzOvuuirmnl7VNmAQwaxbAzJlknK2mlOcwnqVyrmaOy5rZgmYmp5llTTPTjsaF
2vA5WGywbjZYOkXcuYuaXdnYhWS6hNMYp7IxjeMujLsGYNFHxqKPzNPIp5vEB2sL/9pyipYmV2PP
sCuzZwTmr9ie4a76nrF4lfeMur9U84yEn9E1Uk+j83SicbG2jz4C+GYLwOYt6miVw1mz2aHGqWd2
NjZYbLDuNVh6BausH0vXnY1Wb0ThOVrgGMaaho5RUb6saaL4/Qw0gXyieX2UXG/FE2uzWFtU3tSW
/XJLgJdeAni5CUCTl3SmYxONte+acPs1saZ52Y4mkCd3nk40XtU2aJB+s87wTO4GH2HbKg8PQh/O
GrPa8H2w2GDdbrA4jYq15fkUcYOmAPXqA9Svp45mXK+etf1EdqKpV8+BZz3n5xlMbcOGA4wZq+bo
sTqL21Z5dBD6cNaY1XYeF/vHBosNFhvsndZgy1cDKFMWoCzJMmXUVLisP/vsJ9MY6Mta1TvxDJXG
pDb6+8RlyzGDSVzsHxusmw2WLvaflMIWXSdjsoyTGaf4s6EmxVyTFA4arM22xqvackpWBChRAqD4
8+oo4+KUnzfmEhIubsYlTDxt+gTyDEVtC+YBfLAWYO0HZFwj8BrGaznWvvvAY81aixoDvRON09ou
X8YGiw3WvQYrXsEmxBtfocRxVz4ax0m+k10JJcQbXwklxPtf/fj5xLMUvhOvhHx84rG2/FJbdu1G
ADVrANSorY4yrlFd4Joc11JTZOUYNTmu4cuWPC34BPIMRW0jRgJMmEByPMmJHE8QeCL32UQbmkD6
UGk8rO38OWyw2GC9a7A4jYq15ckUce3GFhpXLfvNUtq4alloljWNPS035Vo6h6I2+jvEqVNJTmEj
z9MEnmrCUxgHq5kaQD9FYKsaD2u7gL+DxQbrZoPdpU7RJbK0ykkSdqIPZw3WFrrzzKlcXX+JeIWy
jOmLxstJuBzbrsj2rSDhMtzxjJj3KRvAp5yBjxXPsqGpbe5sgBXLSa4guYyNK9hny4VtkVdKPhe3
V5roZZplJsdabsBWNMsM9C7Udhl/B4sN1sUGu22buuh6R7Yoe4TAnQTuKLBTTScXNIH0nTphbbZr
65g3tWW/+V+AN14n+QbAm6/rTMc3NX4jALuled2a5k2HGq9qS9B+6U3faJ8qcCrjFBMWf3Eu+0x2
bLs+qQY+oqcVH5dr+/03bLDYYN1rsLt3q3+36IsnUtnfN55TBU4RmX7P3djSmXEyY+1mltRkez5S
z2TdU/QRPVMceGJteVdbTqWaAOXJVVj5cmw04vKMK7LRLpe36ePUk/cpH5raFi5iNwWt1m8OMuQ1
El4r8Fru+7UmumA91xp4uu1joTa8gsUG62aDpWsRa29vSu3sz6kCpwTgzgYcSJtq07OzB55YW97V
llOyLLsbtjjJohIuxnFRtq1xccbPsZHmsxIuzu0jsh2fQJ5WfDyobdkSgE8+JvkpySyOPxaYfvcJ
S42taD4VNJ9Y1HzsssbD2q5cwQaLDda9BrtzJ0BiIkB8AkBCojpLwnNCgpoKs/0oa5pEI02ivyaB
0yTa1ST5a+IFTYJMg7XZqy0hb2rLLlmBe2ylhM7ithUOlaa4Q41X57lgPsAacjW2ml2habyGbRux
TLPWoWaNy5rVDjVOa8PHdLDButlg9+wF6JIOkEaya7o/p7Pswj5Lk3A3NlrhNIF5n67csdMNfNKC
9MHawrO2nCfIldijBUk+AlCwoM50LGjEj5KxgD/TUdkWWTi2ZR8jzwJq2vHxsravNwPs+5nkTyT3
CbyP8c/cdz9L9jPTWNEHo9nnscbCeV6/hg0WG6x7DfbHHwD6DQQYSHLAQH8eIPBAxv0FHsDG/pym
v+S7gWy06iPzlPkMsOiDtYVnbdfvvh/gH/8i+U+Av/+N8T9I/p1s/0sd/Zjs+4+/qfsp/FdVrxzj
r9zxAvE/1OMY+mj8D3/Pv9v19K62678chmuXrzvMazbZjQwnH5Vv3wr8sxgbLDZYyw2Wvk2Hf6uK
9gaWVMkbW1IZa29J6SKw9saUNIG7SN7eIr7JpbPBW2JkPuncsQO9JQZryx+15bxQHqBYUZLsd48a
F2O/k/Tj5wQurnMx9jvJXC4mcFF/Vo5d1J6P8vvR4jY9PayNTnEq7zr9muSXLGX8FWO67ybGn7PR
Cm/ifL4y8fmS8/mKO8YmGz6fcz4hqC0b3weLDdbFBqs9poOJqT2mkxe+2e0jANp3AOjwDhnbq6lw
B39u/w63XwcJd5DrnWhyPTsY6N3WBFGbctt3Krudu7PAnRmnct+lSvYz01jRB6Pp7LHGwnniYzrY
YN1ssHu/BejRg2RPNnaXcE/GPSRspOnhsqa7Qw3Wli9qu/Y0uRJ7sjDJJwEKP0HGJ1SmnxUuJHBh
gZ9krGmesKEpzGmesKcpLNME0ntY28bPyH/QewC+Jbl3r8B7Ge/x57DRGOidaJye57UcbLDYYN1r
sDt2AMTGAsTEqGOchGlS1vbj2VATa66JNdHEeKzB2pxrvKotu0YDgGrVSFZno4yrB2C3NNXCRGOz
ttGjAaZMBZjMlgDUeApbBlDKdCQ5eZo/T2U8RcIyH1NP7dgmnjKfydqxp4SmNlwqERusmw12z251
ZqQzm1VJkXBnxqkSdqpJNdF09liDtYVfbdmVawNUrEiyMhtlXIlkBTby7LamooFGYzc1LtY2fjzA
rFkkZ5CcyfEsgWcyni3wDIs8U+BAPk49jXw8rO3CBWyw2GDda7D0dXV0LdjO3Lqwnbm1YlMZJ9PV
eCScwrZFTuXWmpUdW+TUAJ4pBp68T6oFH6wtPGvLKVkeoERx9vq14jrTkd7I48PaM6DFOE0xFzTF
TTQl/DXFZZrnBU0Jf41XtS2cB7DuQ4APSX6wmvE6MtLXs1H+gPBaxmt1piP9TmT6GjdFz45Hj7uO
P7bgQ/fP9Vzr76kcW+Zp4vOh6BNsbevMa8OFJrDBut1gZUvgaZzMfiiKy+3Jlsfz0aQYLNFnQZNs
UZMkaJItarA2k/NMzpvasouXAXiuKMvnWPLbVvg5l/ThrDHRL12qrkb08Sf6akZWOJw1HzvUOPXE
BosN1s0Gu3sPQBd2Ux1duk7kzgKnMu4i4UCazi5r7Jwn1hbeteVUrKGuxVtBW5OX53K+TNftrcCt
8+vHEk0FKxqZvoKJp5saF2qbvwBg9SqSK0muFng141Xcd6sk+5lprOiD0az2WGPhPHElJ2ywbjbY
7dsBoqIB4qLVMSpG52h6YwrjGMaRjGM0ZtuUYxlHMY6O4Y4dY+wTxflECz4+noJPpOATK/rEYG35
pbacWvUBatRkWZWN9F2n1SRcnWVN9lkNTldDOIYVrmHgyftU547tlqfLtY0fCzB9GsnpbAzE0yXs
hWZaHmps1oa/g8UG62aD/fZbgF69SGawsbeEMxj3krCRppfLmt4ONVhb3v55WKzt2sOFAO57AOBe
kvffrzMd7+f5fvl+9z8gaO7353tN9DIfK54yH1ONh7X9+D3A2XMAZ86Q8bTA5wmfljMdz/B8RuBz
HJ9lOjKeOWvgc8aijxVPBz7B1HbzJjZYbLDuNdhdu/W7O1MN7iJNMbnz1Kkm1UST4rEGawu/2nKe
eE5di7fgY2yU8WMB2C1NwTDR2Kzt0/UAO3ew3M3xLjbuFHinhHcJLDve7gA+VjyD8Qmmth3mnjn4
HCw2WBcbLF3sX1mkvas6dk3zZ2U7jdsvzYIm3bkmPd3A04kGa8sXtV2ji/1jgw2uto1fqCvH0Gmp
Pd/pvJfwHhl/q3Kuhn2v8Z7vuP0ElvkE8jTy2Wvi860Dn2Bqu4aL/WODdbHB0ivYLuzqgo5pAmvP
Kaal6vvx7FTTxUTT2aImVdB0tqjB2sKvtpxnnwd46mmAJ4uQ8UmSzxB+ivGz6spFGtPxSSN+StUq
XEQ9psJPq6kcg/d5mvN5xtfH1NPIh7J27CIGnh7V9nEWwPadJHeoa6AqvJ0k5V06b9vFPjPi7Wz/
beqx6HG2ibxT4B0GPtst+hh5Sny2CT5u1oZXsNhg3W6wOI2KteX5FHGJcgBF2eMmRYuas9X9RH4u
CH04a3If01kOsH4jwIb1AJ9uUFPKZFy/Xt1X4w2UP1W3N3zG+FPG6xlvVPf9lGk1NvRhzPusZz7r
eZ/1nA/j9cxzveDpVW2az1Vc7B8brEcNNiXVOst+gDrRh7MGawvdeWKDdaG2ZcvVZqI0lA2sIW1k
zWODzkqjYdu5/BnXkD5nTYpjrTltYE1M8dnANT7m4eOzgTsfwUdhzUfjDbpnro/o6XFtd0KDHTFi
BJQvXx5q1qz5h88yZcrk+XOwyivI0tSxq8BpaWp27aLvx7Ohpou5Jt1Ek2ZR00XQpFnUYG3hV1tO
0ZIATxch+TTAM0V0puMzMhb281xjoHei8eo8sz4G2LqF5GaSWznewrY13kbyG463sO1tgj5YjUwv
02zxQOOwtuzs/N9gBwwYQP6xsEH5Yf9Hzzx/TOc7gIyeAD0z1LFXD3+mSVnbj2dDTU9zTYaJpqdM
08OhBmvLF7VdK1AY4KEHSD7Ekuf7bbLsOA+yfMjE5wEXfB7ifKx4ulgbnY46dgzg6FEyHuf4mMDk
u6PHdLasOSpojnmvOSrTeFjbjRt3RoPduHFjuJ9mSCKvGyy9gz0hASCJZHyCLyda4CS2HYgTBLbr
mWTRM1gfrC1vasspUxmg5AskS7J8nmQpEy7FuKQJlxSOKfvsBYs+gTxlPkaeHtU2dz7AylUkV5Jc
zfEqgVdzn622oQmkD5XGw9ruhJWcsMGGT4Olr6ujPyjj4vUfjjzHx6vbiQn6fjwncJoEmZ7TxHP7
Jch8JJoEiUbmE8eOEcgHawtQW3ze1JbdoDlA/fok6wHUa0DGBirTz+o1FLi+wPUYa5oGNjT1OU0D
e5p6Mk0gvYe1DR8BMG4CZjB5/g54XR022PBpsOJdxGY3waTa4GA0KR5rsLbwqy3nuZLs94yYjnPd
OoCvN5P8io1mvImNXxvwJoG/NuDNFj2D9fk6NLVl3wE3OWGDDZ8Gq00RJ3NTgBqbTfVZ4cQE42OL
bGV60cq0Y4JFT6wtvGrLqVwToEJ59q7T8jpX4Ji++7RCOf2dqApXkGsqWtBUMNAon5cT9BV0PX+e
TjRe1TZtGsDCBSQXs9GMF7FxocALA/AigRdY9Fxo4rmIO94iA5+Foant0iVssNhg3Wuw9Aq2c4r+
KjGeu3CvZevCvV6sC9svmY1dUvTXj3Ux0HcWWPQ08knlfDoLPjLPQD5YW3jWllO8FMAzRUk+B/Ds
M4yfJUn42WJsZKx8L2E6Kpqi7HN6LMpPq6xsP61+JvUpyo4RwFPzeZbzeUbzoZ9rPpxnKGqj7zjd
tJnlV2z8mvE3JDcF4C2MN7HPv2J6njdLmPf8xoLnFuHzryx62vVxUNudchcxNtjwaLDKXcQZAD0y
1JHnnibcU8I9TDjDIlvxDJUP1ha62q49TppGgUcxg8jLa9fDpU17SO6FS1/v0nnTbrK9m/Ee7rs9
vvv5sEwTSL9b9XKs2W1Rs0vQuFfbrew7YKlEbLDh02C//wGgfz+Avv3VUcok+1Hup3M/CfcV2PB4
gbifuadrPlhb2NR27aGCAPfeS5K+HeYelvezz0S+j+U9guZeDzT3cvvJ9G5o3Knt0uY9cHH/7yxP
Svg3kqc4/k3Cpzg+GeB4ZnwqgKdbPnZrMz/eret3wNt0sMGGT4OlU8RpNtanFZnfz+qatmkBfDob
+HQx8THyDEVt6dzLw9NYai8UT+deOs7vF0gTSO9Ek85p0mxoQlFbzrMl1PV1C9P1dgura+tSfpKt
41v4SZ3pWNiIn2Lr/xZmXIRxETWVY/M+RYx9TD2fYmsBiz4cP2nk6VFtykIT2wC2bFHX19WYjts0
3kp4O+GtOtNR0fDMa0T9NrbfVl8fH0/NZ4vgs9XfR3qeGgfycbk2nCLGButmg92xXXgJN8fR0dzL
saO5F3+bcHS0/rLt6GjjY8s4VvCMsuAZKXjGWPR0s7aERPaICrtpJz5RZ+07nuMEpvuLmkD6eMEz
wa6nQ41XteXUaAhQrTJA1apkrE6yEuFqHFfXmY5Vjbga4xrsWJUZV1GTcq6PxgY+pp7VOOZ9KGs+
Mk8Pa5s2BWDBApL0pp15Oi+YT7bnM17AfbfAdz8flmkC6eerXo418y1q5gkaF2u7eBEbLDZYFxvs
TvW5xNh4/TlIkWPj9ecqRXaqiTPRxHqswdrCr7acKnXZXbM0K0m4osAVue8rSnSVbXIgH7c8Paxt
8mSA+aRJzCfNYh5pGvPmM6bjPJ3pd8p+C/xZ0yj7O9DMEzUL5RrtPOcbnKeZxsvaLuJdxNhg3Wyw
FhaakC0+YLZ4QHy8s8UY7GrERR+cLMaAtQXWhKK27Jr0CpZclVWlV3vV1FSYfFadMb1Kq16dfc5x
VXYlV03C9Hu6n3ZVqWiqsM+rcZ5VBc/q+tVhrg9lAx/l2DW4Y1fXr16VY4WgtjFjAaZOBZhCrmSn
ThN4GuOp/jx1ikQzVWBNIzu2HZ+pEp9pJvpAPi7XdgEXmsAG62KDpa9H7NQJIKKTOnYUuJPAEQI7
1XRyQRNI36kT1pZfast+NwbgvY7qh+++R/g9leln777ry8p+PHdirGne89d0NNJ05DTv+WveM9G8
K9MEOk8Pa1P+tUPn3eP0uXlTTmL/wtGY/QvLlOOYJsmGT6Lgk2DBJ17wSQhNbb+dwgaLDdbdBhsV
BRBDMjJK/V2jxvT3jNECR4jMtnmOFDiGHTeXBZ8oKz7R/j4yzyjBE2vLH7XlNG0F0LQpQLPm6sjz
yxo3I/yyOvIs0zS1oHm5qYmnTKOxiaZZMwPPENRGfq7C0KEkh5McJvAwxkMFfp/xEMbvB+DhjJ36
yDyHc8cebuDzvoGPy7WdPYsNFhusew2W3kAXGUF+6LGMivTnTowjJRzJtkU2OlYE2y/SxEfmSfeP
NPGReUZGYm35pbbsNh0A2rQFaNtOHaWsbQvsuqatc42hZwhqS08H6NYVoCvJ7t117taNbJPs2o1x
d8bafvS7dH9W9ktnmh4ca8fu5uvTnR0/17O7r6f2ncLdOU/Np7vg00Pd38+nu+DjYm2nf8cGiw3W
vQa7ZxdASjJAEsnUZHWVHZE7C5zEM9vWOFngVAlTvxS7Pim+PlY8qQfWlj9qy36hHEDx4iRLABQr
RsZiKtPPihUVuLjAJRhrmmI2NMU5TTF7mmIyTSC9h7WtWAWwYT3Axg3sBeI8f0p4o8AbVabjRo0/
Yxqe1/uzcuz1Bj4Gnn4+Vjwd+ART253wwnVssGHUYHeri6135hZf72yyWHtnboF2kQNpUl3W2DlP
rM1ibSl5U1t21ToAlSoDVK5CxkpqKlzZnytV4farLOHKcr0TTa5nZQO925ogaps5C2DJEoDFy8i4
lOMlAi9lvJjtR3jxYnW0xEtVrWWfJQ59GPv5eFgbrkWMDdbNBkuniH1uTInw5U4Cd2Qcwd2wYlXT
KRhNhL/GznlibRZr65g3tWW3ehOgZWuSrQBavUbGNiq3JNyKckuBWzJ+TeBWqraVxq0Ztxa4lS8b
+rxm7NNK5mPF06Pa6FRprwyAjN7qaMq9dO7VS12zko6WWHIMK562fRjb9QmmttOnscFig3Wvwe7c
xR74T1THhCRfThA4XuRQaZL8NeFynsrqTp3JlRhbpUi5QuO4s8CpMk4NQh/OGou15ZQsD1CiBMkX
SBZn+QL7TOPnSRZjI8+apoRLmhIGGo2NztOJxsXalq8CWL8BYAPJ9RutMx2VbRvsyGeDfZ8NDnyC
qQ2niLHButlg6Qpiyp2ckezOUAlHRLK7PqPscVSUfmyeI6PknhEaO/CJsOGDtZlwZN7Ult3oJYAG
7GXkDeoyrk/Gev5Mx/o812dcV+AGvuxzbNFH5llP8Kxvz7NBIE+Xaxs2DGDMGICxY9TRKoezZqxD
jVPPc+ewwWKDda/B7tkD0C1dvQGxS7rKaYy7c9xD8nka27+LwPRYXRl35bibwOkSH5lnmuDZnfPp
ZsPH69rSsTbHtV178lmAxx4FKPi4Oj5WkHEBko9x/LiaBTWm3z3CcQEJ02Npxy4o+NjxfMSep2Mf
h7XRl4bv20fyZzbS/ImNvzCm3+1nI88/CfyLoN/HaUQ28wnkyfv8Ijn/nyXbvI/LtV3Ht+lgg3Wx
we7eCZDIpjqTE/VpT40TBE7hpk95TmacKHAS4ySOkxP9PbXjBfJJMfBJtuiDtYVnbdmlKwK88AJA
SZIvPK+mwjRL+LKyX0nGz3NcQsLP61yS14ts5FnSoifnk3ueJW34uFDbvAUAq9cCrFmtjqa8RufV
hNeIvEbgtb4sHsOKpyUfiaddn2Bqu3wZGyw2WPca7N5v9cfPenbXuQfjHj3UVJh9R7mnwN0YZ4jM
tvljy7gH79ld9+xp4GnkkxHAB2sLz9quPV4E4BFyVfbww2R8RE2FCwj8sJoPP2qfH2bs41PAwMcF
T6mPh7XRt8H8egTg0EH6H7yED5DxkMCHSZJ9Dh0W+JCEj7BjHWTH+NXA56CBD+FDPGvHFpnzOaT5
HAxNbTeuY4PFButeg6U3OSUnkasJkklJ6rOOPCcJnMhY0yTb0CRxmmS7mmR/TSB9cjLWll9qy67d
BKBmLZI12chzbYFrCVyTcW0JB9LI2KrGyXl6WBtdTzd3sXxtQXu6iP1ckvMlPEdf5F7hhQLPN+B5
7DhWfeYKPguC8NF4vje14dt0sMG63WATk/S7dK1yooSd6MNZY1WfnKIvrpAkcLLIKfoiC55qkv01
yS5ovKotp1Rlffr0eW4qlU6ZPi/j5xm/4M/iMaxwQB8Dz+e99LRZ2yLSINZ9gBlMXrmCDRYbrHsN
lr5wPZX9sKOr9IicInAy41QJB9KkuKyxc55e1kZv0klLA+hCMj2N3QSUpn6mfcdzF4HT0/01gfSK
Js2epiunSbehCUVtORVrApQrQ7IsyfKMyxlweYHLGXBZgflju+lTzsDHS09JbXRxhQ8/JI3iQ3W0
yuGsWedQ49QTGyw2WLcbLL/6TpfOvpwqcArjztyqPFY1/Eo+ne1qOvtrAuk7d8ba8ktt2S+UV5f7
K1FCX/rPiOkygVb2E9mJRluS0JZnCefnGUxty5ezpf8wHSc+B4sN1s0Gu2cvu7Lpyh6ZSPNnZTuN
2y/NgibduSY93cDTiQZryxe1XStSDOCJJ0g+SbIQyyfZZxoX5ljbrzDHT7ikkellmkIeaIKo7ZMN
ADt3kn81k9yxS+edbNuIZRrKTjQ7nWgCnKcTjdPacnKwwWKDda/B7t6jTv2ladOGXfw5jXG6hJ1q
0k00Mj3d35EGa8sXteU8Ta7ECj+hNg06+nAhX1a+47mwwBLNE1Y0T/hrCtvVBDpPD2v75GPSLLaT
RrGNjDR3cEwbyFaOuc/puJPnrcLnO9hxt6ujlrnboo+BpyUfjTkP3jfo2raZ15aTjQ0WG6x7DZY+
pmP0GEUvjXswtvi4CP/ohtnjGt1Fn+6+Pr24Y2cY+PTkfOw8InIn1JZxB9V27VHSMB58gOR/AB56
QGc6PvRgAL6f8ENkfEhlOj6k8X/Yfg+Ys3K8Byz6cOzjY8XTw9p27wY4fgLgxDEyHjdgmid9mY4n
RD6h6vz4uJ4njnvoc0L3MPVxubYbN7DBYoN1r8F++526znVPbV3tnhLuxThDwmw/kXtqrB27p7FP
L9Ezw8Czp4mnzKcn1pZfarv28GMA991HkjSL++5l+QD7TOT7Wd7LPhOZ389I84CEzXzuN/C5z8TH
yNOb2m7u2A03jp6E60dPkfGEknI+zvgkYzqeUlj9Xtfc4DSUrzON7nPcxOeE4HMq10f3PCH11H1O
cT7e13b7xk1ssNhg3WuwP/4IMGQw+d9ksDoOGaTzYMIDOR4k4UFsW+SBHA9gxzXyGSL4yDwHDVLT
zGeg6DMIa8svtV2/72GAf/+b5F0k/8XyLvaZyP8WWNT8y4bm3y5r7Jynu7Vd3HkALhy7AqeP5yij
GZ85nq2M549dhbPHCB+/Aud8OFtJymcVvprLVMMfw4on1Zwx8Dlr4KMx9dE8va7t5o3AP4uxwWKD
tdxgf94HMGY0wKjR6qjxaJJjGY9iPFqyX7CaMZxmtKAZ67IGa7OgGZU3tV2/i1yF/fWvJP/GRp7/
IvBfBf6bwE41f3VBE0jvXW0/fnAA9mzNhm+3XoO9W7JzmY57tui8V+Ec2E2/Z7zLj3OUVHhrjvId
z7sZ+/gInns5z28NPXN0NvH5lju2l7Vdy8YGiw3WxQZL17nOHAEwciTAiBFypkl5xAidMyXsoxnh
rxnB7TfCREPHURY0owSNzOdOrm3EHVTb9X/cDfC//4sZRB7ZchQO/3oLjpI8dOg2HGJ8+Nfbyrby
OclfCR9RPtf5COPDjBW9hf1+5XxUT91H85Tpj3A+9PyOcOcp20/zPMppvKjNwq9gscFig7XeYPfS
t+l0A+jRTR2Vm1A47h6Au7NtM+4hshOf7mqG1BNrC1lt1559AeCppwCefFodzfgpwk/SsYiaVtnK
sV3xDJWPUNvHnwJs26G+g3L7Dp3puF3G2yXM6Z1oLHuGSmOzNnxMBxusmw2W3qUeFwcQTzKWjvHm
HCMy2+Y5NgBTvzi7PvH+PoE8qQfWlj9qy27YTH0Pan32flQlG3CfmXFdCxzoOFY867rg6WFt9Bfa
yjTCaDY1YIXpdAKdp6c8Sk1THq1PWzj2GWnBZ5S63yjtGCNDUxu+DxYbrJsN9qefAIYOA3h/mPq+
5qFDfXkY+05kTTNUogmot+Hj42niY3QsrC1/1Hb91bYALZoDvPIKQPPmOtOxucYtCJNG3OIVtl8z
9bNcTQtuP0HzipGmuUTTXNfkerbg9Nx5OtF4VNuJbb/CiR/Pw8kfL8BxMh434GMkTxA+ofAFhU8y
Pk7yFONjjI8zPsl0x5hWZWMfjWU+Jzif44LPKc5H9PS6thvXbmGDxQbrXoP9kTbYIQADh6jj0ME6
K3d+cjxYwoPZtsiDOB7IjmvkM1TwkXkOHqymmc8g0Wcw1pZfart+z0MA//gHyX+y0Yj/zvifjL3W
/EPQ/N1ljXu1Xdj8E5w7cB5+J3mOpRGflvBZkmc4Psv4DMenDY5hx/OsgafoczZIHye13byODRYb
rIsNdtcufdH6FIPF8ZNNFuF3qkkx0SR7rMHaTDTJeVNbdqmK7O00Jdko4xf0N9j4sNua5w00L3ik
cam2xUsAPvpIzQ8/0lnctsofBqEPZ41ZbbjYPzZYNxssXR0sIgIgMlIdO0mYJmVtP54NNRHmmggT
TaTHGrdri40FiCMZzUaeYxnHCxwjcAzjaIFjBQ7kE8gzxsDTyCdUtWU3b6tPnzZrrnNzts2zbL9A
mhYONYE8m7l8nsHU1qev+tCx8lDyIJ0HsW0jlmkGOtQMclkz2KHGaW1nz2KDxQbrXoPdto00i04A
HTupY4TAnQTuKLBTTScXNIH0nTqFpraoKLIdqTf5yCiV6WdRIrMmTjmK5yjGkTpHRvoe28cnSm/2
Uh/2DwA/n0h/H40jIvx9QlVbdpsOAG3akGzHRivclqVVtnPsYDxD5SN4du2uLqGlZC+Be5l8Fy6a
Xh5rLJzn6dPYYLHButdglaUSyd+vPr30Jex47t1LXw5P416Ee2nMtin37qUvfadx7rEznPn4eHLH
9tLTbm29+5D9SPbvo3Jvxr0E7sM4g2Rfkv0Y9xO4L+P+TMMf245PL8Gnr4GPxr1c8HRa2/UnnwN4
rCDJQmw04sdIPm7Aj0n4cQMO5FPQxOdxGz6PW/Bxp7aLyz+Fsxt3wYWNu+H8hp1wjvG5jTuVbZV3
Md6l7pvLu3P5jMYkFWb7nfXhXQrzPpTPbxR9div7yjxzfTZqPjJP3ce3tp2e1HbrKj6mgw3WxQZL
l0qkN60MYTebiDxY4MGMB1n4TuMhErbqM5j7bpDBd2aeoajt/eEAwzMBRmaq4/DhOtPvRpAxk33O
cybH4jYdRwjs4yN4vj/c19/QR+NMc0/t2KGq7fpdDwL87S8k6QpFfyfjn1X+G+G//lkdLfHfVO1f
Nf4L47+qqTDv8xfnPn+V+fyN8zHy9Ka209sPwe9Hr8PJY9fh1JHrufwbGX87ovLvAtP9TpLxNNk+
KfIRxkd92efYAv92VDi24PP7MRNPmc8x/3pOcT5u13YDl0rEButmg6WvQExMBIhPAEggY1KSLyck
qKkw24+ypkk00iT6axI4TaJdTZK/Jl7QJMg0IahNee0ayS5d9NezdWGfad/x3KVLYE0gvRNNV06T
bkMTitpyni8PUKw4y2Is+W07HCpNsRBqLJznokUA69YBfLBOHa1yOGs+cKhx6ok3OWGDdb3BsmZB
xyQJaw1F249nQ02SuSbRRJPgscbt2jqn+t51m5qq3zWrfcdzssB0f1ETSK9oUuxpOnOaVBuaUNSW
XbYKQMmSAC+UUUeeSwlckvILjEuT7wiXLMVxaXVbY2W/F1RdKe7YpUqae5bkmR27VCnBk/cRPUv6
e3pZ29y5ACtXAKxYTsaVAq9kvILxCp0ta5YLmhUuawzO04nGaW2XL2GDxQbrXoPdtUNfdSeBrdZj
xHTVnUQ2yjiG7ZfAsc/KQRI28gzkY+Rp1wdrC4/asmvUB6heDaBGTTJWVVNh8lk1gavXIFmdMRlr
VFe/y2W2rbG2H9UpzHx4VvQyn2q+PrkazZNj5Tx5z2r+nl7WRhd5njyZ5BSASZN0njyJbU9RP+O/
M2M/jRHzeqv7yTSTHPi4XNv589hgscFaC3rcdevWKTlz5kxpg92zh1xhcNN5qdwUXio3hZfKTful
ctN+Gndm3JVxZ8apjPljyziN43TOM93AU/QRPbuYeLpdW7c0MpJMT9O5K0uN6Xdd2Pc8pzHuzsY0
xp1NmPdJN/AROY3z7MJx5wCeoaotpxi5Gnv6GYAiT6qjIT9NknARjZ/iuAjjIuq2wk/prBzjaYs+
VjyLcJ6cz9Nu+1is7aMsgC3bSG5mYyDeTnIryW8YbxF4C+NvBN7K2KrPNqbZbODzjYHPFs5na2hq
y87GBosN1lrcuHEDihYtqvx5d+7c2XCKOJ5bPzZBxvGM4/zZUBNnrokPB41LtSUlqr+vTU5UOYlx
osDJLBNsMn9sOz6JDn2C8XRaW055chVWpgxAWdJoy5RVU+Ey/lymNLdfGQmXkeudaHI9yxjo3dYE
Udu8OQCrVpJcRXKFwCsYr+S+WynZz0xjRR+MZoXHGgvnefkyNlhssNYb7EsvvaQc3+wxHeWxl97q
2DvDn5XtDG6/DAuaXs41vXoZeDrRYG35orZrDxUEuO9egPvvU0cfvseXle94vo/xPRLW9EYaGXOa
+7Tv7jPYT3aevOZeixoXatu/X20QmM7zFi6ViA3WxQaLC01gbT6ajnlTW/Y7MQD/fZfkewDvvKsz
Hd8R+V2B80jzjkyTh+epvOqIJb3dXeP4BN9thRPYVAy7FZ4uqeXDmiZWv43eh+NMjis5h9xjx/n7
xFvxSTTwcbm2305hg/2jN9jTp0+Tf/n3Cpg9evSAJk2amDZYcYpYymbfBeJw1mBtYVNbdoOXAOo1
YFmXjfVJ1pNwPYHrc7r6wjGscH0DTyOfeg59PK5tzBh2I89UgClTdKbjFJ6nMJ4k8FRfnsJ4sshT
BNY8JwueUww8p8p5ciDPENR24QI22D96g/3pp5+gRYsWsH79etP8+OOPAzbYXbsBUlL1TLXJTjUp
YarB2vLmPHOeKQHw5JMsC3NjYfZCcTvMH8MKF3boadfH49o+/QRgO32h+DZ1kXGN6bhD5O0Cb/Pn
HUHow1ljVhu+cB0bLG2wMTExAXVWpoh37ARITACIY7Mm9KYTnuMT9EUXEth+ykIRGtvQJFjUxMs0
if6aOEFjdp5YW3jXll2uGkDpMiTLstGMxQyVpoxHGpfOc85c9ZnOVSv1Zz2tcDhrVjnUOPXEm5yw
wbrZYOkVbCp3RdFZwimMUyXsVJNqoknxWIO1hV9tOc8+D/AUvRIroo5SJldyTxVWxyd5tqB50o7m
SV0j9XRT42Jt6z4C2LwZ4JstZPxG4G8YbxZ4i5rffG2PHfvY9dSOvcXAx+Xa8DEdbLB2GuxDDz0E
jRo1glq1auEUMdYWvlPEJcoBFC0K8FxRdTRjq/uJ/FwQ+nDWaLUtXgiQRZps1ickP+T4I4Hpdx8L
nMW2szgWt7PYvtqxP7bgY+Qp8xE9jXw8rA2XSsQGa7XB0rhC/sLQ/OGHH+SL/f+kLrr+/vvq4u10
8XWeh7+vbmsLtQ9jnKkx24/ycE6fy8N1vcbaYvJ+PsP9fXw8BZ9hgs9w0ScTa7Nd2/t5U9v1e/8D
8M9/sfwnNzrlf3DHC8T/DKGndz6H134HP28+TfIMHFDG07BP4P2Mf2GpMf2O8n6ODwj8sw+fFlju
Y+Tplo/btV3PvokNFhus9QarheHvYHeoy9cpL83WlskTWHlJtrZMng3Wlumjx+A5Nk7u6bNMn02f
GBs+WJsJx+ZNbTllKwGUKs3yBTaWUtfa9eOSApfidKWEY1jhUgaeRj5uebpc25xZAMuXk6Rr7i7T
mY4reF7GeIWENb1DzXKZZrnLGg9rw9/BYoN1s8GSC1vyvwfAwAHq2F/gAQIPFNipZoALmkD6AQOw
tvxS27UHHgW4+27MIPK3rF1wbMdxOLHzOJwko8gnGR8VmW1rTDXHDPg4YzoeN/A5YdHnpImPxtQj
kI+btd3MuYENFhusew12716A9G4A3Uj26KZyd5bp7DPKXRl3Y9yTjRqnM86QcDduH567c549DDx7
GnhmGHj2NPDE2sK7tmtPPAPwaEGAAg+royGTRvwo4QKUC5B8RMKPqNsiK8d41KKPFc9HDDzd9rFW
261vtsOt/QdJHiB5iONfWR5gn2nfHRT2C6QJpA9W86tFzSFB415tcP06NlhssDhFjFPEd9gUce3G
ALVqqVmzls7Kdk177FhjV+9Q41VtI0YBTJyk5oRJOovbVnlCEPpw1pjVhm/TwQbrZoPduQsgKRkg
MVkdZWz2nReaRI81WFv41ZZTgTSIcuVJlmMjzxUELi9wOYGdasq7oAmk97C26dPUl64vWkJyIceL
BKbfLWapsRXNEkGz2KJmkcsaD2u7ZOF9sE8++ST5h03NsM3ChQvDhg0bsLuGQYP99luAjAyAXj3V
MaOXL2f0ZNmLfSYyv5+MtWP3suCTYeLTK7BPRk8Hni7U1r0rQBrJ9K46d+W4G8s09llXjtMZ9xBY
O54RG3l24zy7cpxu4JkWwDNUtV0r/CxAwcfUaU86mnFBOjVKx4IkC0j4UTUVLqAznU5V9tOOVzBI
z0c5LiB4ascu4IKPxdq++UZd8H//L2ykuY+NBxj/wvgXgfdJmNfv5zQim/lY8dwv8C8Gnvx3B7yp
7fq1wA22QYMGcOvWLeWHaTgmXsGGT4Olq4NFRQPERAFERvtytMZRjKP9OYbtZ8jsGFECm3oa+MS4
7YO1+XNU3tSWU7s+QI1a6svHa1ZlXINkNbJdW33BuA9XZ1yN46pMU4sdoybHtQQWfaqq07eGPqJn
DTZFLPrY8XS5tlEj1PV3lZwoYbpW7ySOJ0t4EscTAxzPjCcF8HTLx25tAY5nZS1i2mC9ekOLG4EN
NrwabLBvQwmXt8N48aYXrC00tWW3aQ/Qui3JNiRbS7i1RW5jwkbH9sonxJ50+qBnT8xg8vRpbLDY
YN1rsNtIg42MJD/kItQxKsqXIyLUpKztx7OhJtJcE2miiZBpovw1nQRNhEyDtdmrLSJvast+rR3A
K68AtCD5agvCLVR+hW3z7LOfhGWaFg41gTydaLyqre9AgMEsBw1jPIjkULJNeTDHQ9T046HqfoO0
Ywxix3ufO7aMB3GegwXPIQaegznPQcJ5m3l6WNvZs9hgscG6eBfxTrZIe7y+CLsfx+sLuWscL2Gp
PsFcn6carM2SJhS15VSszt24U5aldmMPz2W4G4HKCJpyHmjKCZoyJufpRONibfMXAKxZS3INwOrV
Oq8hvPoDgVeb8BqVVzOmx8k9nhFrnnZ8BM/c462x4LPWuY9ZbVYWmsAGiw0WGyw22HzVYKvUAqhY
AaBSBXU0Y6v7iVwpCH04a7TaZkwHWLyY5SKSS9gYDC8WeLGEl3jgudiCpwe1WbmLGBssNljLDXYH
e7UY+2GYKHA8+6GbmKDvx3MCp0mQ6TlNPLdfgsxHokmQaGQ+cewYgXywtgC1xedNbdkNmnEvPudf
LF5PwuJLyWUvThdfUl5PeMG5qKlvw6eeA30IasscATB+AmYwaeU5WGyw2GDtNFi6aEACWzCAZ37B
An4hgTjZggFGzI4XK7DoKVuwIC7QIgWSBQsC+WBtAWqLzZvajNcilnFJbr3eFwzW632eO14gtuJT
0mRdYDueHtZG1yJeQdfaXamur5vLy1muZJ9p360Q9gukCaQPVrPcomaZoHGxNpwixgbraoPdrt5s
Eh2ljiKLGW2BQ6XJL+eJtQXWZ7/4CkDjFzGDyUGD9NcXDc/UWdy2ysOD0Iezxqy2c+ewwWKDdfcK
VlkOj12hxMvY5IpHduXio4/T9RrHxQXwNPCReQblg7X51xabN7VlN20D8HJTki+xkedmAr/Mshm3
XzMXNE1NNC9b1LwkaF62qHGhtn4DAIYOU3PIMJ3Fbas8JAh9OGvMasO7iLHBerHQRGy0vpCAxtGM
I6O5BQMscizTGx1bxpEOPGO5BQus+mBt4VdbTr3GAHVqA9Stq44+XMuX69Qh23UYa/vVMtfUtaKp
7a+pU4fztKKpK2jqWNS4UNtoutDENICpU8k4gbG2kAJlbTGG6YQn6UxH5Tuep6k6RT9NPZ5y3Gnc
sY18tEUdBE/l2JPs+VD28Qm2tinmnrjQBDZYLxaawMTMy8x+/R2Adu0A2rZTRzO2up/IbYPQh7NG
qy01BSAtjWQXkp1JpptwZxPuYsBpLEV26mPmmWbg6baPUNvvv2ODxQbrzRSxMoUX78/KVGG8vh/P
hpo4c02ciSZWpol3qMHa7NUWmze1ZVcmV2MVK6pZoaLO4rYVDpWmgkONV+c5iVyhzZkDMHuOOlrl
cNbMdqhx6nnxIjZYbLDuNdhdu8k/fFMBUlha5VQJO9GHswZrC9155jxTAuDJJ1kWJvkUG4Nh/nhm
HCofj2v7cB3AN1vURf+/2SzhzRb5GxP+RsKh8gyBT3Y2NlhssC6+rm4nubLQrk5iDdjsu0Aczhqs
LWxqy677IkCtOiTJlWxt+n7TuirT95zWrqu/8zQg11a1tTWuw7iOwLV92YlPbZmPFU+Pahs/HmDm
LJIzAWbM0Hkm4Rmz1dESz1R5BmN6HD+eJbDmOdu558zZofExqw1/B4sN1s0Gu2cPQGf264euaSqn
C5zOuKvAaYy7kezCMhCnMZb5dDXwSed80hz4eF1bahK5CiOZxEae6XfJLDVOSgqsSRI0yRY1KSaa
VBc0XtWWU6I8QNGiJJ8lWYzls+wznouTfI5lcUFT1ANNUU4j0wercbE2uhTgl19gBpNXr2KDxQbr
7gvXExIB4hPVUcZm33mhifdYg7WFX205ZSoDlCxFsgzJkizLsM80Ls24tMCappRLmlIGmtKCpqRL
GpdqW7IcIOtjgI9JfvSJznT8iOdPfFmm+cihJstlzccyjYe1XbmCDRYbrLtrEWsr6sSym1h4jhU4
Jk6/wUZbwceqJjYYTby/xs55Ym3hXVtO/aYAdethBpMjRwJMnIQZTOJSidhg3X5dHV1ZJ0JbZSfa
lyO5F3dHsf0oa5poG5ooi5pImSbaXxMhaMzOE2sL79qyX3sL4NWWmMFk777kh+tA+gMWoP8gnenY
n+dBjAdIWNM71AyQaQa6rPGwtjNnsMFig3X3MZ0YgzVtY4NcrzfWYE3bmDh/z3ieba5pG2uwXq/M
B2sLvBZxXtSWU60OQJXKAFWrAFSurDMdK1fy5SpV2H6VOE0lc01VKxqZvoqJp0ONV7WNn8jdCDSL
u8lpFtsWeaaEOb0TjWXPUGls1oY3OWGDdXstYu0qAxMzOipvfLNffZ29QPxVdfThVxmL2+J3RsyO
ZXQ8P37Fn5XtV+Tf+fArgubVAOxibX16kx+u/Un2Axg4QGd6ZaZs91M/y/2uv+9+IvtprOiD0Qzw
WGOhtjOnscFig3X5bTr0KiSGLQYgYZpxsfp+PBtqYs01sSaaGI81WJtzjVe1ZTcmjaJhY4AG9dWR
50aMG1BuxD5/kXBDwg1Ivkj/QyKpcQN1mzL9nu5H929Yn+nZ8Ro1NvdsyHuyYzfifRrqPg2ZT64n
82lowcet2uii9WPHAowZDTBunM50pNu5PJ7wGJ2V/cZwzPRONGPHGXuOHWOgCXCeTjROazuHaxFj
g3VzoYldAEkpJJPVMVnGyYxT/NlQk2KuSQoHDdZmW+NVbTnPlwcoVgygeFF1NGNl2wH7bFvw4fd3
4lnMgWcwtS1dAvAJvTs2Sx1N+WOdLWuyBM3H3ms+dqhxWhveRYwN1tXHdHaw35Gx35XR5et4jpWw
djdqPHdnqfY7tXgJx4hsw8fHkzu2l55YW+hry27YDKA+uSKrX5eNZlxPwvVZilzPQBeMTz0DHy89
LdT2/jD9ig/TWZ4/hw32Topnn30WGjVqZCurV6/uWoP9di9Az54APXqoI889NO7BmGSGBeb3Nzq2
qadFn4xgfbA2/9p65E1t154kV2CPFSL5OMDjhXSm4+OPB+AnfFk5hsiFzFk5XiF7Po/LfAJ5eljb
tm30P3SSh9hoxmIesslO9OGsYXzjBjbYOymuXr0KV65csZW7d+92rcHu3qVO1XVhU3Y8pwjcmeNU
xqlsO5l9n8IdIyXF+Nh2PVM5Ty99sLa8qS2n2AsAzzzL8imOi7DxGY6fZql9/4xE55SNfJ7mfNzy
dLe2mytXw43PvoTrn20i4xcCf8H4S7b9FUuVrWhU/kqiD6T50qLmCw809mq7fRXXIv7Dh5tTxPQK
tltXgO7d1LGrhGlS1vbj2VDT1VzTzUTT3WMN1hZ+tV0rVRHg+ecxg8iri9bA5Q+/gEsffQFXyMjz
FcaXGV/m2aLmkqC57LLG8DydaBzWdusKLpWIDdbNhSa2qe/j7MjeyxkhcCeBOwrsVNPJBU0gfadO
WJvt2jrmTW3Zb0cAvN0eM5hM6cIWyKZjV47TWWrfd9UX0vbZL5AmkD5YTbpFTVdB42Jt+D5YDFdf
uL4DIIo+WhGtjtEyjmaPWcT4cyx7tEPkOKbXjs1zVEwATwOfWLd9sDZ/z+i8qS2nVj2A6jVYVmFj
dZJVGVfjuKrA1ThddeEYVrg6x1Z83PJ0ubYxIwGmTgOYRnLqJMZTyTiZ5HTCUwSeojIdp2k8WeCp
6nHo8ZTj8sc28jHwDOgz3d9nmuij8XSHtU01rw0XmsBwtcFqSyVGsqXsOI7SmG3TJe1EjmT7iawt
jacdI1pgU08Dn0i3fbA2f8/IvKkt+413AV5/nWRbNvL8hsDtWL7B7feGC5rXTTTtLGraCpp2FjUu
1JbWhc3Dp+tz84bcVWfLmnRB09V7TVeHGqe1ncYrWGywHj6mkxBv/BiG9o5RnuMk38ke90iIN37c
IyHe/3EPP594/TET/jvxcQ8fn3isLb/Upi40wRZUaNiIJVtUQVmcgeeGAjdg3IjTW9WYeTrRBNJ7
WNvgQQCZI0i+TzKT4xECZ0qYXP1mDhd4OOP3Bc4MwmeEiY/Mc4QLnjZqw4UmMNx+4Xp8AkASybgE
X07gOJGlxgkSThI4nmUyd+xkiY9dT5lPnHA8N3ws18aaSyLXVBK55z4TuYbCcwLXOLVmlcA1q0SB
4wSOi7Pn4+PJHduyp4e15ZSvBlC2LEA5kmXKEC6jMv2sTGnGZdh3kv3oPrmaMv6ackaasv77lS3r
z8p+5fz9/TTlBE1Z43N2u7bpMwAWL1Zz0WKdxW2rvCgIfThrzGq7dAkbLDZY9xrs7t3Gj2x05h7H
6Cw8gpHEPfaRxD2OYcadBbbiI3qmGnBnA59Q1JYYryZtwEacoHGA/YLV+OidaOKda4KpLadafYAq
Vdki9lUNWNuuwn1XxZqmqh2NhJXtqhY0VQWNVR8Xaps+jTSLhSQXASxcoDMdF/KsfbfQdz8flmkC
6RcKnl5pPKwNGyyG62/TidEz1iY71cSEqQZry5vzzG7VHqBVa5Kt2BiIre7nlqaVxxoXzjO9K0DP
DJK92CoejOnYg2ftuwzf/XxYpgmkzxA8vdJ4WNtpXOwfG6zLb9PpFAEQSTIiQn1kgucIgSMZa5pO
NjQRwWg6+WvsnCfWFt61ZbftANCmLWYwmZ6uL+HVvYfv8lzdTThXI3B3bjmwXNaOLfEJ5Gnk08PE
pyfvE4LasMFiuPo7WLqSUxJAIsmkJDknMk7iOFnCgTRJFjWJHmuwNhPPxLypLbtWfYAa1dRHUeho
xjWqW9tPZCeaGtUdeFZ3fp7B1DaT/g52Kft94iKBl3G8nI1GvJjtr/FSxks4Xsq2zXyWBfBZZOAj
esp8ltr0sVgbThFjYIPFBnvHNdi6TQDq1CFZF6B2HZ3pWFvGwn6eawz0TjReneeU6QDz5pOcR3KB
wAsYz+d4noS90My3qFnggcZmbRcvYoPFBuvy+2DZnZwxcb4cx+78zH1Ew4DjtEc6BI7ljhcbZ+wT
y/lY8TTySbDgg7WFZ205DV4CqEeaRb0GbDTiuhzXI1mf43oSrs9xA6a34mPFs77AXvlYrG3UKIDJ
U0ijnUrGSRxPVlPhKep3U6bobFkzVdBMcVkz2V8zRaaZJGhcrO38eWyw2GDda7B7vwXo2V39NUQ3
MmaQ7Ma4l8Y9GLPtDMbKry4krLyRhTF/bNGnu+jT3denF3fsDAOfnpxPjx6BPe+k2jLuoNquPVEU
oOBjJAuyUcYFA7BbmsfCRGOzti1bAPbvZ3mAG2n+4pDF4wXiX0Lk6ZHP9evYYLHBuviYzh6AdLYM
Jx27CpyWpiZlbT+eDTVdzDXpJpo0i5ougibNogZrC7/acp57AaBIEZJPAzz9FBmfUpl+9rSMtf2K
+LOrmiLGGspONF7Vti4LYPM3JDeR3CLwZpJfS/hrgTcz3sRYO8Y3JscWfTY58Nki8fnGgU+QtWXj
Yv/YYF1ssLt2q8+AJnHPhYps9p0XmiSPNVhb+NWWU6oSvhEn2FwwD2DtGpJrSa5mo8ba52uEbY0/
kPBqxvSzVQLzxzLzseK5mmMjn1USvQe1Xb6MDRYbrLtrEdO1YekjGNo6sjxrj1toa8ZqHMk4Ult7
NkJfl5bn3GNHWfCJ9PfRWFvT1siHaiMiHHhibb6eEXlTW3brNwFatQRo2VIdzdjqfiK3DEIfzhqt
th7dAHr3IdmbZAbJvibci6XIGWw/GfdhKXIgnwwDH9Gzj4RFz94SNvOxWduZM9hgscG6+DvYPeoa
1+namtfd/Lm7wOk8s22NuwrcTcLK+tp2fbr5+ljx7NYNa8svtV0rURbguaKYweQH5Crsq00kvwLY
tElnOm4SeZPAX/nzpiD04awxqy0bX7iODdbNKeJd6mMSqdwjE6ncYxUpBpwseSQjRWDxeGacEsCT
f9yD95Edw4on1hZeteWUKg/wfAmSLwCUKKEzHUsUF5hNiSqsaYq7oClhonneX1NCpnlB0Dzvr/Gq
toWLSZNdp+badTqL2z78oYQ/UPdZy9hwP5PjWvL8gPuc9/nAZR8btV25gg0WG6x7Dfbb79QZEm11
sT4c9zVgfh9Nm8FxL5ba9xkStuIj8xR9enPHNvIMVW09Q1xbnzuotmuPPA7wwH0A9z+ojoZ8P0nC
99/L+AHGD5jw/Sorx7jfoo/G9wqeD1jw1HzuteHjQm30P+ZTJ0meJvkbyVOMT7FtjX9nfFLg0yxP
GLC2z+8Cn+I8f5N4njTwPBHA83cDTw9ru3kTGyw2WPca7B56F3Eau7MzTX0tIs9pAndhrGnSbWjS
OE26XU26vyaQPj0da8svteWUKAdQtBjAc8+SsaiaChfT+TnKz3GfM36OXMUVfVZNkZV9n2P7M36O
9zHxLCp4Ksd+jm2b8HOcT1ELPm7Vto5ciX39tTrlSe+S/XqzynTczPM3jL9WOVfzja7Z7FAj9dQ0
mzjN19Y0m+xoXKgN7yLGcH2x/1iAhFh1VBYBYBzLsfIuTzJGM47TmG1TjmesHS+W45g4Yx+ZZ7TM
U/CJDuQTh7Xll9pyKlQFKMte9Va2NOMyBsxe36ZwKabRuBzLktzxSgVgKz6lOZ/SBp6lLHh6WNvU
yeytMPSNMfPYa9noW2Pmq9PHixaoKeWF/p8vnM/0i9nx+GNLfJT9NU/+2DL/+QJb8XGjtoXmtV3C
lZywwbr8Pli6PB59t2kCGZMkrLxHNVH9TGNNk2ikSfTXJHCaRBNNvMcarM2ktoS8qS27dGWAF0pi
BpNzZgOsWAGwfCXAyhU603GljLX9VvprVjrUmHk60Sx3qHFaGz6mg+F6g01Sf/hpN6iIrPxgTNL3
49lQk2SuSTTRJHiswdqca7yqLbtKXYCKlUhWJFmZZUX2mciVBBY1lW1oKrmssXOeLtdGl/ybO5fk
bDYGYnLlNncOx7Mt8hyO51r0dOIjeoagtosXsMFig3V5ijhOnw6MlbE27Rfnz7lr2gqsrTWrHZvn
mLgAngY+8W77YG3+nrF5U1tOg5fZmroN2Zq8dU3W6DVar1e2LrC4RnA9wYdfO9iup9laxLJ1iT2u
bchggJGj1DWJR47geKSaCrPvRtHPRrP96Hcij2T7iawde7RFH45t+XDs5zOC83G5tnPnsMFig3V/
LeIeLK1yTwk70YezBmsL3XleK1QE4JFHAR4uAFDgYcIFCT9CRsIFHiP8sM50fNiIH1G19Bj0WPSY
Cj+qpnJs3udRzqegr4+p5yPq/n4+HD9i5OlNbdkbvoYrew/A1b2/wNU9+xjvU/LKHp4PWuADyjHo
sZTjML66dz/j/bls7GnRR+O9Mk8rPu7VdvsarkWMDdbFBvvd9wB9+5Dsy0YZm30XiMNZg7WFTW3X
Hi0M8OCDaj70oM7ithUOleYhhxqPzvP8h9/Ama0H4Oy2fXCOjDyfJnlOyvvJSHibxr8QDeVfcvmM
wvsZ71OYHvuMgc9Ziz7nBJ/TPj4qn9mm+ey36BNcbbeyr2GDxQbr4mM6e9njG13VUeSuXVmmm+/n
p0n3XpMuaBydJ9YWFrVde5xcwRZ4hF2VPSLww75cgF69savB3P0eNtc8YkXziL+mQAHO04rmUUFT
wKLGhdro4yb0TTEHDgL88ovOdPzFiOlbZAgf0PgA4wNqHmBvnqHfKXyQ7SfxMfU08dkv8+H4gImn
27Vdv4ENFhusizc57QBIiFd/HxYfb8BxKsfFs/d+xqvfx3H7KY9jMKb7x8br+8XG+bOpJ+cTx/nE
Cz5xwfpgbf61xeVNbdk1GgBUrQJQpToZq/pyNco1SJKxWlXGlTmuRParRlLC9BjVqnNcTdUqXFXi
WYN5VjXwNPCpSo9Xgzt2dY6rhaa2iVMAZs8mOQtgzlydZ88h23M41r7TeI66ncuz1P2VbU0zj/Fs
xprPPMFzTgBPiU+uZjbnOZvzlPl4VBve5ITh6uvqdgOkpAIkk+ySqnIK42SBUwXuzLgzx13Yd4GY
90kJ4NNF4mPVE2vLH7VlFysL8MzTLJ/j+Fk2PiPwM9z3zwj7isewwkY+z7rs42Ft9DGTzzaQJD9b
N36m82eEN65XR0u8UeWNjOlx/HiDwJrneueen60PjY9ZbVdxoQlssG5ewe5Sn0VM0Z5X5DiBcQLb
TpZwEuN4gZO55xxlx7bqmSL4JJj4JAfhg7XlbW05FchVWflyABXKqyPP5TQmWa6sOvIs05S3oClX
zsTTSFPWXGPoGYLaZs0EWLaE5Eo2mvEKNi7leBnJ5RwvY7yc4xVMwx/DiqfoI/MUfWSeHtd2CZ+D
xQbr5mM6O8kPvwQ2fccWBuBZm+JTfoiy/ZTFAzQ20iT4a3ifBBNNvESjLVggnievEc8zIRFrs11b
fN7Ull2tHkDlSgCVqpKxspoKV9K5UkWOKxCuwnFVNUVWjlGF48rqcXJ9Kvn7+Hla8JF6ynw8rG3C
JNJkZwHMnKlOd2o8i03NKjyLY20/Ms6cwWlm6NO5lHM1MwSN4KOwzGeWgWYGp5nBnecMX72pj8u1
4RQxhquP6ewF6Nadvf6suwGbfReIw1mDtYXNn8e1x54GeOQRzGCSrqv7889q7tun88/7fLetshPN
z8Fo9nmssVDbdXxMBxusy6+rS04B6JKijiJ3ZmMKyVQJp7JtkTsbHC+Qj5FnqoFnZ4Nj2PHE2vK+
tpwy5OqtVEmA0mXUkeeSGpci/AIZS6upcCm5ppQFTcmSJp6aphSn0fQmmtKCplQgjYu10bV0131A
MovkOo4/EHidwB8x/pDjjwT+kON1Dn2yOJ8sA5+PuGN8aODjYW34ujoM2iwrVqwINWvWtJyVKlWS
Ntht2wGiogAiIgEiyRgd7cuRkWpS1vbjOYrTRPEajTlNJKeJkvlINLk+0bomSnaeUfp5RvKaENTW
v9230K/td9CHZL+2hMm2yt8p3/UlY1+O+zDux3F/QdNH0PQVNP0U9tf0M9EoPhrb0ISitmtpGfor
grpqb2dnr+NR3ubOc7rAafob35X9utrQpHOarvY0XWWaQHrvajuVOgyOp5BMHkrG4Ry/r6bCw9Tv
kofp7KN5X6J5n2mGCpphFnyMNIF83tfPM9nqeQZf243fz2KDxQDlf187efDgQcPfwdLfiSmPWMSz
xyYEjmUcJ2GnmjgTTazHGjdri4snf770XZz303d0PsRGnu9n/CDjB9n2/S5rHhA0D3GaBz3QuFvb
ld374cq+k3Dxl5Nw5eeTOu9TtzW+TJl+9ovKlxhf4nmfuq3xZcYXmcaKj+h5ychT4pPLMh8Pa5sx
5RaMHwcwdjwoo2WmI9sex3icwOMZjx1n89gOfXw8x4fGk+577nzgn73YYDH8wuwmJ+XmlAT9jSc8
xwscJ7BTTbxdTaK/JpA+PtH72uJpg/3LnwH++jeSfyVJ+C8i/0XNXP4r4z/r/BfG9Dh/+T92PDO2
4/lnf0/LPv8XktouHrsEF8kPt/MkL7KU8QULfJ5tB+KLFtnMM1Q+VmqjN8POn6++wW3+fHNeyPEC
CS8QWLbvQgs+Rp4LDXwWmOwbitosvK0u/BvspEmToEqVKramODGDS6Mp4l9/uALzBh+GOYMOK+N8
gecOUpOyth/PhprB5pp5Jpq5FjVzBM1cixo3a5s78BD8/Jfi8POfi8E+kj+z5Nks3dTsCwON09q2
rfsNvtl4BbaR3MKSMv1sK8fbJLzZAsu0Wzm24rnZoaddH6e1rV59G1asAli5Sn0kNpfZth1euVJN
6fGssB2fVbpupUc+Vmuz8La68G+wNOxOcWIGl0ZTxPDF5wCNXyTZWM1GVlnbftGGprFzTSOHGo9r
u032KVvqFpQudRvKkCzNUuQyEnZTU8ZEU8ZCmmlCUduVRWvYuznZOzp9WPuJyG2vkH1nxGaaFRJe
YaJZYXKeK0w8va9t59c5sGULwOatoIyWmY5k+xuBv2G8WWBbx7bhY+i51TtPsbbs7DukwWKExxSx
cqcdXS3maZpPsxTZ7DsvNM94rHGvtttPPwuvNL8NLVoANH8FlLFFc39urrG2X3PQNc0dagJ5OtG0
cK4Jpraru38E+P57gO++U0cz/v47a/uJ7ETz/XcOPL9zfp5B1LZs8Q1lqnMeS55ln9Ep0bkCzw3A
8wS24jPfgY/MU+bjdm0X74QpYowwarB09ZK77wH4990Ad9G8i/A9HN/NvrtL/Uz5TmNNY8Km+wk+
d3nl411tt++6BzIybpMEyOgJ6mjGVvcLVtMzhBoXasu+ehtu3cQMJidNBBiRCTAyUx0D8UgJe6EZ
kYcau7VZeB0sNlgMGw126VKAv/3FpRtf/hLgxhfe58/2fP4i87Hi+WdPa7v9t79Bv363SQJmEHn6
NMCFCwDnL6hjILa6n1ua8x5r3DjPiRPVd42PoDlCZ+2d4pRHse9EHi3jEYxH+rPUh73T3MzH1NOi
zwjOx+3asMFieNBg/37H3I0a6jttb5M/u/6DbsPAQQCDBgIMGKQmZfpZf5IDeWbf8SzTDBI0A+1q
Bvpr+nOaATY0oajt5AmA30mTPXtabbanGf8u8BkLfJZtB+LTp4PzPGvRM1gfq7XRBjuSNR2tCY3k
mhD/nawJZZo0oUyTxifzEM+B98w0abCZgqfMx8vasMHeYXHs2DE4fPiw57lp0yZ5g6Wrv/zv/wL8
6U82839c4lB5euNzm/zZjRhxGzK1Hx4sNdb+Yx/OfgDIeJTAIw14hHBsmU+mic9Iiz4juWNb8XSj
Nvoaz4MHyT8ED6gjzwfEz+l4wJwPylhybE89Dwb2dLO26dP1ZzsnjOee8xR4gvYsqMYea8YHoxnn
r/GyNkvPwT7//PMwZ84czHyQ999/P/k5/aeQpOFNTkWLAjz7LMBzz6kpstl3hhyM5lmPNe7Vdptk
9663lQV6urGki+10F7i7hLsJ3I0tDCRyV4F5HyueMp90Gz6hqO3Yim1wYvU3cGr1Zvht1Tc6k/E4
2f7Njzcz/saHqYZq6TF4Pkn4pHhsweeEqc9mf59V/j6nOB8rnm7WNmHM9dx/3Izg/qEzgvvHkM/U
qmQ/M40VfTCaER5rrJynpSvYYsWKwcSJE++obNmyZcgaUSjzf/7nf0KW0gablaWva6qsc8qtd2rK
3Fqrflxa4FIGXNKGZ+kgPT2qrXRpmDTxNkyYSP4lPAGUG00oT5ygTtn5MdsWeRLTS1k4tsgTjTzt
+kww9/Gytrmxm2Be9OewKOpzMn6hpMqf+/B8wgvpZ1EqL/DhLxSm4/xc/jyXF7L9fH2MPRcG8Fzg
48n5ROs+Cy34uFXbknnXYMkSUHMp6CxuW+WlQejDWWNS26VLf9Ap4tOnT8MPP/yA6TA/+eQTg7uI
lwH8858A//hHEPl3kv8U+J+M/yGwWyn6yDzd9DGo7Z//glXzLsKq+Zcwg8hRo2/DyFHkSoLkSJZ2
WZajPOZQ+5h5rlkL8NGHJNeR/IjjD9m2Ecs0HznUfOiyZp1DjcPaLKz1j7+DxfAPw5ucvvoKoGlT
gGbN1PHllzmmn7OkrO1H9wmkaRpI01SiacY0zZiG18s0zQRNU39NKGqbJ6y7Ns+E53MP3c0XHii0
qwnk6UQz32WNxdqqlb8BpUuxl8uUAjmX9OdSjJVJhlIS1o5RkjteyQA+pYx9Shv5lNKPXSoIn2Bq
o41i6xaA7XShhW903soWXdD4G/Ldti0603HbVp23cws1+Gi2Cpot5hp6DqKnTBPoPP00XtTGNDm4
0ASGqw124waAWrUAatYkScfaEq7JuJaEnWhqG2hqeaDxuDb6Z7d+PcAG8ue4YSPJ9Wx7o/pZ7ncb
fPcT2U9jRR+MxsF5elhbjco3oVwZ9W1vdJQyybIGXKaMmiKXZvvJ2NAngKfMh45u+9it7ZNPAHZs
B9hJcvs2NXOZ+3wbyR3b1H23sVHjXM12iWa7oNkm0Wzz95dpcs9zu/w8czXbJBovamP75uRgg8Vw
s8FuJf+Me/c9kv9Vx/c6Cvyumgqz/Xh2rHnPRPOuv+Y9mea/guZdf00oauvag2R39dVhyshzD8bd
JOyFpruJpocLGm9qq1LmmnIVpr2iVRuD4ZIWOVQ+XnsuXMhea7oW4IMP1KS8LhBzGpn+gwCaD6x6
GvgEPGer+7lQ2x2zFjFGmDTY7TvUl5xGRekvSBXZ7DtDDkYT5bHG5drS2O2yXdPVMU3G6Wy/dHWb
16Q51ATydKJJD0bjvLaqZa/BC6X0qVaeny+lT6cG4lJMK3JJluKxRQ7WpxTnY8XTzdpmzwJYugxg
2XKA5ctUXs54CceLRWbbPC9hTI+1VMJ0XMr5LAvSx8iTegTycbO2P+xNThgeNdgdpMHGxbKXnpIx
Ls6fY2O4l6va4Tju2HGCj8wzhu3nxCfGho/LtaV2JplKMoWNPHdmnCJhLzSpJprOLmi8qa1S2Zzc
hiJrVkaNq6SFZhmIrTRI3sctT7dro2vqrl4NsGYVwKrVvryK8WrGq3m2qFkjaFa7rDE8Tycah7Xh
FSyGuw2W/gIiglyJRUSoGSnjTupVm7JfR1+OYFePPtzJ5FgRbD8jH40FH+2K0c9T0xt5hqC2buQq
rFsP9pAn5Z4cZ7DRiLuy/Sl3Y8eh3J2lyD3YfqJPzwA+/D5dOZ9uBj7dOR/va6tCrmBLcw3HjEsJ
XNojDpWPW54zyRXssqUkl7CrPcZ0VLaNWKJR2KaG7r90qQMfjY3OU6JZ6lFteAWL4W6Dpe9pav82
yQ4k2wO8LXJ7gTsw1vZ724amvXPN2zKNnfP0sLa+/Uj2BejXl3E/xn392Wc/DzX9AmnC5DzZftUr
XFMeQdZuFirFRpolbbKmLcNxaZba9zKfUi74lOF8rHi6WRudIl7iwTTqkgBTxEs8mCJeIpkiDkVt
2GAx3G2wX38N0Lo1y1YArVrr261aGTC3j7htqmnF+chYpm+lsxON57W1ARg8hORgkoPYyPMQxoMk
7IVmsIlmSGDNoEAab2qrVeUaVKwIUIlkhQokGVdk2zxXFFjUVLChqRiMpoK/xs55ul3brDkAK1eo
uYyNKwRezni5wCskvEzglSZs5GPF046P17Vhg8Vwt8Fu+grglVdJtiBJX9op8isCt2Cs7feqDc0r
zjUtZBo75+lVba+wp/1HsvdesSf/FR7JeARbkXwUe/VHpgVNpqAZYVHDeZpqRtnQeF9bnarXoVIl
gMqV1OaRy2yb50oC55mmor8mL8+TThEvpVOgi9XViXJZm37leAnPbD8/ZpqlSyQs8wnkuUT1NfRc
YuBp1yeI2rDBYrjbYDdvVq/u2rRhV2Qt/VnZbql+lsuappVc01qmac1pWplo2niscbO2tgDDhpEc
ylLGwwQeGgIOlac7PnWqX4fKVQCqVCXNozLoTMZKlQVm31Xi9qsUSFM1sKayTGPiqZynE41Htc2Z
7T+NqvFiG9OoywS2M0W82MxTMl0byNNoinixR7Vhg8Vwt8F+9jlA/Xok67OxroTrM64nYSeaugaa
eh5ovK6tAfnJNh9g7hySc9VbOedoPI/xPIHn+rNyjLnqcXKPZ4V5Hyuewfh4V1vD2jegenWA6jVA
Hc3Y6n4i1whCH84aVtusmezKDtNxYoPFcLfB0iVNoqPV5znpGB3jz8p2DLdfTGBNdCBNtIkmymON
y7UlpwAkJZFMJJlMtpMZJ7HvEtX0Y6ZJdqhJkmmSTDQpnCZZrkmUabyvrXblbH26syL4cEWR2bYR
SzWVAmvseoZKY7W2yZP0f/soo1UOZ808hxqHnhcvYoPFcLPB0ruItTti6fjWW/5Mk7K2H89GmrcD
ad420cg8HWo8r60DQO8MzCCzdtVrPk2wYiWuKXJcgW3TqVaNq1RiN/9ozLarsO8rsP0rMo3suBUr
CY24krp/5Uq6pkolX0/t5iLepwp3npXZMXx8PKxt6mSA+fNYzuVY3LbKc4PQh7PGpDZssBjuNlh6
F7Hyu8h2bGwr4dZstMttuWO3FXzaGPi0dejT2oaPi7W1JTx0MMthAXiIwEMZDxV4CKcbYvHYVnyG
GPh46WmttsZ1rkOtmupUp7bcM+VaPJOswbi2hGmKXL2GP9eqofvUkvkE8JT5yDxlPl7WNnmKehW2
gLsiW8BdoRnxfMbzBJ7HjjF/ri/7HHuefc95Bp6iz7wgfZzUdgkbLIarDZYuxPl0EYAiT5N8iqXG
RQQuYoOfFvgpi2zXM1Q+Bp5PPwO/rP4ODqz5Hn5Z8yPJ7+Egx78a8g9k/IHtr/J+wgd8WN33gMD7
HfoE8jTyCUVt77S/Ba+/AUq+wVLbflP2+eu+229y/IZM87pcY+SZq5F9bqYR+XVzjZu1rV0D8Omn
AOs/Ud/LoPH6T9k7Fz5RP9sg8qfqiwJEpvkJ04ss9WF6M59PtWPzPhqTceN6nZVjf+Lvs4Hzcbu2
q/i6OgxXGyx9b9Nbb7IpWDK+qfFb6n/JdPTht9k+bmneNNBo/Kaud6Lxura334Zb3TPgdveecKtH
T8YZjHv6M9vPn4lO4Z7+TLU9ZGzi08PYx4mn17U1qnNNfTmR9jIjnmuqTF9cpFwZkrE2Y/p9HfJd
jVo607EGzzXV/Xl9Le4lSTLP3P04n9q1/T39fEz0Xtc2fjzArBkA00jOnKHzLLYt4xmMZ5OcztKM
pzGNzGemic9MzseKp+Yz28DHq9rOX8AGi+F2g+3wjvq7xQ4dJNxBTcod2IpGCr8jYU7TQabp4LKm
vaDpYE/jVm10OcDuPUh2V8duPPdk3F3CbL9uDjXdZZoeJpqeLmi8qa0xabA4RRxcbePGkSYxnTSW
6axxaMy2NZ7BeJrASoMk49TperNUmG1rx54h8PQAnjKfGbzPdF+fqewYRp5e1nYBGyyGqw02dy3i
TsJ6uxpra/dG6fvx7FgTaaKJ8NdEyjSdBE2EvyYUtXXu4rs4fmduEf3c71J99/NhmSaQvrPvYv2W
NF04TWcbGu9ra1Qn23Ljqs01LsrVWLOiKXLtGnoTq+2wWdbk2MinFtdEZZ6hqG3USICJkwAmTVTv
KNZ40iSWE9XPJjOeoDHJCRP9eTLjSTK24TNxkvGxrbDoM5nzcbu28+exwWK42WC/+QbgjTcxg8ne
fQD69GZJuLfIfUy4t8r8MXr3tcB2PXv7ch8Dz97B+jirrWHta1CDaxhak6lRw/fKr5rANbjGpjVA
nmtINPxVZA2Jj8yzBscyn+o19GPXMPHxsrYxY8hV3FT1ZqdpU9WU8VTGdN8plElOn6LzjCnqyPMU
tk8us2NMNfGZxvlMteHj58l8QlEbThFjuNtglcX++SnT9v6sTZO27yBhA017M017A00HDzQhqE15
aXgaS43pe067Slh7V6vI/DG6W2B+/64GnukGnmk2PENTW+M6OThFHGRtdNXKCRMwg8lzeAWL4WqD
/ZouldiWLf9HlwZspy+Or3yuLXbfllusvx3jNtznGrdkI89tuOO1EY4t41aCp5GPsFRiQE+PatPe
GIPpOF+ufx3q1gVp1qtjgVmKbEcfyLOO8LnsPOsE8PGytpGswY4nOXGCzhMEnsh9xu8XSBNIHyqN
l7Vhg8Vwt8F+tpH8V8qWAVT+y5Vwfcb1JEy1desa63M1dQP71DPxqcv71AugqWfd043aptA5rGkA
06apc1R0zknhaep3Ck/n9tN4KmNNM53ppzBmeqqdNs3XZwqbD/Pz4djPh2MfH5nnNH9PD2tr0eQ6
NGpI/jhJ0rEh48YCNxCY5ovsswbsc5EbCsz72PHkfex42vVxWpt4F7Hs7tqZ3N21s9gdtPydtpTn
cHfXzmGf8XfaTufu4p0hHHumgf8MCz5mnjMs3EXsRm04RYzhboNVnoN9hnvW8xnumVErLD5jWkRI
o2dQrXoWkfDTwvGLSD6TPevqQW1Pk9y9B2DPtyR3s5HnvYy/Y7yH8R6LvJfxbsaBfETPPQa8m/MR
mffZG5La3m57S32JEcmWbHyV5GsSfk3gVzmdxq20lyJZ4FcNPI18gvH0sjb6u8c52jLPcwLzXAl7
oZmThxq7teFKThjuNthVawAefQzgkUcBChQgXFDgAmpSpp/R73guQPjRRwgXlDMdH+HZxKeAiQ/l
R008/XzY/oE8g62tAPmzO/IryaMAh4+Q8RDAUcqHGR9jfFhlOh7W+JCqofsfZXxEwsqxeT7iyz4+
HPv4CJ4yn8NWfLyp7b3/3lYeLcZ0nvQu2hkzyZXcTHUMxDMl7IVmRh5q7NaGj+lguNtg6VuH7/43
ybsA7iLjv//pzzQp3/Vvjv/F9vuXXHOXTPNvTvMvE43M06Hmrn95W9s9dwNkZ8Pt7GskcwjnwO0c
lW/bYMhhnM1zjoSv+bEtn2yZzzVLPl7W1ilCvW/snQ7qUs9vM27PcQfGHdhjyRprmvZmmg7WNe05
jcbtOU+z83Sicas2euds7ouP5tjgcNbMdahx6IlXsHdYzJ8/H6ZOnep5DhkyxOAKdrV6tfYfctX2
MLuiE/k/jB+WsJHmYZc1jzjUBPIMtraHH4Xbh4/D9SMn4MaRk3CLjNePcnzkONwkfPPoSZXJSL+j
fItp6P63mIYe5/YRejz6+UmVFS1j5Zgnlf19PDXWfKin5qN5Up8jnM/RE74+RzifXM8TIaktJuo2
vPsuwH9JvsvSiMX0UvNfbvyvRf1/AxzLq9rGjAOYNBlgMsmJk315IuNJ3HeTJPuZaazog9FM9Fhj
5TzxOdgwjri4OPIvzPa28p///Cf86U9/CklKGyxdgLNqdf1Nz1WqCVxV4CqMq0k4kKaqyxo75+lR
bVVJzl9A/6XEkvACYTsQL3CokX4n+3yBRMN7mmhCVNt/29/Q1+Z9U1gr+E1uPd43uTV43+TW5nVR
87qB5g1R86ZDjUe10ceK+w8AGECy/0CO2bbIAyTso3eisegZKo3d2s6cwQYbtlG7dm3Yv38/HDhw
wHLS/UORn3/+ubzBHj8OsGKleiVLR41XrlKnj+nIs7hfsBqFZRrGZppVq+SehhoPaqPZsqWarV4z
YW37tQD7Bavh2ImmZTAa57U9W/gqPPYYwOMkH3scdCZZ8HF/fpwx/awQ44Ias+1CJhqRH2O+Rj6P
cz4+noJPIUHj5+Nhbd99C3DypJqnTnFMx1O+fErgkzI+ZXA8K+zEM1Q+JrXdvIkNNmyjYcOGYfvn
bvg72KOHAZYsAVi6SB1zeTHJpSor20vVz/z2M9AssapZwmkWC5qlLms8qI2ycolBX2nSTn9NisKv
c9+9LuwXSBNI70TzJqd5w4bG+9oKP5IN/3kQ4H6SDz1EkvF/2LbGDxJ+IAA/wLbNWPPJZcHnISs+
D6kZyPMhwdOr2vbvUx8zuXBefe3aOY3JeI5sXyR8UcZsP40vanyRfX5BPR6dPj2v8QV1m/e5yLOB
z0WJz6ULvj4XeJ/zuo8btV0IUNutW9hgscG62WBPkCvYD9ZiBpPNm2MGmcWLXIXChUHJJ54kyVjb
tsKa5gkbmsLBaJ50qPGotm3byX/nBwEOkTz4q86/sm2efzVhTe9IY8PTyXl6Xdv169hgscG62WBP
nwbY/DWm0/x6E0DFCiQrAlSqpHKFCozJZxXKEyZjxUoqa/spzParwGsqMA2np9pKFQV9BV2f6yN4
+vlw7OMj8+T13tdWvtgVKFYUMIPIDRsAdu4KnLsssBuanWGksVpbTg42WGywbjbYEycBPvyIZBYb
ef6QcRZj9t1Hwn4fWdB8aEXzkaARPJ1ovK5tHclq1dVV16tWYVydcQ22Tbgq5WrqTVEaV9O4qsDV
VK7KcbUqgX2qcj7VtM+rcZ9XlXsqx6jGHbsa93loaqtW5gqUKQNQlmQZlmZsdT+3NGU91rhxnmtW
A3z2OckvAD7/XE1DZpnLVjRfCJrPnWs+80DzuQuaq1exwWKDdbPB0t/wf/opyY0kPwH4RONPJbxB
3efT9RxvYNuMlf2Yzo8/0Y8n9fzE1+eT9YIn7yN6fmLDx8XaPtnAruIq6ldmPqxdvbErOOWKrZJw
1eumhmM/TYXAmoqBNN7UVqviFUNJBZG1C2VuvwqBNJUCa2T6SiaebmrcqI3ed0f/Sm78VP/rvvFT
/T+DjZ/q/3nwvIHxep5ZUt7AvtPY59gWfD6VMO+zgff51NeHr0fKLtd29Qo2WGywLjbYGzk34OKJ
S3Dx5CV1lPHJi9y2TQ50bB8OxueiDR8XayO+8OD9JB9Q716h/MD9jMlnD9xH+AGdtf18WKZ5UNA8
4K950ETzkExzH6e5X64xO08Pa2vf8hK0aQvQrq3+bgXKbdg25baM2wqsadq4pGljoGkraLR3TdjW
eFTbctJgP8oC+JhNsvD8IeOPGGcJnMVptO8+srBfIB8jz0A+H1n0cbu2K9hgscG62WBvXrwC2T/8
Cld+OKyMOT/yfAiuEr7KOJvwFYHpSLd5pvtfZawdmx6X98n+0deT97kq86Es+FzhfHRPzkfw9KS2
7w8BFHxUXZZRW87REj/K0oztHC8Yn7zw9NV1aHVZbT6tSRNpo6byciMZc/vJNIb61tb0TjxDpTGr
bdFidZqY5uo1HIvbFtmRZrVzzWqPNVZqu3wZGyw2WBcbrHKv+rd7SX7PRiP+luR3Ev6ObYsc6Hhm
/J2B57cGnnuD9Ayitr3k8+eeBXj2GYBniqqjIdP9CD+j8XOMnxP4WcZF2X5Wji34PCPzedbAxyXP
IGp7pfFleLEJwIsvAjRuoiblF2XM7SfTGOpftKZ34hkqjVltCxbqjWeVQRNazb5bw+23RqZZ41Cz
2l+z2mWNl7Vhg8UG626DPXYCYCVdSGE5G1dxvJIx+Ru4cgXjtQIvZ9s8r2G8kjv2KoFlPqu5Y6+R
+Cw38FnBHdvI06PaViwDuPcelveSvFtdn1hh8tk9dzG+V8JMc4+ouZvbT2ROc6/M5x4Tn7s4TSDP
e/zZw9r+2+YSvPEmwFtv6o/oUn6DbWvcjq5o9KaalHnNGx5o3uA0Mr0jjUe1zZ8HsIT8dVxKcvlS
lZdRJrl4qTrSXBSAl2n7L1WPtWSZzkslzHsu5jwXWfBczHsuM/c08nGztkuXsMFig3Wzwf70E8DQ
9wGGDVZHHx6m8jDKQ0kO4XiohIdwPFjVGx7bxHNoIE+XfNyqrS35KdeW/aKs7euM2zFuzbidynRs
o/HrjNswbsv4DV9uy+YCpT5tBR+O/Xxam/u0kfmEpraaFa+q9zyRLF9BfyKogg0uL3BFi1whjzzd
9qErT8qmPZW0OY2q7O9Es9p7jZe14RUsNlh3G+y+nwFGjdRzpE0OlWakQ00ozrNlK5YtTbilhL3Q
tMpDjfPaqle4CuXLgZJl2chzOYHLcd+Xk+jK2ORAPm55elnbrDnkamy5OqmybLkvL2O8nPFyni1q
Vgia5S5rDM/TicZhbXgFiw3W3Qb76yGAGbNITmPjTI5nMJ5NcjrjOWw04uls/2lMrx17psAyn1mc
z+wAPvw+07ljG3l6WFv9+iQbkKzDuD7jBozrMq7HuCEbrXA9pq1rwaeO4GPHk/epJ/h4X1vNildy
H1OhV2XlK+qPu9BtnrVHXZSrOommvA1NBYuaijJNBX9NJUFjdp5u1zaL/JVctESdAl26WGVldU8y
LqQrgTJeIPL/b+/Mo6Oo8j1+3ihPnZn3/pijI47rvPPeeXqco4DDpkiMPiEBgjAKCYQlQEiEhFX2
oAhE2VQgYTEbkgTI1iqCuIyABIKgkgQCmgSyk4RA9nRn6yXfV9V1O12pru6u9BJp5vc953fup7vv
7377Xjv8rNvVVSrhsYn5HGP/DGEsfhwTZ5hY4mPiNJGnPZ9PTT4mT5UVTzs+rpwbFVgqsK4tsFXV
5m/9u7/57wU7nNPbfAdz3D03/kYAQ4eKfgM6TMJDe3L3a27OGSaXM9R+Tl+/T/bamJGt8PYSrl/x
kpcQPHuLmQsvjl+U4ZFeQkj5RdZPyiYfbzkfxi9a8ZTz4VsvK55iH3fOLTGJFRQVK4QsVKK2tyw3
njVWOeHZG58MF/hY86QCSwXWtQW2sRHIzaFwNHKygaeeYvGk0D5pi5+S8JMCK+0nx8Z+TzJ+UjSW
lEV9pI9t5rh/bhNGazDGF8YYzVo+fFjrK2Ff0eu+kr7SMZSwNR8fF/u4c26JyeZCkS5TQFQSlitC
GRKWG88aZ/TC0xkfZ+b2qR1PKrBUYF1bYPlfVpeVAOVlwnZxWTHH5T25nHGZlMuE3LIKduVsMZcK
bBxbzCafEkufMns+5TZ8SiU+pSIfN86ND+NV15/g2seF1hYr7edsDs+O5DzxeN++T/Z40hgN/PwA
v/HAOL7lYhzj8VJmj62xH2M/KYvGlvPpradVHz95H3fPLTmJbaOqRFvEKtE2qkqydWqFVSrRNqpK
tI2qkmwRi3xMnCbyTFXgmSb2VNn2tObjyrkpKrCDBw9GZmam8R6gFH0XL7/8sucVWP4mkvydmtev
Z22khDewiBT1i3RBzkYbORsU5qyX5GxQmOPiuXHrirnBQHAw47mMg0U8h4sQ1m8247mM50o4hHEw
6zdHNLY9H5bDc/AciU+IFR8Tm3xCJD7un9vIIe34+3PsRJ/nIM+mxxJ2ec5z8jl/d1OOq+bGn2Lw
KSsYpu8njcy+hxSzSsysnwWzHNN3lz1Yzseep4rdFdKap8qKZ299nJibogIbEREBir6PESNGeF6B
rb0FnD4DnDkrtN3MXwU7S+AzjE/znCm0VjmL9WfMj2MxtpSzenqePisaw5annE+WDR83zI1v+Suu
DxzABd8OZGF6TsyDWDzbSxaP7U6f38JTyJ0wuhW+PuZtT5757dHRPmb2Yc/zrY+PmU3bqqNZvzE+
PbdOR/kIz/Exyke0veoj8fHt6enjI/Fk3KOvaWuXjW16fpTovYxi47l7bvuTLLc9VRLOEG2RZljZ
rlWJxlAp3K615qPEszc+7p6bogLL/yNK0ffhmWcRlwD79gGffCK0CWL+ROBPGO/jOaEn822ClPeZ
2TQ2P649n31iHxlPRT699HTF3HzGmP9lNPIY87/O3a9ZY1fm+CjI8XUix31ze3VkG0byJ+2wE5BM
/CKLkRIeKfPaCJYz0gpLx5Zjaz7S15T42PN09dwS4oWLTaSksFYp3845KQ7mOOjJ34jdboH1gK8r
70h5ZIHlj2D5ozIKx+I0d3Q78O/As9xR2bPc0dizzwEDTDyI8UAhunkA40FmHvAcyzHxswpZ7GPN
U+TzrDM+7pvbP0a1wme0cKTGt2L2lTJ77Cvq52svx8d+jlz+aBuersxxxdziuQJ78BCLgyKWPlbK
B53Iv51zbMyNCiwVWNcW2MJ8YCu7StHWLRJmVzLaxnirA8yPYxxvq4RtePaVj6vm5j8ZmBzAhT8X
k4XbpfCtIvYX2J8xP44FB0jYn/EUxz0nT+mFj/vn9sqIdgx/Xri97HAWJh4mef4FGX6ehZRfsJI3
go1rzdOWzwtWfJR4unNucbGi4nFAxNLHSvmAE/m3c46NuVGBpQLr2gJbwBXYzZuBLVuEdpMMb9kk
8GYTbzEz324S8+aebBpbzNZ8Ntvw2ST1kXjyuVsc8HTF3ALYPchM9y8LcIC7b58ix1MkHOC8Z1/5
KJyb9/PtGDacKx7D2U9kGQ9jj7uf53mY+fnhIh423Bymx8OHmbnHGMMlz4t8xJ7D5DxNPuznvUYf
8Xiin/5a+LhxblRgqcBSgb3NCqymVoOyzFIKJwL9+wMPPmgl/qyAXZHz4G2U0/u5LZ6tRmgIEMJF
6FyYmYs351pyCONQGXY0J9RGjly+8X06kuOmuaWns/tRHGb3ojhs5bFS/sKJ/Ns5x8bcFF2LmEod
FVilBRb5vwpHYvwRoOnIzoI3mY/YpOyWHCv5juT0xdx63GzUDhsf+yvI8ZfkBChkJ2886m/rRqru
m9srL4i2iIfLb6MOY8+/MFy0NWri4T23UYfL9TWNN9xyi3gYy7HYrrUxzvPsyNFiu1b0niy2iN04
t7iPhd/CJnFxIMnMyeyxNZbLOeCGnCQrOcluyHH0fTbTESwVWFcWWH2jGs25JWjMLTa2TTlmbmTc
woXAJVBLmfUTs7E/62cau0nEfNucY+lp9im29Mmx9FGLfEyePXwknu6ZWxHw6BNcPAI89ijXPg48
wvNjjB9m/JjAfPuYiR8Xcvj+jzB+VIaNY4v50Z7cw0fEPXwknnI+vMej9nzcM7fQQA1mzhBuw8a3
Yp4h5Rk9OWi6fbbInW6de4zdS58eLOPpzrkl7wcOpQp31UlLteRUK5zGHps4RYbTGaeI2PS8Nc+D
Mp6pvfQ8pMDHlXOjLWIqsC4tsLrOLrQ2aKGu10HDtW2NMswFzxrWj2dTTqtMDt9f3WCZoxHltDba
8JTLaZTPUZs8reW4e251WuAPfwB+/3tR3OcE9ybu8zBP67E8VI3wMGD+fCA8HGbm2gXhEubasPkC
h7F+C6zkhDHm+0v7SXPCw63nzxflhInfp7TffKGv1ffmxrkdOghk8BdZSBcutqCY2ePeMN9m9IVP
ugM+Tngq+h0slToqsEoLLGrrgKwsLs4K7Vkxn2F8ljF7zdjHHTlZopwsy3yLHLl+ffE+RTlnuPjb
34CnrcXTCrivcp52QY573meAXyteGw9M4OI1Ft38msDjJTyBsR/ra5VfY/1ZvpiVeE5Q6ikae4ID
Ps7OLT6WbYMmi7ZEk0XboCJOTu65jZosyTngopwkBTl236cjOQ7OjbaIqcC6tMDqm1rQmlfExTUW
SrlIhh3Jv51zlORfBR7/Ly4e4+JxLv4qbIE+/oQQdvlxgR/7KxvjsV7wo8zziV54/pXl9NbTvXML
maoxbpVOn8a2bEU8XcrTJTxNAUtzp1lnaz4zFfjMtOPpzrkl7TdvqSrZRk21snWbIhlDyRbxIRtb
xKlOeB5S4OPKudEWMRVYlxbYrtY2GCoqYSivFFo5tvWaPb6dc1wxt7LrwEMPc/EQFw9y8RegPxcP
9ZfwQ4wfEh4b+S9CTn9TvwdZv4dFOQ+LckQ+4nyjz0MSn/4iH1P+Q6L3+ZDIs7/IU8wPivLdO7fg
SZruc56mmn6CyzP7yWyAiKf4CyHlqez8KT43kJ1TJWZ/G9wbnx6eAb3zdOfcEuKEk3X4axKbTtzh
OZkdvSUmmo/YeE4SneCTmGg+ytsv6rdf1M9ajtgzWcazO1+SkyjqJ/aResr5uGtuzc1UYKnAurDA
QqcTzk3XtLBwlNUSVoteVzs5thKf38KTe07NtX9+AHjgfuD+B4XWgv9s5gc4vl/KDwhxP3vOmCNi
6RhWfSSe98t5PiDyvN+Op0IfF8wtdJoGQUHAbC5mzuSCcRB7zPMsxrMkbMoJclFOkJWcWZIc4/t0
JMdNc+Ov6Em/g6XfwVKBvY0KbFtbF6oquLiu51q9PF9nXGGLDRI2iMYwWB9bjh3yMUh8FHo6Ozeu
NZ7Ic+89XPDtvcB99zK+R8L3Wef7RGNY5Xsl7IDPvUp8rHi6cW6rw9VYugRYuhRCa4uV9pPyUify
b+ccNreDyUBqOpDGRXqaiLlISRNaPg7Z4TRT/zSBU9MtOVXCJs8UkechBZ4pYk8HfVw5NzrJiQqs
Swus4VoxtFExFE4ExviJbn8yTri1CX8he9+xjMeamW/516Q8Zpz5lir8eKZbqnSPLeVxIs+x8p4+
cp42fHzkfPpmbv7j2jCO6zaWCz8WPPPPjZfwOBGb+onZT5TjJ5MzTpRjy9Najp9Mjp+d99kXc9sV
DcTGATGxQHycmePihBBzbKzwepydfjGsX7yEY9kY8Qry40Q+sXb6WfjEWvrE2/NxYm5NTVRg/+UL
bHNzM5KTk3sV27dvly2w2tLraIrPQFNChtDGyXAC43gZtpYT7+KcOAdz3D23+HTzr/0pHI45ga2Y
yp/sEwhja4v5k4Kmco8DuXaaDPNtoAxPVzB2Dx87ntOseE6fJj+Gu+e2ew+QkCDc5Cku3szxCcKN
AIw3kUpgr4lZLifeMmefJCdBLifB8Zx4uZx9ljlxkhxXzo2+g6UCi8LCQuPN3WO5/1VTGps2bZIt
sJWV7N6J7IbE6Rk9WcVuTpwuuokxz6acDGs5KssclSgno7c5GZY5n0pyVHI57p6bilvPu/+di99x
cTcX/YC7fie0Rv43O3y30P8uxneL+S7Gd4mY+YhZkY/E8245TyU+7pnb1nfUiIwEhRORmwvk51M4
E52dVGBvWw0aNAheXl5ujyFDhiA8PLxXxdzaFvG1a8CuKGBHlNBGW+EoLnbK8E72WMo7WL4c74rq
vedOK56u9un13HZ2se9C72EtF/c4wPfcax7HZg57fI+Tnj187rHhc0+fzG3rOlZgN3LxHswcyR6L
Wa6fvZyNDubY83zPxe/TibndugGouSOwlmbhHDwT8y1/Lp6JNYxbRNwsyjExH82inGZJjoWPxFNj
w7OHj4mbLT3lfNw5N4OBCuxtq766sXtBQQF8fX2RlpamOHbv3i1bYIuKhK2lj/cKLdetB+/leM9e
xnvMvIfxHtaP570y3D32bgU+eyx9TLxnNwsrPnzu3r0OeDo7tz1d7AiPOxrr1898lNZPdJTW766e
R2z97rZk/kivn+gIsJ/kaLCflMWed8l79pPztOFjz9ONc/tog1q4iRG72VE38+1m27xJyuyxmDfb
4c1bRDdeUuqz2dLHnqc753aN+1uurAJqqoTWFt9gbZUVrmZh6ltlhe351PTCp9qGT1VV38xNr6MC
+y+vxsZG7Nq1q9dx8uRJy7GagEuXgDwuLl7qyXku5EsSdpdnX/mIGdHRFE7G5Rxtn/93u9M+kw0N
wpFYcxNrlfLtnNPkYI6DnnQESyKRSCTSbyQqsCQSiUQiuUFUYEkkEolEcoOowJJIJBKJ5AZRgSWR
SCQSyQ2iAksikUgkkhtEBZZEIpFIJDeICiyJRCKRSG4QFVgSiUQikdwgKrAkEolEIrlBVGBJJBKJ
RHKDqMCSSCQSieQGUYElkUgkEskNogJL8kwZOlF4Kg3vvbsGK9asxbtvR2Bx2Hoc/eUmrY1Cdela
cfm7Q3hrbgBeGOyNoEUbcfh8Kdr1XbQ4CqVtuY4j8dFYG7EGayLextpli7B6xwEU1XfS4ij7FKK9
rgifxW1D4PhX8fyo17HivSQU1rXhTvgUUoEleaYa8rBy3CSErlqEgcP8sXbDCox6fQm+u9pAa6NI
BqiLvsHMSbOw8/Bp5ORcwJcJ3D9ycyNxrqKZlkeROnH1yA74TVqANaFT8drrC7ByziTMWJaISo2e
lkeJdGqcid2I8bM34rsfc5D7UyZiV4dg6cavUNfp+SWWCizJM/8uy7/DlBHr8GP+Ocx9ZQW+LyrG
3gUR2PddCS2OIulx84d4jJgXi2p2X8v2m1eweOFKHMy5QcujRF0anItehQUfHUX+sd1YujoO+Re/
wprFa5Fb3Urro0QdDUhZGYH1Cee7n7r54wGETvwAxU2e/z8pVGBJnin1FbzjNwexR08iZkoQNmUc
w/sz52L74QJaG3viCkPhmeP4WvUxprw0Cit2JOGrb79C0o4I+AevwfnKFlojRevYiWtf70DAvEic
PpWGIO5/8D7/cj9mzVmIs+VNtD62Fw9tdUU4/f03+OS9MDw/YTYOfvY1jn/1ObYsDsTsLSdQpzV4
/CypwJI8VO24dHQ/tkQfxcUTiZgVHIw5y7fj5/I6VJZcRU1LOy2RNemrERc+FQEBAfAP8De23bz8
I/x8vQalBdfQ2EbbnPakbSzFgfffRVJmLtI/WI+5c+ZhXcz3qGu8iYLCCrTSElr7EOJW7qd4c/b0
7s/elIApjKdjw86TqLpRjvzyenhymaUCS/JYGXSd0KjboNd1oKq8GNdvNaOjtQYff/Q2DmZXefQf
plvVpYOmsQH19fWoq68ztt3cpEa75iq2h6/G2Qo1rZUCadvV0HTo0NlSh9KScjS2aqEt/RbhQftQ
QhXWqvSdrWhsMH8OG+pNXI8WTSsqTkQjaE8mPHmznQos6Y6Sliuw766Zh+isciqwDkrXegXrxs/E
iSIqsI6q6+pnGPvShyhQ0xnZDv4lo/TIO/Da+DU8+QsLKrCkO0q6tmpsiAilAuvMGrb+grWvBeF4
EX0X6/AacgV2/EsfcQWWPoUOriBXYNfBK5IKLIl0+/xZUoF1fg27Cyz9XMfhNTQW2O1cgaUtYgdX
kAosiXS7ibaInRdtETsv2iJ2+i+ZtohJpN9GXTBoO9Ch06K9pQ7Xy0pRWlqB2uY2aDvqkZa0C1/+
eosKrJ011Hd0QKvTQ9NwA+WlpSgrr0RTq5Z7vgJJkTuQe4N+y2l7CQ3o7OyEVq9Dc00l9xksRXlF
NTQ67n9Sqs5h45rPUdVOn0L7a9gBvaEDNytKjWtYUVnHHb/qcfPHg1iV+jM6PHh6VGBJnvYXifaG
Yqi2bkTciV9Q8PVezPT1hre3H5Zu/xJ1bVq0qpvRdgf8hs6dai7/EdtXf4BjF0rx/b51GOvtjZd9
3sDW9Gy0ckW3pbkFnXTJRJuqungMb7+3B1mlVUjdOJv7DHpj9PggJJ+vhF7fiaZmDWgJbakTBccP
YtPWRJTUFmHLpFeMazh24nKcrdDA0KFBo8aTyysVWJKnydCJ41ErMXXa28gsrMKFfRsRGL4ZJw/H
YXLgInyZf4vWyJ66WpCwchomvxWLy5U3oVq3AiGrEnEs+QNMC16LC1W0NWx3CTWFWO8/Hguij6Ks
rgrbVkzFwpgjSN++CjNDYlDarKVFsr2CUBd/ixn/NxMffv4jGlp/QYT3aER99i1iVs1C4LZTaNDR
lZxIpD6VvrMamxcHYtfpUu7ooAN56VFYFXUEnS3XsXfOYkQdoSs52ZUmF295zcQ/r7WgS9uKY9u3
4sMDF9BUcwkLw5fj4EW6VKI9tV06iFfH70C+Wg+Dthkfb12OmB/KUVfyTyyeuxDnyukEMdvqRH7q
avhuOIJm/ihfX4JtQWE4VaLGjaxkzJn4EYqbdB4/SyqwJI+SvrMCkYunYf+FKv6bWDRVXcOV4hp0
tdUgad5K7Pw0nxbJnpp+xpKR8/FDRTt/tQ7cLClAUVUj2usKsGzJGiReoAJrTy3Z+/DSpHiUavmv
EbUovXoZ5XWtaKrMxIoFC3G2jAqsbbUjL3kZ/rHzBIzH+l1qFObm4ZZGh/rsdCyYuA1FVGBJpL5V
l64ZievmY0HUt6jXdECvN0Cv0+LWr8cRMvMtqC7X0CLZk64am2dOxLYjedB0aKE36I1Xwyo5m4LZ
oRE4R1dwsitDzRm8+WoIVBeq0aHVwaDXQ9vZjpxPtyE4OBrFjbRFbFt63DqfgDFvROKnqhZ06rjP
ILeGne31+CZqMaZu/AZ1tEVMIvWxurpQlXMY84MCEbZyPaL2xGD3jvcROnUGlmw9gjq6fq4i/fLV
Lsx9PRDL39mC3TF7EbX1HcwKnIHI1AugO60pUQcy497FGxPnIOL9DxCzdze2rFuJaQGzkHSuArSE
CqS9iZT18zAhaAk2bovG3j3RWL8qHJMnrkRW2Z1xBjsVWJLHqUvXjqpfziA6MgLz3wzBmwtXYk/6
GVQ0tN8RN2nuC+k7m1CQ9Rm2vrsCoSFvYuGyDUj5Lhv17VQalEqruYVzX+zHeyuXIiR0HpZHfIBj
56/SBf4Vy4D2+lIcTYrCmiULEDovDKu2xuLUlTvnOuJUYEkepy5DJ9rqb6K2WY2mhpu4np+LH3IK
UNui5Q9wSQpk0HegqbYejWo1Gmpv4GreBfx0uRjqDj39T4oS6ZpxvagI1woK8MvFS8jOzkFe3q+4
WnANZdU30aGnn4nZU2drLUqKi1CYn4/LuReRk5OLy1fycbWwGJU3mqG7Az6IVGBJnqUuHcrOZWDh
+GAcOFeO8qwUzPL1xgivl+C/KhZX69tojexKi+wvdmLiGxE4XliFH9M/wtiXvOHlNR5vRR1FTavn
n1zibhlKDuOp//wj7vuPB/A/fxuIoUOHsngBkxdHoaC2kxbJpnQo/SYS/f/0e/zxT4/g6QGDRGvo
hXkRX6DmDlhCKrAkj5JB14iEd+Zi6fYjqLhVjaSIBViw5TMU5Z3A8inhSMgso0WyJ305NgZMxhbV
BdTUFiEybBrWHzqDy1kqBM1ZimMFdbRG9j6HtTlYMWMihj8zEMNfnYH39ybhm1PnkZ9fiOLKm2in
C53YURfqr3yJkIDRGPjMc3jFPwTRiSqcOJeNXwuu4npNI7R0BEsi9a10HWXYsGgqErOr0Fp7GctC
ZiMmqwSG9hokz1+ED9Ov0CLZU8N5LHkxHFmVbWgpPYmwfwTju2sN6KgvxIqwFfjk/HVaI3sy6NB0
qwqFOWeQnhiDNWEz8PKLXgiYvx6fZf2Kpg4qsPbUpetA3Y0K5J09jpT47Vg0fSJGDh6NuaujkHmx
Ah1dnr+GVGBJHiWDth47VwchMvUHZH8Xi9kz1uJiVQvqi3/AyoAw7M8soUWyp45CrHktEPtPX0FW
4gb4B+9HRUsHyrOPYMbcZTh2lY5gFYsrAu2aRlwvzMHhPe/i1QED4D17M369SVvEytdQj9bmOly7
eBYxG9/E0P/+X0xZokJ1u+dPjQosycP+GDuRfTga08ZMgM+oyVgbn4X6qmwsnjYeE8I/wpVbdIF6
+2vYjqN7lsHXbyxGTQjExyeLUZP3Jea8/jpCN6SguoV+w2lXhk7UXMvD16kxWL5wNmbPC0N4+BK8
u20/Tl0shqaTjmDtSqtByeXzSP94GxYFz0ZI+CKELVqGTTEpyL52kzuC9fwpUoEleZx0bQ0o/CkT
J87moVajhaHuMhKTv0BeeQN09O+aIrU3VeNC1mmcvljEFQMtmvJP4eDnJ1BWq6G7ECn5DF7PxGuD
B+GZQd6YFr4GcWlHcCLzLH7KzUVBaRVa6TtYOzKg8uw+vDjkGQwYNhbzlm3CoS++wfdZ55B98RKK
K2ppi5hEIpH+FdVVlYk3XnoRg4cMNsaQIUOMZ8AOGfo8/JdEobCOtohtS4fqHxLg8/ILojXk128I
FyMxb82RO+Is4v8HSAyXuTp4J68AAAAASUVORK5CYIJ=

------=_NextPart_01D4DFDD.B5A59080
Content-Location: file:///C:/58AC5513/Supplementalfigures_files/image003.wmz
Content-Transfer-Encoding: base64
Content-Type: image/x-wmz

H4sIAAAAAAAEC9SdD2AdVZX/Z96ftE3TfyEt0d9CU0mlKMX30vzdxbahLTQ0aUtoobBRCMW2qGij
UItBabdUwD8LVXEpglJaAfePC7s/sCir1PpzcYXdVP5IFV1C1YVdWMvqVhR2+X2+M3PmzXuZl0xL
ozjJyb1z7rn3nPO95965c2feyw8e+c7Njn+k51dc6OXy3a4zznHSHzzPccY60yaLqb9vrpjkvKnu
3K7TF7hiOa7zxAeVZvSnznE6L4CuEt9x3gv98tVXX/0N9ELKcc6ogBEcD17iOI8/RZVFXadLWnW2
IRMR8STnw7g67TiNlM31VVoTzlO3jHVOfTLjTIFTBY2FsNmZDHmMNzjOeDunDbVVHRSpKYo9Mcxz
aoL8BNJpQV7tdUPrEZb8AxKMHDeI6Rc57c4HnEucXs/nk39T6yys+/GGqm/9aOK1074/Ue2prYeg
+ZQdcwJl5BcfN+PLqn4xPMd52W+NnB2P/fCqDCY7p76zedx+8i/9a61z3vn7N+h8MfQrziUjefEq
SeufrnVe/NP9G8TPBny1ocN44osuQ/beiv0bnvsflRbK1ZbqvEK50nUTfJ2q89XxH3Fug69DeR1X
nr51g+Osuf8m+GN/ON8p157a3Y2M2nmK9O8Xz3fu1vkd852LN3gQOTMpEzYCg1ByWiG63ktJwtSZ
4foxJyYH3Rse1obqnQjJ2mi5BE1GfMvT95tmcW76jT8mwlebxicbyqsdixXlk8aKrDv8WEEBRzT+
rv5RIVauI7+qJFZWcC4Z1bNYuRqeYkX8bMC3WDGe+KLHkI3GipVbrPTQj6Wxcuk/rLn/huMmf5rq
ziZ3MIxJxYpiORorpe2p3VrFBnVPJVWsTNZ5TKwI75FiZayM8I5Xi2JhJjz1dzRWCgPRH+4mI77l
o7ESjaEksaJ2LFaUH91YKZ4zLA7UV8JYsZKjL6Lzysmcqz8QCWOlB17SWPlrZIeLlcaYWFnkx8pn
pFOxYnGlWBmgvZFi5SAyipWaIFae1XlMrAjvoxkr6nv/KI6VaExIp+YgxZmOFdBu6KsUTCR9B8FX
R6oYtOOHdNAWTqqhTmMGKZch71jPeZ1zNu0tcxZwBerkrJ2fZU6L0wDNcRqdU5y8d207Gdl6KBeQ
nddwrrwoB0mmlCQj3rmQ5sd3YPdvsWA36Wmcy9fns5+Cep21Fb3hGKF4iN8D8OT3m0k/jMOtpKV+
H4A3DeqEokfg9qsbYZb6vdRZDi/HTx7f22g37zSDwOH4b36W+l96bnJRPBj3jvBYRurjcSN47AGP
PSFuWr9o3G0nXRHI9WUfd/qy25DdNixuFi9zqad4WU5aipuWZNXwy+G2nrJS3NqJnKUg1QZec/ib
FK8cbSlmSrHReSk+8ltrLeGzllT49GV/DM1w11bMcA3H6ZTXUtZPekkgdyhzknsosx/Z/cPiM4C8
4uocUsXVOtJSfHZSfrhxtSqIK6GT56eZ6Gr8HcWV8DgFP4TbVaTC7VAmDx6bwW1ziJtD+WzKekiv
DeT6M3e6/ZnZyM527ZpFcdnx+D7KrgCwTaSluKVhjIzbYmaeRU4HV7ZuR/PQUsZCkxdTc5iLFFd1
kEao4kOxYxQ9j+ZzyNTHkGTEt9RkLI4Ub+dTLtzuIvXjbWaqLzsIboPD4vEw8oqjj5Fegt83kZbi
sRrGVPidUPQonp+K8TgTRM7Bf83Krfz4eNQRT7+ZKD8MC6XRc/PRys3XaGoySi1vWGiu/gB8YfE1
Un9uujT1fLY9tbaiPTVcbDyMvLD4AqmwuJu0FIu9rxkLf86pc+qIltHHQuNIWPwjqY/F5WCxAyx2
pAwzxc+llGue/nog15edTfz0IdsXymncdVGu+YobOa+9/szfMu5OQvakUO4ZyjqhtyP3QCDnZDak
nMxfIftXw8bjAPI7qHcf6XvB+iHSaB9srXCcE3Bk5PHZ5axkrbCQUdnl1Dk2r+VAPU88NjMulbP5
vxE9FnM58iLxFF/Gt1irhzccmVwU39upo344SOqPz0XpvqybXlvhpoeLyd3IC49/Ju0CiKdJS/HY
QoPV8IV59LDxuR5mHShE8Wh3Tmemb+IK2MhPU2IcZtGW8Ijzv9RvjUWNQfmdgvz4+1SadRN+9w7r
9wD15PfPSRUHL5GW+n3gKMWBZqjfRRwID41D4TEpxONG8NgDHnvS0Xi5FzmNx3Qg15ftIl62Ibst
lHsGmc2QxuOLpMLXyXyUcdaBbEcotxf2Juj4iNzWdEd6a5qVQ+bDw86JFn//S/0OOmAybZT2w4JM
kvjrJP4W8LPSW2Es4Xq5gGtDAyNN49HwV1wpvnIBRcee5VUmuVKqCXiGo/zWPCK8T4SEz9b0Wfg9
I8M6LGNyu+ALb81vbw3kKtP5TGW6C9muEeNU14xpkNZhs0ij+Oi+ZmcmyXxVfF9j85XWYTlGaQsY
aY1vONkYzGG2yM6FgeFkeNTDG45MzvBQnGq8CrczIeH2fPZvMs9nN4Pb5sxw89UAssLjFEh4zCct
xSOdPVp4NPzO8NB4FR7nQj4e94LHIHgMhnGk9etESOP2XYHcocwbsocy9yB7z4i4ab47HVoDYKtI
o7jpurc6EW4LWY8uY2XaCRWue1qJaT2f9+b8Am45+kvxYqniROeKidcaR1pXNEDCbRMk3PqyW7N9
2fYsa7HscHFk8847qbcEINaTluKxFzyqabMTih7F1z3Do9vDYxErgnO44rXgsb8ubfB8zdFAFIeo
71F+3DiKGz8aN/L705AfL49kWXfh945h/R7ADsXBBmgdDl9LWur3CcTCNOTK+b2Rsjr89OPA99vm
E822/myiezvNJ8n8FwbmZxwGUZ7JRecTjRvh8UXIx+Nx8HArWP9UmJziZRGk8fOZQK4v+yniZR+y
+7Imp3H2FkjXvc2B3KHMDMbZdcheF8rtwuaDkO4T1wRylek25vXjkD0ulNuKzC+gQUhtyr7rWdFe
n2pCtinRuP1z6mmdchtpaX9tSdRfxesz6y/1ViukK2V0/m/ERovRHHmReMLe+MrXJyCTi+L7YfxQ
f30PEh7MYRWHMr30V29FknF7B/W0XlAbpXgcAI9q2iwXv+spq6O0/HqhsM8n/+RvLqCo75ZXWRwO
pX4r/jReZfPTkPzuy2bH9GX34PeeYf0eQFbj9huQ4mCAtNTvBWOSjNv4OCi+bynM343ojfqZ41w8
+WZ887Me3nBkchYHWgf8JSQ8/gvyx23XmOezM8awfhozXBwMoEt4PAEJj2dJS/HYedTwKOx7Nkb8
zpEXiSffjgYeWtsIj1chH4+V4LEZPDaPMdwUR1+CNI/9MpDry04gjs5C9qxQTvPYDZDmnMFA7lDm
fsbZOGTHhXKan+ZTrnns4UDu+tQVzE/3IntvxQWUt0KZICXxzpUmeW6oerJd+FxOJ+n59d3qLEhl
ucp5zhqPdo7JVe4c0w1vPXZkST+LLEl4yB8O7+8Kp5d9yfezt9AL60ie+xU/p9GznMv2X5UhbJxT
VzeP+zD58FkO52dCepYjGRkhmSpSe5YjPlOPx1cbOownvqj0WY6Vqy3V0bMcpd4zYniqo2c58e8K
UMjhGVPHfDcPuoo+P27yZ8Qf6blPqW7ZoOc+0jnScx/1TS0k/3WsgFZBO+jT50h3k46jl0jCY0sl
90kYK15nyPUztqZazmkH/TmLVDFnc4DqiCd98vdcqB5aB81Dz7dIrwz01aYuJ3YvD9dB0WeLiITt
yAdrH8w3WfvSZXyyIV/jsRtSbCo/us8ZX3YPvv/5ieoT9cdYVlJ6hqj86/A542cxy4s39U1t7XLO
j+5zRuFt85D6R7Ghw1LNQ2N9Fn9HfiatvvcPf3qx/hbf8tG4kX7jJ4kVtWOxovzoxsrQdw5er7FS
cfzke4HDixWloxErwvtoxor63j+KYyUaE9JZC0XnwwHOtUb5T0hrFE18SuzQPXeaoJ0Go9x8uJGy
0r1VW7sX1mx6hlbYu2mkzskB5UhF4tVAxle+PgGZnObbWZDWbD+EtEZ5E84Ig+ezE8ayV8EaZTBc
sw2HRwX1hEctxG94eHsQrwEP7T7oWXUTs0Ibd5+2l9WIBvM7R14knnwzvvlZD284MrkoHv8W4PE2
nPHxmAoe7WPZgxhrclqz/RzSmk3v3kmuL7tybF92CrJTxs7kvAoqh5vWhcdTT3teOYjf8NAe4N5E
uCXZAyzs1QsbYZELyM6FwWvFTXj8BlIcnYEzPh7vAI8d4LYjxG0vul5CRmvYKwK5rel3j9uaPg/Z
80bETeOvmXra81oM8Rse3rOecUnG3/ns7ehuURTd81LEtRBrOeKpgJswM3xyQV7p0cBN40/jTri9
m9SPt9nj2OsYx17HuOHiaDc2CI+l1BPmF0L8hofw2AIe1XA6Q66fsfXZek7reBocxUPPYheChHaS
WxPiYBjlaE/5UhJW4tn4kd8aX/L7Q6S+30343YvfveNMTnF1CuUaZ1cGcn3Zy8f1ZfPI5ofFZwB9
wkexcjG0EeI3PITPgUTx0u3oabVQWu5E46WFOBEJq8L8ZLGiVD7buTCI5lU2EqmOZKJ4tOOEcLue
1B9nHwGPPeC2J8TtGerMp1zj7BuBnJPZVOlkrkD2ikS4fZR6epZ/A8RveAi3Baz9p8HpDLl+xuJq
I6d1vP2k92c6+buiCDftpOaY2xu9CLN53bDJUVc+61ypMLAy5cUbiUzOcFO8aXwJt78j9eOtq5K9
iUr2JiqTjLPPUe/t0F0Qv+EhPHaCRzWccnisp6wUD42zDjDQ02XNO0lwkN/CwvwrxcH4Ub81vuT3
N0l9v1fi92b83lxpchpnGyjXOPt2INeXvbGSPQhkzxoWnwHs0Tj7CvX0HsSDEL/hIXzSvGieNF70
DL7biY4zrQNy/DTzU9jLspjIocnIsLEyw6MUp9Jzk4vicR1OCLcfkPrj7FbwGAS3wRA37clcS7nG
2f5A7lDmucpDme3Ibk+E23eopznqSYjf8BBuqxPhVjx/23rSf35j17MCbvLd8MkFeaXCwPiGh2SH
I5Mz3ITHF3BCuP2CVLgdyrwIHu3jWT+NNzmH8lsp1x6Vi5Dk+jOfGN+feQHZF4bFza57P6H+Yugg
xG94CLe94FYNpzPk+hmbn9ZzWsfctIhI07uhyznTeDzN2ztv9CLNxmMOWcMlmjffrSwOJ5MxvzUP
/RPGCp/qwO/ns4+M51kP+OwYP9w8NIAdGmeHqL8OGkt9kvCQ3ydUJRlnxX5bvPirHn/FnWdeSuK/
+W5+xmEQ5ZlcFA+NL+ExPcTjcfBwq1j/VJmc5qcnkNP89JZAjneOqnjWg+y+YXGzeJlIPcVLXQxu
W8CtGiQ7QzT9TPJ4KczfOaoaLtG8+W5lUVwsbzLmt+LltwE+p4X4fKqKdRL49FYliZc3U0/x0hrj
9wH8HnleThIvhT31qM/RvHwz381P87tcanJRPMbgh+JlWYjHjeCxBzz2FMWL5h/Fy4JAri/bRLxs
Q3ZbKKd5SPOv5u+3BnL9mc8wD+WRzYdyz2D71ci9HblUIOdkrmU9dT2y14fz2l7k5iJ3PHJ2vd2a
/gD3N1cje3Wl7WNQzHXfPyxNsveuesJCOGrvfT+Mu0mXY1MGXq7ym2PWeHSgKld5oKob3npkVDa6
e+9D96y0Hz0GvdrzfD3tvSfds3ot++nCuxZieHnHCv6ugrSfvhm6H1Ke3/DQfvo1kHidIdfP2Dy0
nNMO5yJv7+ZU8jb+VWcWJH0WI/Xk10Fas4r5YVJla1PvIx7fF94DRPdFs5RbO/LB2qcfNxlfbRif
bMgnBMM9UuVHd4/0ZXf5H8h+OvF2H3B4e6Tqm/Pqlj/zet9PV9/7R/Eeqfg2hylWWgMpS5PMYapn
c5juxezzrzaH1Y+f55zv0YGq+vGFOUzYje4cNjSmXsdzWKKYei1zmPCuhaJz2ArOte7eRuG/kd5D
ShIeH2Ld/Y+sQ1V3+DnMn2dsHlEbNr9YfNTDWwvpeeBO0t8Gump4FliTutR73m0y3wxkbI5DZkwN
85ziTDId0DcCmZeDdm51+5DpC/e4o/Og5i+zB/FwvksyD2aQ74bsujva8+BAyTxY+rnouM+6ln4u
2j7rap+BLny+sPC5Z/WLqPSzrqV1hvms641U9+ZBtbPk+OVPah4s/axraXuyJelnXYW9zU+KqVZI
h6VJ5ifVOxGqhdT30WMmJ3aNtXw0bqTf+EliRe1brCgfFyuJ3hWYzni7igYCk6Oft5cnh/8Z6qGf
kS99BhkXV6Wfi7W4El99Ho0r44kvKo0rK7c65eKK6+tXqR4+gywXV6XtHU5cqW9GiquxMkLHJn8/
w8vzx+IhGleKE+/Y5CcmE40f6VQMRuffAc717GguE5TmOl0z1a4dena0gICcBqPc/LuRstLPOdoe
gP85Pj2J1M524RnIydSph3IB2XkN58qLlJfMSGRy5yI7C3oG0j297uk+RsovNyxfmOBkZkxgb3aC
YVMOD+2JnEMlPYNcRxrFQ3siOxPhMdJ7dNqtLuyJNGKi+Z0jLxJPvhnf/KyHNxyZnOGhe37d6wuP
j5Pyq/fpJ7BnCx6bE+HxPioJj02kpXikJyaJj+Hw0Kdh9WZw4Z6/MeJ3jrxIPPl2NPDQvb7w+AtS
fsHjXvAYBI/BCYabJuulFOqe/45Arj8zfWJ/5h5k70mEm+JPuN1EWorb6teMm3b6FUeFZ0WjiZv2
Yj+AH8Jtb4DHocy2iezFTmQvdmKScfWFAI+7Y/DY+5rx8J+06pMGttc4mnhoD1HjSXg8GeDRl/3Z
RJ5Rg8eORHjcF+DxUAweJ0x6rePK4qOwlziaeGieuT3A498DPJ7Pzp7E3usk9l4nJYmPfw7weDoG
jy1HDY/C571GG4+/DfD4dYhHE3j0gkfvJJtnFEe3Uq555j8Cub7sC8RRHtl8KKfxdy3l3rOhQI7n
Qoy/55B9bqK1p3nrPZTrWci3A7n+zInMWzcie2Mo9wzz3hLKtQd5ZyDnZO7gOnkCsidMtPUJReF6
t5W8d8wY+fuAVE82ab7W3uJJMO4mfYk0Ay9X+WrVGo+2TMpVbpnUDW89tmRJR/e+fOhatPS+PFyL
steo93pXxLzXa2vR0ntizB/yXm/pWrS0jtaiY6gXfa9X3+eTdC1a2p72SHWPw3JlxO/zEd6l68JV
8LSf+BH66v+SKj5JwkN7ix9ivhavM+T6meK9xQ5vTaZ1mY1/1dF5FUSzXozUk+qe+kwY2uu+JtB3
q3s78Xh7eK2N3hshFrYjH6x9cNxk7UuX8cmGfMVfN6R4Uz7uPgm2VPAUr/BdY0d27/Oye8MfyD01
8bZbPuvdcPUN71/uer3fU6vvo4f1t/iafxRby6D/R29+hFR75YqL7e77x2x3r/GevZvMJymQzKYg
/ra7n6jc7u4K14TVlH0ikPkUMsJop/ODCTud65C7LnzOHI1TxZfZlCQ2ZXc3ZHPh6MZm8XdHaa9E
97XevBF8X9Um5r7o91VdyblkMDH8vip9biHp91W9guxw31d1dTBvRb8H78Y/877b7HPSqdjUtw4+
uFRna+6vQ36k76uaj4xwvZhU323WqvM7hn4PnmTsukc3x173xsLX8Sqk/rfD+lj1ToRqIQ8kUsnq
MJloTEinZDUf6lgBPQXpvvznKNhEg7pmql07dF9+YJJfr9z8eyXCdd6bZoXvibHvRYl+r04dUjlW
zHqDqoY6J0coeq58faRM+VIyGaXRvMlpPM6CtFb8Pj5p7fzGjN2DvcB6Zw9roz3hWjEOmwHqC5v/
pb72LCZTvxSbBZOTrJ3Lv++q+1HdR+htF7uXEC7yIxeQnddwbpgpL5mRyOSiePxrgIc+A0OWe9L/
Bo8Zk9mzmGxyWiv+hEKtFU8O5HgOPbkv+yKyL46Im/Y2plFP96SzSKO4eXsbk5PgNty9vBDT2x6F
vZ5GfDF8cuRF4tVAxle+PgGZXBSPFwPc5mV83PqybwePzeC2OcTtJNo+iJzWzusCuePdmVOOd9uQ
bZts47JcvAm3U6h3EYDNJy3FLT0lCW7+Z6JPY6Wz3Im+j+Z/Gly4tUXeR8ths/CxtCY4t1Rlytcn
IJMz3DT+NO40/i4i9eNtwhT2QMBtMBEep1NPeKwiLcVj9VHDo3Avn8PP0cRD4054vD/EYyp4tE9h
b2OK4bYYG95MucbfrkBuuzuters7BdkpU4aLo93UVRy9k3redwqQluK2F9yqkeuEooetqdfDtM/W
L+f7hfQdC/pOgfOYqfSmVTMjK+ln6nO0JTzrY6gm4JnfipczsVf4fJrUj5dH8HkH+OwY1u8B2pLf
G6in94auJS31+wScnoZcOb83Ulbqt+0x67qlvUN9T5z/3We/o+8UCPD4YojH4+DhVrPXUW24ab4+
h/JovPRlp1bznhmy+xLh9ufU1/vmt5GW4rblMHDrYt4pfg9WV7gm5hehVnifMwfWNs4aydcE55aq
TPn6BGRyUTwuyfhx9FVSxVFf9jjw6AW33hA37XVontZ8fX8gdyhzSTXfZ4LsG6qTjLM7qLcMwHaT
luJ2ANz4LRtv6ymzeDsX3Do50zg7lxVhAz/6pj1bF+SQNbwWkq+B6oM0yhevlEzW8JHfH834+PwL
qfA5lOnD7z3gsyfEZy38j1CuPZ6fB3I1qbpjeI6N7KXD4jNAXY3Hb1BP7wkPkJbis+CY5OMx/rte
NBvpswzxcSVc6iGLJaWWF38kqglkDDfNT3+Z8XH7L1J/fuo6hvXTMayfjhkuXgZoS3g8Qb1LAOJZ
0lI8dh4GHvp0xzInen3X93228JMjegp7jzn0ymdLLV8T8F8rHhpfmq9fJfXxWAkem8Fj8zGG21Z0
3Ue55qearC93ferJY65PnYXsWYlw+0/qCzeH+qW4pWsOJ45WOmcU4SbE9I6+/y1xceNNGB1N3HbR
3g/xR7i1BHhUplfXVKYHwW0wER4V1NO4qo3BY/Vh4HE2nyc7vwgPHwld7fT5heHwqMcPVHnYvJY4
eoB7TP0PgvdNj/4PAhrmACanc7qX9d4V2EtWY0/YnRdgtzX9XM3WdHsNa6iamZRXQRQNud+1tdHx
FGptlCMtjaW9OFRN3U4oesStjc5j124J2GnOXgVWmo20OhgOM8NJaQ5SWh9DmOHxbQxp7qnEXvnd
TeqPtUdqWBvh945h/R6gLc09zdTT2mhxjN8nTE0+hszv4rWR/x13umol9d+wiPO/lBeHx7H4ITwu
IPXxeBw83KmsjaYabs/g+zTKNfdcHcg5mc9NdTL7kN03LG4WL0upp3i5kJQkPHQvu2Vq8njR5zZs
La3v5/I/QVX+3kP4GEZKc8F5KTY6j8Pnj7FX+PwZqY/Pp6byXAh8eqfOpE4VRNGQcTIAT/GyhkLF
y0bSUr8PTE0eL+Z3IV787+fSejD6fkIOvVE/lRfJt2g+zv9SXhweZ+CH8Lie1MfjRvDYAx57wnhx
KD+dcsXLfYFcf+aCaf2ZbchuGxY3i5ePUu9MALuBtBS3BdyAVONPJxQ94uaXLqJFa0J9//tSel/3
7U1c4ePuvRppTBgJB/lueBlP/ChJRuc2TjS/vBt7hc/fBX4/n+2axtpmGmubaTORrYIoGhIvD8JT
vHyOQn1/612kpX7vxO9jkOuEoof5fRlMWwub3/73v/vfe6/Pq2qV14CcbM9B8k1pY5CXPyoTX6S8
eHFkZVH/P4Td8v+bpH58rMT/zfi/eZrJ6V5rA+WKj28HcnzmcBqfOUT2rGFxsvj4CvU6AOhB0lKc
0sceSXwsBFd9z612XOPnk8YAE2Eh3w07nceRZMSP+n0d9gqfH4R+34rfg+AzGOLjPT+mXPdU/xHI
8f3mx/IMGdntw+IzgD7F0Xeop7Xek6Sl+KwGn6T38Nq5iH5WXlfoHNGi72IVWsNdp3LYIgySxFIU
v1LcNK40noTbbwM8ns9eeix7PseyXjl2JjqqIIqGjCuLl59Q2A0QB0lL8dh7GPFiePj3mNo91dq3
8N5GDhssLsxv8QwH5RdCUX8tLxnlLV7kt8aR/B7DddIfT5fj9w783nGsyWk8fQM5jafqQK4v+8ix
fC83sn2J8DlE/dMBZiz1S/E5oTb5eDqbe/Aup441XRdrYs23upeKH0/CRz43BqnOlRcGcVQT8M1v
4fNMgM9bQnxm17J+qWX9UjsT+SoIkSFxMQBP42Qi9bRnUxfj9xb8noZcJxQ9bL7dCNPmW/O7cH3W
LKK7Io2S8us5+dQIKZX/IvOznvxwZHJRPH4R4NES4tEEHr3g0VtrcooXzT+Kl7cGcvy/DeIlj2w+
lNM8dDdymoeOCeQOZdqYh/Yhuy+MP13v+5HTHsfzpIrT/sxarvdNyDaFcs/A76D87ch9NZDjfU/W
kauRXR3Of3uRO57y45HbGshtTb/I/cnNyN4crjN2IfdKhj/InR/IVabfwz3gC8i+UGP+bkVE94qD
pK2B3PWpp7l3Xovs2lBuLeV/jdy3SKcGcjWpWezVPIXsU+G9+GLKtTe2k/TfSOXvdvd49pbrka0P
5fQsYzbl0v+lQO54dzbPMt6I7BurL4DfCmG+l5KEaZL31VVPPipm+onhfRhyH2krfYU6Z3HlFyd9
1KMttYsrt9R2w1tPJdk7uu/tFD831rPq0vd2wmfVwXs7elYtGUwLv4/PnlWXvjMjGePhqvfuTOmz
aivX+zVjkNGzaqXR93YO51l1aXtqV8+qpX+kZ9XCm6nEm4tIvOfGF5LeSV+9iMffJp1CvJGEx+d5
b+eMGr+vys0/K5Du8H78Z7WzOBfNhKogtadz5S1W6snzUR3vmeQaUsWx5O50TiIuT5pidaPvRWBa
2I58MRnw3GTtqw3jkw35NB++I6H86L4jMfRzXIo99ZHe+df/CgzjjnP9r0DFnWQQGfKOhPjy3T6H
IBnjiS8qjTsrtzrl3pHg/Z371Z7ekVDf8NkFenzoOxKl7andpO9IyCmbY9Q/rZAOS5PMMap3IlQL
qe+jh/W3+OdC9VA1dCGM+aQXYYDq73R+xHs3bw2fzel/X14QyPw7Mqo/y1lyzCxnP3L7w3fIZL/0
Kn51rIB2Q/cB2Jvp1B4a11wnHXY8yfkBKlXDKDdu1lOm67ae7nZxX7iKM/2Pni6u1Hoqrv9FE13X
1iB/MtQYpMobz/j18EpJMuIJm1mQ/P6HjP/ZuTOw0/d7GX7v4fq8J1yvJBlXqmv4R8cqzRdhZv0v
fiukw1KnzvVi2OfGf9ei6g3t/1e9KqZftrwFAnbn8/h1KunjpBtITUY+WR520fwgbKogtWP2Km92
WprEXtUze2W7fxTbK37U3ls4l71PkJqN5exV+2av2jF7lTc7LU1ir+qZvWrbP4rtFT9q7yucy95m
xsFI9qp9s1ftmL3Km52WJrFX9cxete0fxfaKH7VX60LZ+7kE9qp9s1ftmL3Km52WRu2VBaprh+Gi
emavlfvWFrATP2rvA4G9hxLYq/bNXrVj9ipvdlqaxF7VM3vVto5Se8WP2vtHTIDC9xxS83tMmfGm
9s1etWP2Km92WprEXtUze9W2jlJ7xY/ae2Vgr9aqI9mr9s1etWP2Km92Whq1V1aYPYiGesQze9W2
f/gWmy3iR+3tgeHFL6nJHG18y9krW8zegj/F9ooftfeBwN5DCexV+79vfK8c6+N7H+kfAr6vcLHy
5l8uvCPZe6T4qocL/V3QExe/fjQUZKQzGg+3TPLtfYJ0JHvVvsWD2rkAaoWUV6rD0iTjTfUON35f
CextnjyyvWrf7JXtZq/yZqelRfa+mhxfm9AMO+k0fLcz795S6ziPkj5BajJJ54du2tI9udp8mPUh
SXg8wPzIQSnPBHiHTJ/d7XXe53zQy73L+7TDGsomqzJHhv+X/pX533a+fNzkzHLye8l/D7paYHD4
/0/dz/N38rfvPKSPhDoPfOCazD7yF//af39c509CF3IuGdUQ742kN8DT++PiE/4eX23oMJ74oqeR
jb4/buVqS3XWvVTr/Z9f3ZOLpzpy9lk+g0Hi7H367R/Sd6fzPfj/onujDPLR98dL21Mb9cioncWk
f794vvNHpNk75g/5P+qCjO4K7y2ieetD2tk0K5CRvIyqgXRMhpQXP+2O9dbR473+ysKpSs2vcNIq
S7n+GttNqXPFybh8UIb0FGr9EenLqV8EvX6DnBc57R+4pPe9zrzat83TMY1vRH+Is3nzqpx58xx3
nld/NpJjkf0tWr1K5NXubDQSfc4rfvSE3FSgLRvcL/nR5aZSbzr7ig9e9q5LESxz+K2mvdYPRrSa
uF/uaz8Y0e6Hs9mk9KBrVpTz2RnB51Tos++ej+lsNxPxWXD6WrNBarbzb+woE3K+NZng3P+M3EE3
O0KPjI51KS96xnkOvQn7Gipn8N58Nbm6s1csW9DeWdfevqyloWVO4yn5LLs344jaKi/V2Xjy48Kf
LLlKas5Mp9m3PQGqdW6GfL+jmhTZDZVtaJoW0bR0eV0ul29oa803z4nXJg2lP8VaZ6I1h9ZcaEmP
28TucD38+hhLfJ/PKvV5wdLmtvyctjgrfO/Niqj2HrcFTYvRvjjUPtc905nrNsNvjtHu43BJCQ6r
wCE/J59vbmg8Qhzmup1ovRBLLgwtme6+25nuLoG/pKwlm82Sxe2LOrq769qXLmua0zan5ZR8XT6X
83t8PBGjno/vf+shi4Me9zp834glG2O06urcULkdrVMVB4HWM9vPybfMaW1Fa11zoMf0qX1pN/zH
US6K9kO/+3l6+wZ03lBW5z3xOunxurqmI9J5KzrvQuddIeI97ifw/Rb4t4S86e576YWPw/94yHPc
LzCNvgf+e2Ls9WPkuzwx8sZK18qzFy7rqlOM5Jryrc38UZRO8FDR2JwQWG89UUDKx6rQM/uw4kEs
fjBGqz8uBtFarZ4JtLafvryprbGxKU5j5ZBeMU397gEweBJNT8Zo8v37TVn/5hAHR+Jfv/sztB5E
68EQ6R73UXz+KfyfhjzHvQ30vw//+yFv0Pk+T2y+CP+LMRb72ExxA2w6Vy5YsHJ53ZKlC+Y05PKe
tYpRf560uC03Tw46j6FprHuzO9Y1vPY6Ve5e51H4j8Zo9/E6yS2eO/05I9fW0trqxcPQmXqkeOh3
3+r2u3VYUscVTVeqoTN2e3mtDXFzpbyPxp+fLx6rs9HaitbW0P+57unuXPdk+CeXteQ80PfGw8Lu
ZYs6F3njId+Sz+eb2jxLNEv7M7X1wEiW9Li9bo+7HEuWx2j1+7zP+lxauxfVLVp4TmNLjpmqIetp
k0abG8tfJ/rdD+LbOjSti9Hk9+91Uf/Q5I33PN2bb87HaUuC9OVo3YTWTSHSPe5qfL4M/mUhb667
GPQvgn9RyNvL/wzd65wB/4yQt4sRs8uZAH9CWS92mBeRWSvf1to2p8GP0sOftea6f40VN+HFTTFa
/V6633qpeGR6K5jkI7PH3QMGd6Pp7hhNfi/ti/EvmJW9KDx8//rdR+mNh9D6UFmtz5XX6q0XjkTr
42h9Gq1Ph/3b4+7F/8fgPxby5rpfAf1vwf9WyNvlvJM4+Bv4f8NdRdw9QQVjQ6vCjPPJ1GTnZo+e
cz+Zes7170F+NuQeZEXvuvdf2jvSincMswv/ISzFH2/mbqisdHekdNrRW8kdkz+L+evsg26Ft3qf
mU45H+OTpbsgv7x4fX7QHRPUe32t04utfD3fRfgjw02VWa80NB7heqXfTaf63ZeI0ZfKjow3xGjN
c0fR1NrWfKSriCxaJ6duhuz63ONOTfW4GfiZVLkrZT5V9vrsrZ4O//rc4x6L1llYMiu0ZND509Sg
Mw3+tLKWdBgm5y9auWDlAv9Kmc+3tOX8dZy/nvavl7ayH+mavQTf52PJ/Bit/hzci9ZqRmJdoPXM
9oX5OblWz/dijf6MXNBYvDroQtMqNK0Kfe5x34G/nfA7Y7T70XeF+dy9uP38RcuD1UFjS2N+jhcH
/lXatyOZzz3uBWhdjyXrQ0sc97aU474T/jvLWrLNLDmtfUFn+wrfktbWXENjzlspyhKtDRUPySzp
dz+D79diybUxWn30v2zoB1rPbO9obG3Ocx9XuGvzNUpzdGVUjP6NaLoNTbeFPve4X8Lfz8L/bIx2
H/09EZ8XLusOIq4hl2tuDlaJ/upYMZfM5x73TrTuxpLdoSVz3a+l5rp3wL+jrCX7zZKhse9Z4kfA
4cT+XPcBtA5gyUBoyXT3QGq6+3X4X4+xxO+RF61HFizqXtC+vO7M9tPa5jQ2e9Eo/f5q1e8LnZUb
D78E+WfR/myMJh/9celg5g00eSvHxiYmwby3AirWJl3R/je9xXHw32h10jdDhTlwfLrH/RX8X8VY
4vs8A0u8OaDYZy8Ki63w+8F0F9+nspOUZicJ7bXermbcfUlbeZ+9FVGxtmQ+z0RrDq25iM8T8Lke
fn3Im+7+jL6vgl8V8hz3duaFn8L/aRgjg847mKn5tiRWKGOZF4funEZXSQfdm1OitvQnoaO9Sro9
FaySLqp0Jg2zSurB4p6gd4vXH6+/VdJImH6XVecPPGpLf/eoYjqO3myo/Dv3JynthHewEi237tzK
mnOr8yNvlax16Fbnx5z3ePGg87XOU5w/9Xtflxbv6Ed3t3Ew8O73vLu9yeyIWAfPuGbd0B2Ms9Jx
67J8rqmx5QjXZY67Lu24i5kpFpedny6x+SlyH+zdJzY0enPykdyxvYd56EK0XlhW6+Z4rW15dpeP
dDV8KVo3onVjONtNd69Ns6sJ/71lLdkeb0krO9xHuC6f6+5Kz3VvwJIbymq9J14rC9+WI7wH6XHv
Z6a/C613ldX63Xit8tW78h1JX38PdB9E64NltQ6W13rE+6ePoPVJtD4Z9nWP+3X8fxj+wyGPNRg9
8TX4Xwt57HATE1+C/6WQ57jvZpxcB/+69Eiz9SdT89M3ezTIFXDwqF8Bv5AOroAdlcPM12udS7D4
kgDz398VMNl8LEx1FVnDFWSNc3t4VVnj7EytwRNbuZ3kbEifRLlk4nZAfld7C4UnpYU53N8I8q2K
m8Pfio8Nlb9hDq8lF31e5D8rq6vLnZJjL1YrvOi9hc6KV5f+EyN/5WvI9LsvE9kHifiDZcfZlEz8
9aOFG+oj3QH/H7SOzfAEIGOW9LgTMj3uK/BfKWvJSZnYHZaWtnz885mR1/k97iS01mFJXWjJYqcj
s9iZCH9iptxeR7tZwq74aR12t51rbcsX78WrX5Ld7/W7CzI8FcCS1rJazyuv1ZvdteYXHY7WRWhd
jtblof9rnI9l1jgL4S+MscS/z+nDEu8+B/+Xn62nAue1NLQ1N8bt08ui4ki0PuepAFrWoX1djKZZ
XuRfF/FZmrx7u4b8nMY5PKONeQYxcp/3u5ejdRNaN4U+97hb6e/L4F9W1pIdEUu6OoJ7/JZ8U25O
S+T5i/8sMlmf97jXoPUmLLkptGSue3Nmrvsx+B+LscRH//4I+ud2dIL+ua0NDU3hfV+VM8W7w5UV
ysejP9e9BU13o/3uUPtW56HMVufz8D8fo93vkX0RHCLPoRraWhojOKjPk8f+oyD/EJY8VFbrcxGt
3YuX+TsszW0t3rMo9ngs9uVxMvT73cfR+jRanw7938W3Cu1yHoP/WFlL3GzkOdzKM3xLWtjp4TGx
5sPDt2Sv84bsXuclLHmprNY3RLSevfJ887+xId+QK9aadFdt0Pnj7KAzOcs+b3boPOdHWh6tNs7P
a19CpK3KNbTNiURa4boz3Difk+13Z6FpVowmP6o6Iv5JUzDOebrc4N2lFFBNHlVNaJ2P1vlZm3Ec
d03WcRvhN8ZY4vvcG/HZnniykVg0w9q1djifV6NlFdpXxWjyfb4i4rM02RPPluAe6Uh8fhda16N1
fejzdPem7HT3YvgXx1ji+7wt4nPXIr0BtTTX1tAUmWG1hrfIKj+ffwYt16L92hhN9d58/mU0HaOV
DFcOaeINKN61asw3nNLAuPU9juoq3qkr3qO7EW23oe220Ff2arPs1cL/bIwFvq97Sn1d2NnU1twQ
6d+C/ug7DMV7dOzPomk32neH2ue6D2e5N4B/R4x2v8/3R/r87EX+s4lcQ64x39rkraYKfZ58HvsR
/g5gyUCMVt/nFyM+SytXjMamlly4LymtNnOWv2L0uz9G07Noejb0ucf9Jf4+Bf+pstrHVRRmkbM7
uuqWdJ2fa8v5z8PNX73vonl7QuRqVYx4vzu+gj3ZCvZkK4bOVz66M9Bk70hIk80izU1tRbOIaUuy
WpiA1lq01lbYLNLj/jc+V8GvCnlz3X+m738F/1chNtPdmxl5j8B/JOSxd8IMtB3+9pA36JzKTLwW
/tqQt9f5P1wT/gT+n4S8XVwjdjlvhP/GkLfV+Seu2L+G/+vwKraG75Jc43wX/ndD3mJnCavaa+Bf
kxnL+BtuN/bTqWfTt3k0o+LTqRkVR283tsqbA6qzd6b0mnNHh/YOh7sffQvfrrkY8vv7D+V+9CTn
Q9xvLgmxr3QeJa970A0x9zb+CG2ruC+40nYs72pfVde+qKutpa0luNL6I8OuOsWjJDonVrJ2qXRy
RGsuGCP+/uBBd+i7t6WYFt4sKI4Pe+c3FfvOr38nW5uZzudEJzl3oqfwxq/ejda53kP200z4PrF/
h5+s7RbaPnGU2l5G2/NGqe21tH3uYbZd2CMo4B3dIzC8r6Lt949S239B29eMUtt/S9tfPMy29Wkt
P64KmPife/O5hsmJ7n3use7oxOA82n7bKLX9ttR97vTU6Ni9LE18pw+v7aQx+Ov/P6DZz0k0m9i4
5GfZxvifVLOBDsdIJ+DMg5pOzIFlrTrbMoJlFaTe+wzJfgzgHRzgYss3WCE4Ma9YITi1KDONwR5Y
wgF3ixwBbh0BkUfs4W5AlKgIFsQliJoMslkIAOwqAtT8sgAA

------=_NextPart_01D4DFDD.B5A59080
Content-Location: file:///C:/58AC5513/Supplementalfigures_files/image004.png
Content-Transfer-Encoding: base64
Content-Type: image/png

iVBORw0KGgoAAAANSUhEUgAABPEAAApQCAYAAADcIr+OAAAAAXNSR0ICQMB9xQAAAAlwSFlzAAAS
dAAAEnQB3mYfeAAAABl0RVh0U29mdHdhcmUATWljcm9zb2Z0IE9mZmljZX/tNXEAAP+QSURBVHja
7N07kh1HlqjrHAAHQJohRQ6AyDri0Y7BUG0cQJMwaG2UaKlQbktQg9CToNbKHUFRLYUzaIEz4Bz6
MotI7Hi4hy/3eOzYEZ/wC0TuiHBfy+PhP/1x9/PPP98BAAAAAAAA2C+CAAAAAAAAAOwcQQAAAAAA
AAB2jiAAAAAAAAAAO0cQAAAAAAAAgJ0jCAAAAAAAAMDOEQQAAAAAAABg5wgCAAAAAAAAsHMEAQAA
AAAAANg5ggAAAAAAAADsHEEAAAAAAAAAdo4gAAAAAAAAADtHEAAAAAAAAICdIwgAAAAAAADAzhEE
AAAAAAAAYOcIAgAAAAAAALBzBAEAAAAAAADYOYIAAAAAAAAA7BxBAAAAAAAAAHaOIAAAAAAAAAA7
RxAAAAAAAACAnSMIAAAAAAAAwM4RBAAAAAAAAGDnCAIAAAAAAACwcwQBAAAA5/4gvvvf/xUHAACw
+28WQQAAAMCpPoDv/vd/I4gVAOz5WX73v2shvvKx2zgLAgAAAM7TyYgJPCIPAPb8LF9PGJFG8rHr
WAsCAAAAjt/BqJN3ZB4AnPFdQRrJx85jIggAAAA4didgnsBbWuQ9Pb3/6uHu7vfkiIOH73+p+n2E
V29//eHjxy9SZfnw7uHb3HEP7z58W1u3H9/c/1Rbhim+f7j7ZSo2k8c0XnOLMq55ntac9q4fpaq9
Pvz+/unpqzWum7tmSxv+1/ke335zf3f3x93d/R9vH5++WezefznvjPyCNJKPk8dEEAAAAHDsTsA+
JF6VjOt08teQeFOiZ8j9mx9/KtUtLGIqxNq43jGhsqXEay3jGueZm9MlZFrkHMNrz71u+fi0PIzl
YjmJ1zsviUcaQT5aYyIIAAAAOG4HYBmBN1fkDSVNaoTQx48/fPH21d2vNaOxLuImLhuG0iNVlstI
pGn5NpZPY2EyqldQrn2u2/3r317f3/1WLRQ3kHitZVz6PEvmNNyOB8f3RmEO/jZsA7Uxyl23d83B
/dKTmhV17cdyGYk3uk9IPNII8tEaE0EAAADAMT/+lxV4c0TeRTaUpUBXTJSmA9ZKvCnpUfv7oZiJ
l7V87d65//ztpRzlUVVbSbw5ZVzyPEvmtMRFcPXLFhll1m8vdTFKXTdyzW6bi0ytHU8Hny/xkiMk
STzSCPLRGhNBAAAAwDE//vch8YaSpvT7mml3NRKvNxKrQiJ0RyZ1RUhXeERHVl3ONV3eblmfrzn8
79A1VpZ4c8q41HmWzmmsrY2PibbDWqk2dUzkmt17qdRGu+vgvXnz8J9zJV7t2pcgjSAfoZgIAgAA
AI734b+OwGsRebUS75moiKqReLlRVFUy4lN5WkdVdaXTlFQZlrV3vUJMtpJ4c8q4eF0XyOmc30fL
Ec1/azmnjp+6Xvd3z6KwZZp6ttyfyv744fHL2ucASCP5kI9RTAQBAAAAx/vw34/Eq5EctURlQ+uI
rReG04FrZUwNOfESnZK8hcSbW8YlzrN0TmPtd9700tqReHOvG70/Pl/nUxyXk3iX+71F5uMa7w7S
SD52HhNBAAAAwPE+/Pcl8YbrYi0lvtacxpg7/rnsNev2LVWn6DTjLSTe3DIucZ6lc5r73VxZmMzN
itO/x9eaPv5zHDrtZa7ES0Hi3cq7gzSSj53HRBAAAABwvA//fUm8Z8aL5s9fPD8qG+ZKt6FQWWpk
1pDSVNLIiMa1Jd4SZVziPEvnNPe7NUbhRSRWy3VT99hUbLrr4HWvQeKRRmIhH7uNiSAAAADgeB/+
+5N4o458jooOfr3EW2CNrxUlXmmabmT02NoSb4kyLnGepXPa+pu6dhqbUt563d7ou8I91b0Xh/El
8UgjsZCP3cZEEAAAAHC8D/99Srwh+dF586Zj/pyVG/uWeKXRZ5FNH9aWeEuUcYnzLJ3TUvtsnTY9
nEoeOc9S07WnRv8N18Frua9qIPFu5d1BGsnHzmMiCAAAALf2UbuuoNqaW4zRWrkdjSQqdPavNRJv
7vki1yjXJS141pR4S5VxifOsPRKvdbfdXPmjQm6J65ZieLlv0gKVxCONxEI+dhsTQQAAALilD9pj
Cby1pNitSrxRZz+8YcW6G1sMp37OPV+pjGESMmRNibdUGZc4z9I5rf17ib6QjsuwpXc+Hu4AnFsH
r+W+ar6vSTzSCPLRGhNBAAAAuKUPWgJvD3FqkhkVUikqMqKyYe5On8PRTHNEy+dzdcoRWiswuCnI
WhJvqTIudZ6lc9ratspxKq+Bt8R1Q+XpjSKdL2PnlMP7jDSCfDTFRBAAAABu6YN2m9FgR4rTbiRe
hcwYjh5aQni0rqHWm3b5SYz1RU1bvbqSrVYKTm36sJbEW6qMq9R1gZxm20uNfO6etzEH0es27QJM
4qH47iCN5GPnMREEAACAW/qgJfFaYnXNkYPR3Up7MqQjeqamStZIvNaRW91pkd2ytNQrN/qrdn23
vizqS5y1JN5SZVyyrkvn9IUW4TQSeA2iqua6LaNQo9OOTacljcRCPnYbE0EAAAC4pQ9aEq8lVteU
eMPphRGREB1lVCsbeqOQAiJh6ve19eqtA9cdhRcYFVYqW/faa0i8pcq4dF2XzmmqvhFBO5pC2yip
aq4b3RykZSQsiUcaiYV87DYmggAAAHBLH7QkXmu8rrl+X2/E1IRQGP4uLsbismG4A25y99RheTPC
aTT6KlGv0hpprRs09MrYKd8aEm+pMj6++z//vmRd18jp8LeRctaKxEg9I9ctjQYtjThc8r4qQeKR
RpCPRWIiCAAAALf0QUvizYnZNTfgGAuvaeokRp1sqNkdtTQiqmqjhoE4al1b74XUmnBDodWyOUa+
fnPK2GWZuq6V05p21bpRR6oMLe05ssZd7e69pXK0TCUn8UgjyMciMREEAACA2xRS4lEfsz3soluS
HluOGBqPEGwXH9P1Ko88rN3ldlT+T2JkaYm3aBkrxU+prmvl9CLGyrJx6nq1Eq/muqG21yjLSDzS
SCzkY7cxEQQAAIBb+qAl8ebG7ZoCDwCw53cFaSQfO4+JIAAAANzSBy2xtFT8yDsAQP8dQRrJx85j
IggAAAC39EFLMC0ZQwIPAHB5P5BG8rHzmAgCAADALX3QkkwAAKzzjiWN5GPnMREEAACAW/qgJfEA
AFjnHUsaycfOYyIIAAAAt/RBS+IBALDOO5Y0ko+dx0QQAAAAbumDlsQDAGCddyxpJB87j4kgAAAA
3NIHLYkHAMA671jSSD52HhNBAAAAuKUPWhIPAIB13rGkkXzsPCaCAAAAcEsftCQeAADrvGNJI/nY
eUwEAQAAnOND8CK/joK8AgCw5LcCaSQfO4+JIAAAgON/BB5P4JF4AAAs/b1AGsnHzmMiCAAA4Pgf
gQQeAAAofS+QRvKx85gIAgAAOP5H4HHkF5EHAMBa71jSSD52HhNBAAAAx/8IJPEAAEDpHUsaycfO
YyIIAADg+B+BJB6mYyoOAADSSD52HxNBAAAAx/8IJPGQjqF1BwEAl/cDaSQfO4+JIAAAgON/BJJ4
GMePyAMA9N8RpJF87DwmggAAAI7/EUjiaQN2AwYAlN4VpJF87DwmggAAAI7/EUjiyf98xBIAjv6+
II3kY+cxEQQAAHD8j0AST/73I/Gent5/9XB39/tL56THw/e/VP0+wqu3v/7w8eMXqbJ8ePfwbe64
h3cfvq2t249v7n+qLcMU3z/c/TIVm8ljGq+Z4+PHH754++ru17/Kc//H28enb1rL06tXgPs3P/60
XNnrcjzn2FFbfnz7zf3d3R+RXObb/cPv75+evmo5NlLmOce21jV/75Tb2VLlXaNOpBHkY4WYCAIA
ADiTxFGX8+b+2iKvSsZ1OslrSLwpedcikMJSqkKsjesdE2fbSLz4+ZeQeLXisCrXjZJ3Vj4LEigS
n1y7LB+bl4BZCV0hEGvr+lmMBZ8HS9V11vOLxIN8XC8mggAAAM4kctTlnHm/tsgbCqnUKJmRJAp0
lC+SpWFk2ERZRmIhI2vGom0sDVrl1+e63b/+7fX93W/VQnFtiTejPDVl7IulOinTz2P/2N55UyNA
ZxxbbCcTx/TOPYjPMAfD+E/Faqo+/XtpfN2pMs2pa++3c+o6uMZUXZZ4fpF4kI8rxkQQAADAmWSO
upwz79eWeJcOd1m2dTvnpSlxtRKvVr5M/X4oGeJlLV+7d+4/f3spR1libSnxInGfK/GGeaiZWnsR
tum4TbXLOcdm817If2S0Vz8Pl7L1JF1EOnfO3ztn5tjIfVlT10iMc7+JxKlbljlTa2vrRBpBPlaO
iSAAAIAzyRx1OV/Ory3yhkKq9PuaaWs1Eq8nOSo64d2Re10Z0CKWLueaLm+3rM/XHP536BprSrz7
+/8pCaOp8tSWcWrEViSGufx0z9v9zZxjk2UOSqBoe04JqnqpmJZi2fpOxKSlrtE2naprJE6ROoXb
HIkH+dhPTAQBAACcSeioy/lyfmsS7+cKyVMj8SKjfoqd+U/lyY2GKp4rIIdSZY2MlKqNXS350YHB
usyQeC3xjraNVFnmHDtqM5/+/vjh8cvSfRBto6l2FI1pSp7NkXitda0ZXdrCHInXWifSCPKxQUwE
AQAAnEnoqMv5cr6HKbWtAm0pUdM6Cm8sHP66TlTGLSkfoiOttpJ40d1qryXxopIo9bs5x/ZzePn3
Fpldbvd/ibgayZtqX3Om07bUdclYzH02TMdonfyRRpCPGTERBAAAcCahoy7ny/keJN5wXamlxNec
6Yet5X8ue826fUvVKTrNeCuJ968yBdZhu9Z02jmjOdcYCbqkBEpNy24ZidfbBXoil7VrSZbqmhKJ
6emrbdK/t3nNQsKNxIN87CQmggAAAM4kdNTlfDnf3+YWQ+pHytRKlLnSbSg+omvbzRIFCRlTtRHA
BhJvGNuUnL3GxhY1I9OGbWjOsS3xa2/zuTxUbLQxKMfkOnAV8r1G4j3fj8Mdo1uum3q+LCnYSTzI
x05iIggAAOBMQkddzpXvPUm8UUc4R0UHuV7itUm34Si4tSReaZrucERg6hxbS7zStNo5Em/UXlqm
3x5I4vVHtA6m8AamjI8k3eB3edE+I/4pidcp66tXr/6ZE9M18jYrAo3EI43k41gxEQQAAHAmqXOk
uhyFW4zTUuWclAaBjnL1BgQ7l3ilkXYRwbS1xBsJpMF1JyVeFfGplUeUeMMp6alRZr24ljbbGJRj
agpqL78L1LV/vul4tAr4qRGHS7d/0gjyQeIBAACQeD+fQ+KtkZdbFI9JuVPoLF9rJN7c80WuUa5L
QeRsKPGG5eqOmpov8erXRTuaxBvK7qlpoqXY9qavfipHZIRnzbqEdRKvsBPvjF1ml1y7ksSDfJB4
AAAAJN7M+hB414nRmvmN7npaI1HmbmwxnOY693ylMoZJyIRrSbxc3pZYE6+Fo2xs0ZdyMWk8GunW
qUu3HC9SLLp7dLS+NWvizRWCk3GYIQCXLAdpBPlYMCaCAAAAjv8RaB25M+f82hKvRdiU1oarlQqR
9cKmGI7oiZZv8lzZdeVqiK1BtwQRiZGaVnstiXfJ2bSYSv1uzrFz4pf9/YydWkc5GmwqUVOubn6n
5HWV8F1R4i0p3kg8yMdOYiIIAADgTEJHPM6X891IvAoJER1BUzMSqnUdu9Soob5gaatXV17USsGp
6Y/XlHjPDKfVXkviVa+X2CnLnGPnxm/UThaO0+T04Y0kXk3s5owcJPFII/k4YEwEAQAAnEnoiMc5
837NqbSR9bZaZUGNxGsdjdedztgtS0u9cmt01a6x15c8fZFxbYk3nFZ7f3/3P9eQeBExmpPFc46d
G7/SDrJz74XpNQq3mU47dS9EngUtI3CtiUcaycdBYiIIAADgTDJHPM6Z92tKvOG0wEhnemmpkBIH
kY741O9r69Vb8647Cq9ifbCIBLm2xBvKk1Sdt5B4kXY0JU/nHNsav9EU2gpZFBGPubUct97YouZ8
qTxEN4FpGQW8RPsnjSAfK8ZEEAAAwJlkjnicN/fX3NBiLHXSnerh7+JiLD5Fdrh7Z+oao/JmJMNo
1FSiXqW1zVo3yUitP9er3xUl3jPDHVWvIfGmdkHN7aa7xLGt8auVzFNte1iu0rl798Xg7/1YLLeJ
R05sp8o0vDdK4nHq2C3aP2kE+VgpJoIAAADOJHLE49z5v+aOtGPhNU2k490i8UbyoEBJ0lRtSjEQ
Fa1r641FRWJn1RmbYywhMUZxuYLEC+U6Kpkqj62NX+vmJt32GTpHdBTgjPuypq1E7sXcPTgSxcHy
tkyFJ/EgHzuJiSAAAIAzSRzxOHf+rynxorKgZtRMq8R7ITnts3H0znS9yiMPa3e5HZX/k1jYi8Qb
le9KEm8qN9VCaqn2kYjfVFusFVxpMRaTxNlyLCgsUyTbbe2GIQ1ylsQjjeTjxmIiCAAAYCsJcm3k
UhvWdgAA+XcFaSQfO4+JIAAAgOkPqGMIPDIGLe1ZzADgTO8I0kg+dh4TQQAAANMfUAQeztmmxQoA
zvZ+II3kY+cxEQQAADD9AXX7UoOYAQAA5e8F0kg+dh4TQQAAANMfUCQeAAA4wzcPaSQfO4+JIAAA
gOkPKBIPAACc4ZuHNJKPncdEEAAAwPQHFIkHAADO8M1DGsnHzmMiCAAAYPoDisQDAABn+OYhjeRj
5zERBAAAMP0BReIBAIAzfPOQRvKx85gIAgAAmP6AIvEAAMAZvnlII/nYeUwEAQAATH9AkXgAAOAM
3zykkXzsPCaCAAAApj+gSDwAAHCGbx7SSD52HhNBAAAA0x9QJB4AADjDNw9pJB87j4kgAACA6Q8o
Eg8AAJzhm4c0ko+dx0QQAADA9AcUiQcAAM7wzUMaycfOYyIIAABg+gOKxMPx27g4AABII/nYfUwE
AQAATH9AkXg4bpueQqwA4GzvB9JIPnYeE0EAAADTH1AkHo7Znok8AED/HUEaycfOYyIIAABg+gOK
xMOx2nELYggAZ3hXkEbysfOYCAIAAJj+gCLxcJw2TOQBAPLvC9JIPnYeE0EAAADTH1AkHo7Thvcg
8Z6e3n/1cHf3+0vnpMfD979U/T7Cq7e//vDx4xepsnx49/Bt7riHdx++ra3bj2/uf6otwxTfP9z9
MhWbyWMar7lFGZeM3cePP3zx9tXdr3/9/v6Pt49P3ywRp3R5yufPtdeW9vT0+Pab+7u7P0pxnXPN
Jcu7VH1AGkE+sjERBAAAEBUg6oBbzv21RV6VjOt08teQeFPybsj9mx9/KtWtJ7IahWI5XjFBtaXE
ay3jkrHrS7x4vXNx+iyagu2zri4Pv79/evqqOrYT0mvONZcs71L1AWkE+ZiMiSAAAICoBFEH3Gre
ry3yhrInNcpnJGMCHf2LjGsYgTVRlpHIyYihscQaS49WyfS5bvevf3t9f/dbtVDcQOK1lnHJ2I1+
MyNOvTINrjW8zvAa/ZF7/br021NZjI1ik7kXetcc/KYnqhNxW7K81bkm8UgjyEdrTAQBAABERYg6
4Fbzfm2JdxEGZdnWlQulKX21Em9KetT+fih14mUtX7t37j9/eylHWahsJfHmlHHJ2KUkXqQ9pOJ0
EbyR0WuX3/SkV0T4TuQ/OUq0NM08c77uuboxXrK8JaL1AWkE+QjFRBAAAEBUhKgDbjHn1xZ5Q9lT
+n2NPKiReD1xUSERuiP3uiKkK/iio88u55oub7esz9cc/nfoGitLvDllXDJ2vfZ1f/8/JTmVi1O0
/CkxFpXUl2PHkrB2rchI2++esxvnJcpbdR+TeKQR5GOpmAgCAACIyhB1wC3m/NYk3s8/x0VUjcSL
jLIqyohP5emP/qpY56wjiqbk1bCsvetVyqm12lhrGZeOXX5EYDDGn8paM5KwNeY5UTgSXn+e5/HD
45e1981U2+3GYm55q+6ZBesD0kg+IAgAACAsQ9QBt5jzPUypbRVoJaISr3UU3gvDkUtRGdfC3NFT
W0i8OWVcOnZDiRfdrbYbpzmCqUaw5uJ2+ffL/dEivyP3xxLljbePZesD0kg+IAgAACAsQ9QBt5jz
PUi84bpYS4mvqMTLrQ3WUv7nstes27dUnap3K11R4s0p49KxS8mhyJpvPYn39N3XQ1mVng6altAt
I9tq10WsjUtvA5fB8WuUtyVPII0gH9UxEQQAABCVIeqAW8z5/ja3GBLfWXZIVOLNFUdDmRFd226W
6EgIlqqNF1aSeHPLuHTscnKoNK02J/Ge28dwB+Mh+Z1p4zJ5DYmXusdS7X2N8rbmCaQR5KMqJoIA
AACiMkQdcIs534vEG3Xkc1R08OslXps4Go4wW0vilaaaDkcEps6xtsSbW8atJF5pWm1P4j3+v//7
UqdXr179Mychc2IwMmJtNLJvBYmXlY+D49cob2ueQBpBPqpiIggAACAqQwgd7EmIXTPnS5UzPzov
1tGPSry54mgriVcaxRZZz2xtiTe3jFtJvJGsGpQlJ/FKbS8nhHsCbXCt5NTclafT9u+PiSm1C5V3
Tp5AGkE+wjERBAAAEJUhR6gDziHyblE8jsRCoLN/rZF4c88XuUa5LumpkmtKvCXKuHTsSnIoN3ou
L/GmN1+Z2uyhNA23N1V3A4lXysWS5Z2bJ5BGkI9QTAQBAABEZchR6gEj8fYq8Uad/fCaXetubDGc
Qjr3fKUyhknIkDUl3hJlXDp2JTmUa0+5NfFKcStdrzf6bzDSrXtsaXOXpaRXaYfZpco7N08gjSAf
oZgIAgAAiMoQ8cAttttrS7wWqVRad+2FqMSbu8vmcDRTtHyT58qu31bD9FpvS0q8pcq4auxy67sl
ptX2JN6Hxy9L05Rrrpdthx2hVhKYS0mvrcq7ZjlAGsmHWHyOiSAAAICoDBEP3GrbveYovMiOqlPy
YAmJ1y9H3TTO3hTSxAil1np1ZVGt2JraPGItibdUGZeOXVQODafVDuMUjduc0Wk17bVUr+h9NUee
1ZS3BIlHGkE+FomJIAAAcFsC4UhTHoFbvAdryxHZUfXnCWE0NQKoRjK0jsbrrhvWLUtLvXLrk9Wu
E9ffeKAvcdaSeEuWccnYReXQcFrt/f3d/3TjVFprcKptVm+wEshNqV4to1DXLG8JEo80gnwsEhNB
AADgduQBkQdc916c3XkPTsuLjjKqHSnU2w03IBKmfl9br956ct1ReJkRZjVl6157DYm3dBmXil2t
HJpa/y1ax1TbjIxSrF0LsLj2XnCTka3KO7c+II0gH6GYCAIAAPsXByQecP37cZYEGsmTtJwb/i4u
d+LT/YY7cqauMSpvRur0R5ul6zVeSy4/Kq1GlqTWeevVb0GJt3QZl4pdixzqidlBuaZk4bDtTO30
OhRjtfI4Wq/SiMYty7tEfUAaQT6KMREEAADWlQbqAuynDV9TYo+lzTQRWdS6ZlfNLqtVu4iWmBpF
VrE+3Aupdf6GkrJlc4x8/ZYp4xKxS54jIIdG1xycN9I2Um0iVJcKedWy1l/NvTSnvC3ToUk80gjy
sUhMBAEAAOLrLHWBe3IPo1BL8qBmpNfchfeT0ysbpxBO16s88rB2k4RR+T+JkaUl3hplXCJ2yWOD
cmhqhOALyTgGRjemJWC9/KypVzZ+gXi0lJfEI40gH1eLiSAAALCuMFAXYJ/t2RRyAED/HUEaycfO
YyIIAACsKwrUBdhvmybwAACX9wNpJB87j4kgAACwriRQFwAAgFv45iGN5GPnMREEAADW+Ogg8QAA
AG7rm4c0ko+dx0QQAABY46ODxAMAALitbx7SSD52HhNBAABgjY8OEg8AAOC2vnlII/nYeUwEAQCA
NT46SDwAAIDb+uYhjeRj5zERBAAA1vjoIPEAAABu65uHNJKPncdEEAAAWOOjg8QDAAC4rW8e0kg+
dh4TQQAAYI2PDhIPAADgtr55SCP52HlMBAEAgDU+Okg8AACA2/rmIY3kY+cxEQQAANb46CDxAAAA
buubhzSSj53HRBAAAFjjo4PEAwAAuK1vHtJIPnYeE0EAAGCNjw4SDwAA4La+eUgj+dh5TAQBAIA1
PjpIPAAAgNv65iGN5GPnMREEAADW+Ogg8YBbauPiAAAgjeRj9zERBAAA1pECJB6w/zY9hVgBwNne
D6SRfOw8JoIAAMC6kkBdgH22ZyIPANB/R5BG8rHzmAgCAADrigJ1AfbVjlsQQwA4w7uCNJKPncdE
EAAAWFcYqAuwnza8B5H39PT+q4e7u99fOic9Hr7/per3EV69/fWHjx+/SJXlw7uHb3PHPbz78G1t
3X58c/9TbRmm+P7h7pep2Ewe03jNUN2CZenlrlOeXr0C3L/58ac5Zf/48Ycv3r66+3WJHD89vv3m
/u7uj0gMcm137evOPTbdju//ePv49E39ff3w+/unp6+ay9x43ZYYr5kD0gjysVBMBAEAgHWlgboA
+2nD15R4VTKu00leQ+JNybsWgRSWUhVibVzvaZkxKsvCEm8owkqSpP/7ftlrJV5N/YcUc92ak4LI
KdcxLrdqrjvn2Is4i92bNfmsEbH9tp/P+5IxXjMHpBHkY8GYCAIAAMTXWeqCc9+L1xR5QyGVEkCj
0VKBjvJF0MQFz7DjnyrLSGZkRM9YtI2lwaheQWn0uW73r397fX/3W7VQXFjijeMyLUi6cR7GuKaM
/VFhdVJmqry1IwtHuZ44ZurcPakYqH/Ndeccmxs1mWrD3XbYq2vFcfF7NH1vLxnjJeNIGkE+Vo6J
IAAAQHydpS447314bZF36XCXZVu3c14a7VUr8WrFzdTva0em9cRC4dq9c//520s5yhJrTYkXFSSl
utaWsZuHmhFdFxmUjlu0XSZH82VyGBmx1T3fVLupue7cY0uxSv0mUtf+fVJuv+OpvOPcLBnjpeNI
GkE+Vo6JIAAAQHydpS447314TYk3FFKl39dMW6uReL1RWRWd8NyIshaxdDlXYZ2vTlmfrzn879A1
VpJ4w5gM696Lc6YMtWWcGiUWiWEuP93zpn5Tu35jtE2ucd05x0bb11CMRe+/qFDrroP35s3Df+bO
vUSMq9ociQf52E9MBAEAAOLrLHXBOe/Ba4u8Won3c4XkqZF4kZFGxc78p/LUji5KyZIpsTAsa+96
hZhsIfFya5ZVr2UWLGNLvKNtI1eWkcT58++PHx6/rG3LpfiNJOiM67YeWzPSs+WeqhWqNYKwJcZ1
7XvZ3JNGkI+ZMREEAACIr7PUBee8B/cwGq9VoJWIdvRbR+GNJcdf14nKuBZy8iE69XMLiTeK6ae8
Tq2DN6eMLRIvKqZyv7vk4fLvLUK6tt3OuW7LsUvVKVbffLv43CY+lWGuxJtz/Jq53/+7gzSSj53H
RBAAAFhXIKgLcN12uweJN1xXainxtfR0vsjxz2WvWbdvqTpFpxlvJfGe6cbh1atX/4zmd4vptGuM
5lxC5PQ2bQieY851S8empHF6Kmm7gC9NI/+cg06u5ki4lhivmYPbeneQRvKx85gIAgAA6woEdQGu
2273t7nFkLaRNjUd/bnSbTiSL7q23SxRkJBPVZsPbCDxRjvvBq+79sYWNdOPt5B4qbZf0w63knjP
ZRru3jykVsCXNjnproPXjf+sTWtWEOwkHuRjJzERBAAA1hUI6gJct93uReKNOsI5KjrI9RJv/vpa
a0q80jTd4YjA1Dm2lHij2ATjES3jqL20TL/dgcTLirE9jMTrtLnLaMqxJG7ZyKU/And8zm7Zhues
lXhzY7xmDm7r3UEaycfOYyIIAACsKxDIEGAdIXaLEi8v19o639WbF+xc4pVG2kXk1NYSbyRPakbi
VRGfzrk3iTcptwLn2Urilc5fI8OHU+hTo+KG6+DNkXhzY0zikUbyQeIBAEDikXjAVUTeLYrHpNwp
dJavNRJv7vki1yjXpSBGNl4TryZvdRKvfi22vUu8SB6vI/EKu8wGd3wdtotU/S5xT19zrsSrjTGJ
RxrJB4kHAACJd5ApqCQTjMTbRuKNOsvhDSvW3dhiOM117vlKZQyTkAlX2Z32z2s9fnj8sjv1dcnd
aVvY68YWtUJsdYlXsWlIpBx9QZuOaW4dvKUlXk2MSTzSSD5IPAAASDzryAFXvwevLfFahE1pbbja
jv5wY4raeA5H9ETLN3muTjlCawUGNwXZQpDl1sHrj+rK52SLMl5yNj26LPq7UZ5mipyac60p8WpG
LU6da9yG8/GcnEa/0HqZ18zXbb87SCP52HlMBAEAgHUFgngA170HdyPxKqZFRkfQ1IzWaV3HLjVS
qS8s2urVFSa1UnBqg4tNR7klRtz1BM0V1+2rXi8xUJa6kWjT7WIvEq8mBrmNKPpSt3yeuRJvjRgv
EUfSCPKxQUwEAQCAdQWCeADXvw+vOZU2sqPqkK7UmpqWWSPxWkfj5YRVS71ya3TVrrHXlyZ9kbG2
IOsJmNLIrkxsNhktGBCjtdMtIyKnZXToNdfEm2qXkTKPBN5CgmsqjmvEeIk4HuO9QRrJx85jIggA
AKwrD8QDuP59eE2JN5Q6kc50dKRN7bpZJQFV8/vaevXWvOuOwqtYk+zngHhZU5BFN0EYip1hbLZa
t6/UjmrlaUTkRDcoqRmhurbEi7bBYZlHU2gXlFtT9/YaMV4ijsd4b5BG8rHzmAgCAADrygPxAPZx
L15zQ4u+/Ml3qoe/i4ux+BTZ4c6oqWuMypsRG6NRSIl6ldYKa90kY7ixxEv51hJkuXXwyrnZfrRg
Oo/9MnQlaHQkZVTklEZpTk1HnnPdpcqcykuqzLVSvIbSvb10jNfMwW29M0gj+dh5TAQBAIB1xYF4
APu5H6+5I+1YeE0T6Xi37mBZsxNs1c6hJQZypHVtvbGouNR/KClbNseYvlZcevXK0hEfW0m8UK4r
hEyNyIms+xaVS1tIvOh98ZL71s1Yom0ncm+3xrhlKjyJB/nYSUwEAQCAdaWBeAD7uR+vKfGSneEZ
YiPa0Z9iPEKwrRzlepVHHtbucjsq/2jR/+UkXuuIq9z6eFtKvKnczMpxIA7ZNrHhLqstxybb0CBX
U/fOVhKvNcYkHmkkHzccE0EAAGBdaSAewL7uyWsKPADAnt8VpJF87DwmggAAwLrCQDyAfd6b5B0A
oP+OII3kY+cxEQQAANYVBeIB7Pf+JPAAAJf3A2kkHzuPiSAAALCuJBAPAACAW/h+I43kY+cxEQQA
ANb46CDxAAAAbuv7jTSSj53HRBAAAFjjo4PEAwAAuK3vN9JIPnYeE0EAAGCNjw4SDwAA4La+30gj
+dh5TAQBAIA1PjpIPAAAgNv6fiON5GPnMREEAADW+Ogg8QAAAG7r+400ko+dx0QQAAD7ellf5NcR
kFMAAIBb+Q4ljeRj5zERBADAfl7UxxJ4RB4AAMAtfYuSRvKx85gIAgBgPy9qEg8AAADX+hYljeRj
5zERBADAfl7UxxFfJB4AAMCtfb+RRvKx85gIAgBgPy9qEg8AAADX+n4jjeRj5zERBADAfl7UJB4A
AACu9f1GGsnHzmMiCACA/byoSTwA2/O/OggAgJ9JI/m4gZgIAgBgPy9qEg/A+kR3pRErADjbtyhp
JB87j4kgAAD286Im8QCsS+320mIGAGf6FiWN5GPnMREEAMB+XtQkHoB1qJV3ZB4AnPFblDSSj53H
RBAAAPt5UZN4AJZnrsAj8gDgLN+ipJF87DwmggAA2M+LmsQDsDzXlngfP/7wxdtXd7/+qzPy8P0v
0eO+f7j75V/HvHr76w8fP35R/F3r+at5+P3909NXL+f58O7h27/+/f6Pt49P32TrHiVR36XO00pL
jPtlHsdmbt4vcR/z8O7Dt1PXmDq2R6auT0/vv3q4u/u99rpbH9vUxivuoWw5H99+c39398cS55pz
7tx9U4p163GkEeRjg5gIAgBgPy9qEg/Asiwl8OaIvDUl3lhqNMiivUm8T9y/+fGnpc/TJE0aYzwq
c1AqlvIeFnATdf/xzf1PrUKr3G767eOax15D4vXay8ISr+bcxXbS2r4WlOOkEeSjISaCAAAgvtQF
OCJLC7xWkbemxPvc4b5//dvr+7vfaqRVdMRXibDEC9R9KBBeRv4sdZ5Z9auMcUo8Ro6bystQSqXq
9XmkVka6tLbHZ3ryb3BsL+aJsvfFYV+49cs8lnFzrluiJ8Zm3gsj4bugxKs591Q8p2LZehxpBPnY
MCaCAADYz4uaxAOwHEeXeMPzXjrZ+dFMNeePsqTE65/vcsxS55mbu5oYp0cPlkfx5fJSK1Fyv+/K
oBq5GRkF1o1599w9OZRpb7nzz7lu1X0WvG9C7W1h2VV77lKdLm2j3x5bjyONIB8bxkQQAAD7eVGT
eACWYS2B1yLy1pJ4XTHyLC6G/z33/PWCYRmJ15dff8mEpc5TW7c5Me5d//7+f0oSayovPQnWuO7h
S3kv56oTMVN5/hyvjnDrjjqMyp/LNS75mnPdeJ3aR2vm1ulbfGpudL3CTlvJxSIVr9bjSCPIx8Yx
EQQAwH5e1CQegGU4g8QbjprpXScg5vYq8Yp1m3Ge2rrNiXF+FN+0AEnlpbUeqamin/O1wtpmOckT
bWu1Irp03drYzKnvy3kePzx+2TpdeYlzR6RnKietx5FGkI+NYyIIAID9vKhJPADLcHSJN3fE05Kd
8aOOxJsb42GZo7vVDvPSOgovV96X8z/XKTlNc0Z7SLWFGvE5f0Rdy8Yu7VNDL+W9tK85aw4uce7o
lO/h71qPI40gHxvHRBAAAPt5UZN4AJbh6BIvJy1qdq+0Jl5bvaIxTpU5sjZcfoRU25TP7vH3b989
RXf5rZ0u2dt0YxCXlpF40ZxNXXfJ66x9vy917mish+279bjjfYuSRvKx85gIAgBgPy9qEg/AMhxZ
4pVGNkWnXu5R4vV3MM2M5ppxnqacNcY4V+bStNphXrq/b5F4PWH1+vU/ulM0U9evuV4/zvlj6tfE
m85z9LrFtr+CiLqmxKsZ9di9b//f4+P/bTmOxIN8XCEmggAA2M+LmsQDMJ+1Bd4sidfCoFNdWoC+
N/IqsvZaJUNZEpZ4M66z1HmiLBHjnHApTavNS7w2aZLbHGGqbUSnTGbb0EAwRUa+jcoZ2n21fiOJ
mtGqLZB4pBHkY9WYCAIAYD8vahIP2+QE++IWRd41JV5pFFi0I79XiZeSS0udJ8oSMZ4SLlPTaocS
b+6osRZp1brBxNRIul57G4rplGisEGA1U6fnjmwk8Ug8yAeJBwAAiQcCj8g7g8SbOZ02KmQiomIP
02mHci5X1qXOs6T0KsW4VObctNpVR+K1bApSKaKm4lISx8+///ybBa/bIrlIPBIP8kHiAQBA4oHE
w5lH4s2UeMndREvMXAB/TYmXkjvFkXgzzlNXn3kxrhOPl9gtvbFFaWrw0iKqtMNsbxTiYGRe97q1
+YvsbNsSi1uSeDX3tY0tSCP5IPEAACC+SDz5wC44osRrn5ab7mzvSeIN6zYULEudpypXM2McKXNq
Wu0wL3N3Um2ZPjpHRC0lAGuFZeS6Wwioa0u86HqGw9+1HkcaQT42jokgAACIFnXRtnA0jijxakcR
lTZf2NvutP0RWv1zLXWeEkvGOFrm4bTaVF5a18XrTaX983xv/3b3/0VynhrVFt31eI7ESrWlJa+7
VJtf435f6txRUZkf8Vl3HGkE+dg4JoIAACBa1EXbwhHZg8Cb06mfuzZaf7OAsQDZm8R7piu0uuVa
6jzx4+bHuG304P0f9/d3/zNaC7FxNF53evHzyLaoqLlc7/K7+mMvo+nmCKI5113iPtzqfl/q3BER
nZK0rceRRpCPjWMiCAAAokVdtC0ckSNJvMen777ujqiql1ITmwzsSOLlpsMudZ4phqPW5sa4ffRg
Wj72xGStyPz0++gmF6nNJaqP7UjNiCDKrf0357q5/K4poK4t8SKxyMnq1uNII8jHhjERBAAA0aIu
2haOyrUF3pxOfU/ivfs//96yuUFqzbXU+fci8UZl/nTOpc4Tq8cyMZ41ejCTl+HurqlyjoTghAyc
nGadEDnhKdqFnWmHx5YE5ZzrpuIyZ/fite73Jc/dbwP9PE7lv/U40gjysWFMBAEAQLSoi7aFI3NN
gTenU/9ZTNy//u31/d1vrYvJ59ZTGwqhGrqd+KUl3qhsfx631HlCOVooxnNHD+bkas3uuTnZMhKG
wc1QYscGprNW7qQ857qRdlo+ZpudfZc8d7GdFNfUq88RaQT52CAmggAAIFrURdvCkbl5iReQMlPk
1lPbs8TrrzV397//593jvy9xnsgoraViPHv0YGnzidQU3IqRhMPY1LSxrJAL1DMtiWLidM51W3ZV
vWWJNxWvUvtoPY40gnxsEBNBAAAQLeqibeHoXEvgAQBu6XuBNJKPncdEEAAA+3lRk3iQD6wLeQcA
yH8vkEbysfOYCAIAYD8vahIP8oH1IfAAAOnvBdJIPnYeE0EAAOznRU3iQT4AAMC1vhdII/nYeUwE
AQCwnxc1iQf5AAAA1/peII3kY+cxEQQAwH5e1CQe5AMAAFzre4E0ko+dx0QQAAD7eVGTeJAPAABw
re8F0kg+dh4TQQAA7OdFTeJBPgAAwLW+F0gj+dh5TAQBALCfFzWJB/kAAADX+l4gjeRj5zERBADA
fl7UJB7kAwAAXOt7gTSSj53HRBAAAPt5UZN4kA8AAHCt7wXSSD52HhNBAADs50VN4kE+AADAtb4X
SCP52HlMBAEAsJ8XNYkH+QAAANf6XiCN5GPnMREEAMB+XtQkHuQDAABc63uBNJKPncdEEAAA+3lR
k3iQDwAAcK3vBdJIPnYeE0EAAOznRU3iQT6wPf+rgwAA+Jk0ko8biIkgAAD286Im8SAfWJ//7TaI
CcQKAM72vUAaycfOYyIIAID9vKhJPMgH1iUq8Ig8ADjj9wJpJB87j4kgAAD286Im8SAfWIdaeUfm
AcAZvxdII/nYeUwEAQCwnxc1iQf5wPLMFXhzRd7Hjz988fbV3a//6ow8fP9L9LjvH+5++dcxr97+
+sPHj18Uf9d6/moefn//9PTVy3k+vHv49q9/v//j7ePTN9m6R0nUd6nzzKFXhopz1+Tn8ttxLEs8
Pb795v7u7o/n4+/f/PhT6LeZ8jS1jcS5np7ef/Vwd/f78LcP7z58W6zPlY6tpRTLpfnxzf1P4/jX
txeQRvJxozERBAAA0bJuXbAf3Gck3tEk3lhWxDvzu5V4n+iKqKXOs7XEq83PJZZ1baUvd6av0SvT
ihKvfI5+OyqLqvWPrRZ4gVguRVfS1ohUkEbyQeIBAEDikXhEHk4l8OaIvDUl3mfpc//6t9f3d7/V
SKvoSL8SYYkXqHtPYnVGTi11njm0SLza/PRlZVw29WRSjfSdIX2mrtkTaYNr9HKTKOvU33vnXfjY
WfVfWaBNxXoouJeS1qSRWMgHiQcAwGkk3s9EHomHwwm8VpG3lsQbnvciKWLyZ48SbyRiPh2z1Hnm
UCvxWvPTlU1R+dita+6YodicG5fLSLt+fSKj03LljcQ4F585x7a3+W1GweViXfsbkEbyQeIBAEDi
QdvCLjm6xOtOr3sWEsP/nnv+eqGxjMRLjUZb6jxz2lOtxGvNT2/aZLCuUwIntz7cHPE0JQ2n2kOq
TN2RY7l/z8VnqWOjrBHL4jWD7SYickEayccBYiIIAACiBdoWjsbaQzpryrKWxBuKm1rJtFeJV6zb
jPPMaVPN8W3IT025p0a+jaTTn9d9/PD4ZUssk+dsbDu3KPHWiGWE2hG2II3k4+AxEQQAANECbQtH
4+gSLycsopsblM5fg5F4Y+bmp2ZU1dQ5L+W41L+1PY7azYwdUXNtZs/TadeI5VrPDpBG8nHgmAgC
AIBogbaFo3F0iZeTIDW7ZVoTb4ZQKcRsbn6i12rZbGOOGGqZ6pttd5lz9K5RsWHG3GNnt4kVJFtK
Bqen9Bqlt9z3AmkkHzuPiSAAAIgWaFs4GkeWeCVxE52KuUeJ1xMtnfMtdZ45LCXWovmJjNqrXQdx
Tnvsl70upv18lEfCTa49V5gKO+fYWW1iZYn3HK+eAF25buf9XiCN5GPnMREEAADRAm0LR2O3Eq+F
gQgqrevVHYE21akvCYEcNRsZzKl7dqrkzPIuImwmJN5S+Yms39ayXlqreKoZ5Rlua5nzpKTf1D2x
1LGz2sQaEq/TBl69evXPXK67dSbySCP5OHhMBAEAQLRA28LROLLEK43kisqmvUq8lIRY6jyLCZtQ
XOflp3euwrqINQKpVTzNWU9uyNRU56nptr3pson2NufY2W1iZYlXukbNepggjeTjhmMiCAAAogXa
1u3W5wisEaOjTqeNipuIcNnDdNqhnMuVdanzLCZsMjFbMj+l2E79ben22LL2XolUDCKjFHO74845
dpE2sbrEmx5tGdmdF6SRfBwgJoIAACBaoG3dZl2IvDxHlXi9EUxRMtfc05p43RFUxZF4M86zmLDJ
xGzJ/IykU27EWmX+WtpjZGpvtaBKSKfoeoGpNjfn2EXaxMpr4pXybCdb0kg+ThITQQAAEC3Qtm6z
LgReniNKvPZpuWlZsSeJN6zbUBQtdZ41hc3S+Xkhte5dy4YWc9rjkuIrV46acg3rP+fYNdvEojEi
8Ugj+cDPJB4AgGiBtqUuB+SIEq92NFRpeuHedqedWrNsqfNEj0vJnVIZls7PVLlaNrSY0x5r2kp0
RByJ1/YciJTFdFrSSD4OHBNBAACQE9C21OWI7EHgzenoDzvvtQvX96biJYTK3iTeM72dRTvlWuo8
0Xi1TOldOj/JXFXKriXaY+3vo6P2UjLNdNrptjwlHZeUk+f+XiCN5GPnMREEAAA5AW1LXY7IkSTe
49N3X7csyD8lAPYo8XLTYZc6T/iY1G6wE5KkdcOE+g0uHn5/9/j23/4qR5uEqo1l7YYJ0c09UtLN
xhbtZY5KTJBG8nHjMREEAAA5AW1LXY7KtQXenI5+T+K9+z//3rLzam9q6UAA7FHijcr86ZxLnad0
TG8EX+c6pVFzXYG0VH56v+tc/9WrV/+ck7dqidcwwis8lXtKLifKV8rpnGO3vLfb77F03qfiCdJI
Pg4WE0EAAJAT0LbU5chcU+DN6eh/7pjfv/7t9f3db62jbC4d/L646AmPSrpiZmmJNyrbjCmkU1Kn
mKsMQ0nSP2a5/AzpCcYZsmat6bGl8kZiGc3BGsdG1yhcon23ENn52Fp4pJF8nCAmggAAICegbanL
kbl5iTezk94bgdS5/p4lXn/k293//p93j/++xHmi4ispoDIj32o3tIjmZ/J3M6ZMtq8vOHMTjS6V
IwC3OHbvEm/yvl1gajBII/m4kZgIAgCAnIC2pS5H51oCDwBwS+9Y0kg+dh4TQQAA7OdFTU5A23Kf
rAt5BwDIv2NJI/nYeUwEAQCwnxc1OQFty32yPgQeACD9jiWN5GPnMREEAMB+XtTkBLQt9wkAANd6
x5JG8rHzmAgCAGA/L2pyAtqW+wQAgGu9Y0kj+dh5TAQBALCfFzU5AW3LfQIAwLXesaSRfOw8JoIA
ANjPi5qcgLblPgEA4FrvWNJIPnYeE0EAAOznRU1OQNtynwAAcK13LGkkHzuPiSAAAPbzoiYnoG25
TwAAuNY7ljSSj53HRBAAAPt5UZMT0LbcJwAAXOsdSxrJx85jIggAgP28qMkJrN+2joTcAgCw5PcC
aSQfO4+JIAAA9vOiJiewftsi8QAAQPp7gTSSj53HRBAAAPt5UZMT2KZ9EXgAAGD8rUAaycfOYyII
AID9vKgJCsB9AgDAtd6xpJF87DwmggAA2M+LmpwA3CcAAFzrHUsaycfOYyIIAHCsTr2pgsB57nfx
WIb/1UEAAPxMGsnHDcREEADgOB16Eg841z0vHm1EH0RiBQBne8eSRvKx85gIAgAcp0NP4AHnuufF
o57aB5KYAcCZ3rGkkXzsPCaCAAA69OoCuE+Oztz/uyCGAHCGdyxpJB87j4kgAIAOvboA7pMjs9Qw
YbEEgKO/Y0kj+dh5TAQBAHTo1QVwnxyZa0u8jx9/+OLtq7tf/9UZefj+l+hx3z/c/fKvY169/fWH
jx+/KP6u9fzVPPz+/unpq5fzfHj38O1f/37/x9vHp2+ydY+SqO9S55lDrwwV567Jz+W341iWeHp8
+8393d0fz8ffv/nxp9BvM+VpahuJcz09vf/q4e7u9+FvH959+LZYnysdW0splktxuc/q8wDSSD4O
FBNBAAAdenUB3CdHZelFO1vKsKbEG8uKuPzZrcT7RFdELXWeObRIvNr89ERNpYz58c39T5Fr9Mq0
osQrn6PfjtJ1qT92znVricRyKcoxIfFII/k4RUwEAQB06NUFcJ8ckbV236ktx5oS77P0uX/92+v7
u99qpFV0pF+JsMQL1H042uhl5NRS55lDi8SrzU9fVsZlU08m1UjfGcJn6po94TS4Ri83ibJO/b13
3sSxfdHVj193pOISIm/JWK71DAFpJB8HjIkgAIAOvboA7pMjcnSJNzzvRWDEBMUeJV7/fJdjljrP
HGolXmt+uiIqKh+7dc0dk5yOOSMulxFvA1kWGJ2WK28kxrn49CRd5tilRs4tHcsS3XKvMSUYpJF8
3FBMBAEAdOjVBXCfHI21BF6LyFtL4nWlxXPHfvjfc89fLzSWkXip0WhLnWdOm6qVeK356cmoYF1z
Qu1f58usDzdHPE1Jw6n2kCpTd2Ri7t9z8en+Jjqd+FK++jaxRixD1/1c5/q1EkEaycfBYiIIAKBD
ry6A++RonEHiDcVNrWTaq8Qr1m3Geea0qeb4NuSnptxTo8tG0unP6z5+ePxyztTM6NTd6DmWknjR
9lwru9eMZfU9tvBmLSCN5OMGYyIIAKBDry6A++RoHF3i5WRHdDRSjfQICwYj8RbLT2R6bOScl3Jc
6j93fbU5O+iW2kzrdNolclNijVjWxvy5vMmpvOQeaSQf54mJIACADr26AO6To3F0iZeTIDVrflkT
r44aUTQ3P9FrtWy2MUc8tUz1zba7zDmm1rab2jCjZSTe3HaxhcSr2Zl5qZ2Yz/2OJY3kY+cxEQQA
0KFXF8B9cjSOLPFK4iY6FXOPEq+/u+jlfEudZzGZMkOsRfMTGbXXMjV0jnhqHYXXz0d5hOHk2nMZ
WdUyyvEWJN4wFtN1t/HF/HcsaSQfO4+JIACADr26AO6TI7G2wJsl8VoYiKDcmmApSTE1Mqc3IqqC
mo0M5tQ9u2vpzPIuImwmJN5S+Smdpy9v4tOFW8XTnJ1ds20tc56U9CtNH42MsBvJwRuQeNH20tIW
QBrJxw3GRBAAQIdeXYDbvE+OwhpxOrLEK43kisqmvUq8lKhY6jyLCZtQXOflp3euwrqINQKpVTwt
OdprajTc1HTbnqhLtLfesUP5nRrddwMSL0rrhh0gjeSDxAMAEF8kHrDBfULk3aDEmzmdNipuIsJl
D9Nph3IuV9alzrOYsMnEbMn8lGI79bel22PL2nslUjGIjDor7Y5bktPP1/r8mwNJvD2VhTSCfKwY
E0EAAOJLXYDbvVcIvDRHlXjJnSlLZK65pzXxuuKlOBJvxnkWkySZmC2Zn59/npaCrflraY+Rqb21
pHaJja4XWBKY/RF7/ZF53frPrQuJRxpBPjaPiSAAAPGlLgCOxhElXvu03LTo2JPEG9ZtKFeWOs+a
kmTp/LyQWutsztTJeTv9LrNJSKocNeWaU/+uPJw7YpPEI40gH5vHRBAA4NZfbiQeAAw5osSrHQ1V
mpq4t91pp9Y7W+o80eNScqdUhqXzM1WuOZsYtLTHmrYSHU13LYm3pJDcQpxFY58a2QjSSD4OGBNB
AIBbf7mReACQYg8Cb05Hf9h5v4ibmHzoL+Q/Fip7k3jP9HYl7ZRrqfNE49UypXfp/CRzVSm7lmiP
tb+PSrKUiJsznTZ63aXa/Zx7e6n7Kx3P5UZLnvO7mjSSj53HRBAA4NZfbiQeAKQ4ksR7fPru66nF
/HNMbaCwR4mXmw671HnCx6R2g50Y/VXabKElP+kYP/z+7vHtv82RNbWxrB3hFd3cIyXs5mxsERkJ
2T3/EpufbCHxquNpKi1pJB/HjokgAMCtv9xIPADIcW2BN6ej35N47/7Pv7fIh97U0oFc2qPEG5X5
0zmXOk/pmN4Ivs51SqPmWuXQVH56v+tc/9WrV/+ck7dqidcwdTU8lXtKLifKV8rp1MYmudzOYat1
6Lpln45n/fRqkEbycWMxEQQAuPWXG4kHAFNcU+DN6eh/7pjfv/7t9f3db62d9EsHvy89erKkkq5I
WFrijco2YwrplBAq5irDUDr1j1kuP0N6EmrGSLK1pseWyhuJZTQHs47N1Dm6RuES7buFcjxNoyWN
5OMUMREEALj1lxuJBwBT3LzEy8izKL3RS53r71ni9Ue+3f3v/3n3+O9LnCcqvpLCJDPyrXZDi2h+
Jn83Y8RV+/qCMzfRCIi0fH3rju0KuQvRdfb2KfFS7XmNXZh9V5NG8rHzmAgCANz6y43EA4AS1xJ4
AIBb+hYljeRj5zERBAC49ZcbiQcAUcg7AED+W5Q0ko+dx0QQAODWX24kHgDUQOABANLfoqSRfOw8
JoIAALf+ciPxAAAAgPnfoqSRfOw8JoIAALf+ciPxAAAAgPnfoqSRfOw8JoIAALf+ciPxAAAAgPnf
oqSRfOw8JoIAALf+ciPxAAAAgPnfoqSRfOw8JoIAALf+ciPxAAAAgPnfoqSRfOw8JoIAALf+ciPx
AAAAgPnfoqSRfOw8JoIAALf+ciPxAAAAgPnfoqSRfOw8JoIAALf+ciPxAAAAgPnfoqSRfOw8JoIA
ALf+ciPxAAAAgPnfoqSRfOw8JoIAALf+ciPxAAAAgPnfoqSRfOw8JoIAALf+ciPxAAAAgPnfoqSR
fOw8JoIAALf+ciPxAAAAgPnfoqSRfOw8JoIAALf+ciPxAAAAgPnfoqSRfOw8JoIAALf+ciPxAAAA
gPnfoqSRfOw8JoIAALf+ciPxAAAAgPnfoqSRfOw8JoIAALf+ciPxAAAAgPnfoqSRfOw8JoIAALf+
ciPxAAAAgPnfoqSRfOw8JoIAALf+ciPxAKDL09P7rx7u7n5/+fi/u7v/4+3j0zeRYz9+/OGLt6/u
fv187Ku3v/7w8eMXo789fP9LtDzfP9z9MjzXdHk7TFxnVNYCD+8+fNsSzw/vHr6tPedaOSjx45v7
nyKxy5a1c63PeQty/+bHn+a021w+I3lrPXYqt9F22Ivl49tv7u/u/oj8Ptfuo+20l+tgO7vFOFU/
/1Y8N2kE+dhBTAQBAG795UbiAUBJDkQFy+cO8AYSb1LeBeRArcSrlWlhcZGI71o5KDGMSUnO9H/f
j02txKuNb1WsJ2Iw59i0CGuTU72cF35fvu7D7++fnr4KtY9geW8xTrOefSQeaSQfx4yJIAAA8aUu
AI5EUo4FRdCos76SxBuWMSWbRpJucM2a8vTrVRZNQ4GVKt+UbFsrB6H898qVl0HDeg7rWBpBmS/z
9DVrylsaWTjn2Nb2HLrnJs7Xk2mD2PbKnIh7btRk6n7pSuNbjNOezk0aQT52FBNBAADiS10AHIlu
Z/b+b3/7778672VxlRzZtpLEu4iDcrm6kqErmmrLE5VbtVNSU79fKwdRpkRR8jeJetZIvGEcaqbW
XkRiOidTbWXOsd0ctU61HsWx0G56+c3ENdfeI/XN/ebW4rSnc5/vu5o0ko+dx0QQAODWX24kHgDk
Ot33b989vUiDkli5SK6H31+/vvvHWhKvWr5lpsi1lKfb2U/Foyf6Wur4SXSslYMaumUaTfft1jNz
/lqJNzVKrFzffGx6scyMLqs9tn982xTglrUcp8pTqlf336dkWreN/6st3mCc9nBu0kgs5GOnMREE
ALj1lxuJBwBTHfLPo2wKYuXld8/HpATOtSRe6hyt5SmNhIqMdCrKhD/P+/j03ddr5KBdcFwETO7f
IzEPxzYYv4twmhZEqbLMObZ3fEN8R/LoOecfHr8stcc5Eu8yWq6ubd5inK59btKINJKPHcdEEACA
+FIXAEdiKAoiI2kuAuav36wp8Xr/Vikk0mWuK09u6mDrKLz0ed/92xo5qG4LiSnEU+vglfIWzkcw
r1ExlfrdnGO79XvOT3I65kS9L/fY5ZyR9tg6nXbOunS3GKe659zy5yaNSCP52HFMBAEAiC91AXAk
hhKv27Etjv751CFfW+INZUDNGmpJIVJRnuF0w9K/t5z3/u9//681ctBCVwq9evXqn9GYbzGdNnqN
1GiyOcfW7GwcbZvR9jg1lTm3HmNqBF96KulY1N1qnFog8Ugj+ThBTAQBAIgvdQFwJFId/tJ0zu40
zlzHf0mJNxIWPWJrb7WWpzxdsU3i9eTM69f/WCMHs8VGxWYZa29sERmV9sJQMM05dniP5Mpb2x5q
2uPkWm6pdekGm0sMd0/OHX/rcZrV1kk80kg+jhkTQQAA4ktdAByJ5Kidiemcw2mcz/+2hcQbnTNH
ZGriohJvgQX8ExJviRws0Sai9Ytef5TDlum3G0u80gYn4zZRnh5c0x7zAjsdw26bvYymHJdpKFJv
PU61kHikkXycICaCAADEl7rgbPcK9sUWEm9qOudwGueWEq9KbgyuubTEu4xuWkfiLZGDVkYjt2pG
4lURX+PwmhKvpa2URplF22MvroPf9dcw7IyI6/379Pm7Mvr/PT7+31uNE4lHGkE+SDwAIPHUBQQe
Di/ycjtgfu7cDzq3w2mc15R4RZHUue4Sa+JtORJviRy0kBWjhZjVSbz6DUpuQeLVtLHIbyMj21Jr
C6Y2KAnd/2/fPd1inEg80gjyQeIBAImnLnCf4LQj8f71759FQGo3x37HfS8Sb3Td3KL7O9jYojfC
b7CxxVI5mFOm5/M8fnj8sjv1dcndaVu41sYW15JT0V2Zh2Wu2TRkWI5bjFMrJB5pJB8kHgCA+FIX
uE9wU+QkXreD+yJvUtM4f54QJLViJ9WpbpFDqSmws6XiQFb0hFeDAOgt8P/+/X+slYOWdpCfmpkX
NltIvOhaaqnfzTk2ypJyqmrji8H01JqRh8Pr3Fqc5kDikUbycYKYCAIAkBPqAvcJjkRO4vU66p86
uKlpnM+Ud5SNdfRTZYmORiqdp6XDXhrR1Lou3vC8j0/ffb1WDqJ0p8MOR9z1pthmzr+FxIuO/kqV
Zc6x0bpN3UtD1pR4NWUerr14a3GaA4lHGsnHCWIiCABATqgL3Cc4ElMd6u50zu+eHr9OTeOc6rzX
TrlLyYjojpel87R02EvXbh2NNxRma+YgQk/SlYRSJhZbSLzcJiOR9jzn2Gg7ntpReDKmC0+nHeZ0
ahr08F65xTi1QuKRRvJxgpgIAgCQE+oC9wmOxJRA6k3nfPPmP1PTOHuyYfC35rW5kmvAxdefS8mP
2g57dHOAkgCL/H7NHCxVz/5023EetpB4udym4zshOiuP7dU9spNsoB2subFFzb2XismtxakVEo80
ko8TxEQQAICcUBe4T3AkSlPbhruV1o7C6oqI3MibvkgaC6Lh33NyYeo8NR32/k6r5dFCw51ZU6Jx
VIeMcFkjB5HcR+rZz2U/B1tJvCnp2I1TceRk5bGlv9dO+462x17bGvyutF5hL1+T08H7bfYW49QC
iUcayccJYiIIAEBOqAvcJzgSJYEU2digJHD68mea3Ei74Uiw2vMMR/TFiK91V1PH0ZTZDXKQoitx
olOVc1JpK4kXivWEkJlz7FCmzmkvUYEUbbe5+ybSLlO5v7U4tUy7J/FII/k4QUwEAQDICXWB+wRH
oiSQIjtdRgXOVOe+qeNdITPqJF79jpuf4zkaNVgnKNfOQTIXFQIjtz7elhJvKp+R6dZzjs3J5Gj7
TZahenp3TKYl20eXqinu+44TiUcaQT6SMREEACAn1AXuEwAA4HuBNJKPncdEEADg1l9uJB6gbQEA
gPnfC6SRfOw8JoIAALf+ciPxAG0LAADM/14gjeRj5zERBAC49ZcbiQdoWwAAYP73AmkkHzuPiSAA
wK2/3Eg8QNsCAADzvxdII/nYeUwEAQBu/eVG4gHaFgAAmP+9QBrJx85jIggAcOsvNxIP0LYAAMD8
7wXSSD52HhNBAIBbf7mReIC2BQAA5n8vkEbysfOYCAIA3PrLjcQDtC0AADD/e4E0ko+dx0QQAODW
X24kHqBtAQCA+d8LpJF87DwmggAAt/5yI/EAbQsAAMz/XiCN5GPnMREEALj1lxuJB2hbAABg/vcC
aSQfO4+JIADArb/cSDxA2wIAAPO/F0gj+dh5TAQBAG795UbiAdoWAACY/71AGsnHzmMiCABw6y83
Eg/QtgAAwPzvBdJIPnYeE0EAgFt/uZF4gLYFAADmfy+QRvKx85gIAgDc+suNxAO0LQAAMP97gTSS
j53HRBAA4NZfbiQeoG0BAID53wukkXzsPCaCAAC3/nIj8QBtCwAAzP9eII3kY+cxEQQAuPWXG4kH
aFvo8vT0/quHu7vfXz7+7+7u/3j7+PRN5NiPH3/44u2ru18/H/vq7a8/fPz4xehvD9//Ei3P9w93
vwzPNV3eDhPXGZW1wMO7D9+2xPPDu4dva8+5Vg5a+ZyDYO5qY5s7d++6Ae7f/PhTSx4ibSbXzlra
xdPj22/u7+7+qMlrzbFz69pcn4XOB9II8rFaTAQBAMiJPdYFWAPPjLNKvGk5khYM60u8SXkXkBVt
oikuXcIiJRHftXKwTHsox+BaEm+qfD++uf+pta2Uy/Hw+/unp6/q41kn8aLHzqnrrPZB4vmuJo3k
g8QDANKIoCDx4D7BdSVeVASN5MFKEm9YxtRoqJFIGlyzpjz9epXFy1D6pMo3JdvWykELn2Xk/evf
Xt/f/RYRiq25jgrccr37Um1OeabO289hTOT120adxIscu1Tsm54VJJ6+AWkkHyQeABBG5ASRB/cJ
riPx7v/2t/+OTvtLjr5aSeJdxEq5XF0J05VpteWJCpue9AmcN/X7tXJQyzBGl7JOC6trSLxhLLui
sRvPmumvvZxHpnNXyeA6iRc9trWutSRHmpJ4+gekkXyQeABAFhETwH7ud/E4Pj2B9Pbd04uMKY2+
ugiPh99fv777x1oSr1q+ZSRLS3m64iIVj570aanjJ/GyVg6q20KnPv8q1+C/c8ddS+L1ct0d2di4
Bl1UFl/aRV5udsvw5s3Df9ZIvJpj56y3V/t8IPFAGsnHzcVEEADo1N92p56cANwnyHfSn6XRZ5FR
ECkvv3s+JiVfriXxUudoLU/vmEQ8LjIuvkbaMObP5318+u7rNXJQy7A+pfon47ShxOuPRLzk4LNk
q4xF9PoluTkcHXeRfmXRVntsa12r2+lLW/3w+OVW03dBGkE+ZsdEEADo1JN4gPsdR2Io8SIjey7y
5K/frCnxev9WKcvSZa4rT250VusovPR53/3bGjmY0w5K9V8itpHch3PaaRsv53muR3IaaOL8UWE5
FatRPT7Fokbi1R7bUtf6NnGJ7ZZr8IE0gnzMjokgANCpJ/EA9zuOxFBIdDvpuemcnyXTJ0GwtsQb
yonozq1dWsvTvXZ31FXu31vOe//3v//XGjloK89AVgbWgNvTdNqanXKHsW0ZiTesb2pkXFTi1R47
p66tkHj4mTSSj1uKiSAA0Kkn8QD3O45EalRRaTpndxrnzz8vN301d65emUbE1gJrLU9X2KRHqLVJ
vJ4Iev36H2vkIMrcacN72thiOAU0Ja9yuatfE69f39wIyojEazl2Tl1bIfHQ/14gjeRj5zERBAA6
9SQe4H7HkUhJvKnpnMNpnM//toXEG50zx8KjxcoSr21DgZ6ASUi8JXIwt44vlDb4qBkRNiUDo3UY
XS8zanNq9Flq593IFOnROnGffjc1erIk8VqPnVPXVkg8/EwaycctxUQQAOjUk3iA+/1262N37ZjE
m5IKw2mcOfmyhsTLy4myzFta4l1Gp60j8ZbIQXXMIyPtWuVqjcSrok1M5Tan6JVhUNfkTq2f2tJw
Lbsu0XXtWo6dU9cWSDyQRvJxUzERBAA69SQe4H6/zboQeWWZlBxpNuioD6dx5gTSFhKvKIE6111i
TbwtR+ItkYPqckzEZWpa5uLTaVeUd5Eyl8rxXP+ueLu0kXSZYqPp6o9doq7XPBdII8jH6jERBAA6
9SQe4H6/zboQeGWJ05VCl9E7qZ0p+0JhLxJvdN1OOfe2sUVvhN9gY4ulclBbvzALjXJcOvfN7SRR
5t7U2sHIvN4oyb/97b9LOwlnNw0J7EJM4oE0gnzMiIkgANCpJ/EA97u6HImcxOt21l8kVWoa5zM5
+VIrZVKCoEXspKbAzpaKWQHTJjN6I9vev/+PtXIQjncV/VgcUeJF75lXr179sz5+f11zcjp4w7qP
a9R1zXOBNIJ8rB4TQQCgU0/iAe53dTkSOYn3zHA6Z2oa5zPlHWVjUx9TZSmt1xY9T4t86E01ndy1
tW6U1PC8j0/ffb1WDibLUdjQYkhuavGeJF70HFPtPh6H+z/+9rf7/76WxNuirkNIPPxMGsnHLcVE
EADo1JN4gPtdXY7EVAe/O53zu6fHr1PTOKdkQu1UwNQC/NEdOEvnaZEPpWu3jsbrrrn2XL41czBF
7bp+/Y0dUlN8ry/xom0uNZU1emxtOedMiY2tp1df11ZIPPTfsaSRfOw8JoIAQKeexAPc7+pyJKYE
Um8655s3/5maxvlMTmqURrJl5UBOEAXXn0uN3quVD/010fKjAHujqQLnTf1+zRxE8t4m/uYJ0sm8
zZB40Y06UjvCRkYmtqyFuJbEm1PXVkg89N+xpJF87DwmggBAp57EA9zv6nIkSlPthlP+Ur+Zki/9
jRPSEmO4icBQjow3GUhLtanz1MiH/u6kZfEy3M00JXdGdejEau0cpGjdmKNXj8RGD3tYE68br8lY
JdpRN5fZqc3Nm6MsK/Hm1rUFEg/9dyxpJB87j4kgANCpJ/EA97u6HImSQOrLp7RIKMmXmh1Qc0Kp
P5Wz/jxtmzjEpUtNHUdTZjfIQT4W9XJnuBbgHje2KK83l45jqJ1U1nFNiTenri1T1Uk8kEbycVMx
EQQAOvUkHuB+V5cjURJIvU57Rq5E5cuUbGiSCBUSsE7itY9aGo8arBOUa+dgWMaWjQ6GawHudXfa
nPit3cRjbrtYW+K11pXEw/x3LGkkHzuPiSAA0Kkn8QD3u7oAAOB7gTSSj53HRBAA6NSTeID7XV0A
APC9QBrJx85jIggAdOpJPMD9ri4AAPheII3kY+cxEQQAOvUkHuB+VxcAAHwvkEbysfOYCAIAnXoS
D3C/qwsAAL4XSCP52HlMBAGATj2JB7jf1QUAAN8LpJF87DwmggBAp57EA9zv6gIAgO8F0kg+dh4T
QQCgU0/iAe53dQEAwPcCaSQfO4+JIADQqSfxAPe7ugAA4HuBNJKPncdEEADo1JN4gPtdXQAA8L1A
GsnHzmMiCAB06kk84Ez3+5GQWwAAlvxeII3kY+cxEQQAOvUkHnCm+53EAwAA6e8F0kg+dh4TQQCg
U0/iAWe75wk8AAAw/lYgjeRj5zERBAA69CQeAPc8AADesaSRfOw8JoIAQEeYxAPgngcAwDuWNJKP
ncdEEADoCJN4ANzzAAB4x5JG8rHzmAgCAB1hEg+Aex4AAO9Y0kg+dh4TQQCgI0ziAXDPAwDgHUsa
ycfOYyIIAHSESTwA7nkAALxjSSP52HlMBAGAjjCJB8A9DwCAdyxpJB87j4kgANARJvEAuOePxNPT
+68e7u5+f/n4v7u7/+Pt49M3kWM/fvzhi7ev7n79fOyrt7/+8PHjF6O/PXz/S7Q83z/c/TI813R5
O0xcZ1TWAg/vPnzbEs8P7x6+rT3nWjko8eOb+58iscuWtXOtz3kLcv/mx5/mtNtcPiN5az12KrfR
dtiL5ePbb+7v7v6I/D7X7qPttJfrYDubE+M55Z1b16rnX0UOQBrJxw3GRBAA6AiTeADc80ci1WGO
CpbPHeANJN6kvAtIlFqJVyvTwoInEd+1clBiGJOSJOn/vh+bWolXG9+qWE/EYM6xaRHWJvF6OS/8
vnzdh9/fPz19FWofwfLOiVO5LeTLO6eus559JB5pJB/HjIkgANARJvEAuOePRFKOBUXQqMO9ksQb
ljElm0aSbnDNmvL061UWTUNpkSrflGxbKweh/PfKNS1IuvUc1rE0gjJf5jopM1Xe0sjCOce2tufQ
PTdxvp5MG8S2V+ZE3HOjJlP3S1caz4nT1N+n6jK3rmvmAKSRfNxwTAQBgI4wiQfAPX8kup3Z+7/9
7b//6ryXxVVyZNtKEu/SgS+Xq9vZ74qm2vJE5VbtlNTU79fKQZSSXBn9JlHPGok3jEPN1NqLSEzn
ZKqtzDm2m6M50zqTI9wy7aaX30xcc+09Ut/cb1rjFBnZ1q1/9v5sqOtaOQBpJB83HhNBAKAjTOIB
cM8fiZ5Aevvu6aUjXRIrF8n18Pvr13f/WEviVcu3jEhoKU+3s5+KR0/0tdTxk4xYKwc1dMs0mu7b
rWfm/LUSb2qUWLm++dj0YpkZXVZ7bP/4tinALWs5TpWnVK/uv08Jr6FUmxOny7nyMcrmZ0Zd18wB
SCP5uPGYCAIAHWESD4B7/kgMO8+fR7sUxMrL756PSQmca0m81Dlay1MaHRQZ6VSUCX+e9/Hpu6/X
yEG74LhImNy/R2Iejm0wfhFJlCvLnGN7xzfEdySPnnP+4fHLUnucI7Yuo9bq2ubcONU+b5ao65o5
AGkkHzceE0EAoCNM4gFwzx+JYec5MuLoImD++s2aEq/3bzMWtW8tT3bqYOMovPR53/3bGjmobguJ
KcRT6+CV8hbORzCvUTGV+t2cY7v1e85PcjrmRL0v99jlnJH22DrFdM76fXPjVCInCdeeTtuaA5BG
8nHjMREEADrCJB4A9/yRGEq8bse2OCLmU2d7bYk3lCYtU+lay5Nbwyv37y3nvf/73/9rjRy00BUl
r169+mc05ltMp41eIyWK5hxbs7NxtG1G2+PUVObceoypUW3pqaRjATcnTuH8RTYeCdZ1DiQeaSQf
J4iJIADQESbxALjnj0Sqw1+aztmdxpnr+C8p8Uad+B4xidBanvJ0xTaJ1xMWr1//Y40czBYbFZtl
rL2xRWSk1gtDwTTn2OE9kitvbXuoaY+Ta7ml1u8bbMIx3D05d/zcOJXyHIlPbV3nQOKRRvJxgpgI
AgAdYRIPgHv+SCRH7UxM5xxO4/z5520k3uicOSJTExeVeAtsdJCQeEvkYIk2Ea1f9PqjHLZMv91Y
4pU2OBm3ifIU05r2mBfY6Rh22+xlNOW4TEORuobEywrETJ1r6zoHEo80ko8TxEQQAOgIk3gAbvOe
PwpLxygl8aamcw6nceYEzhoSr6rDP7jm0hLvIifWkXhL5KCVkXipGYlXRXw9tWtKvJa2UhqNF22P
U1NQ+2sYdkYO9v59+vxdGf3/Hh//79px6k2NH5Srpa5zIPFII/kg8QCAxFMPADu954m8uMTrde4H
ndvhNM6cQNpC4hVFUue6S6yJt+VIvCVy0EJWjBZiVifx6jcouQWJV9PGIr+NjABMrS2Y2qAkdP+/
ffe0RZxSU49b6zrn2UfikUbyQeIBAImnHgB2fN8TeHGJdxEBqd0c+x33vUi80XVzmxPsYGOL3gi/
wcYWS+VgTpmez/P44fHL7tTXJXenbeFaG1usIYUiv43uyjwsc43sGpZjizilnjmtdZ3Tnki860mj
ms1i1phKLR8kHgCQeOoBADdJTuJ1O1kv8iY1jXNKkNSKnVSnukUOpabAzpaKA2nQE14NAqA3Gun9
+/9YKwct7SA/NTMvTraQeNE151K/m3Nsk5iYKfGqNr4YTOOtGXk4vM414jSnrnPaE4l3PWlE4u0r
H4eOiSAAOO9LgcQDgCOSk3i9jvqnDm5qGucz5R1lYx39OSN0Sudp6bCXRjS1ros3PO/j03dfr5WD
KN3psEM50ptimzn/FhKvejOFTlnmHBut29S9NCkxFpZ4NWUerr24SJwK9yqJRxqRePvKx6FjIggA
zvtSIPEA4IhMiYfudM7vnh6/Tk3jnBIGtVPfUh306M6gpfO0dNhL124djTcUZmvmIEJP0pWEUiYW
W0i83CYjkfY859hoO57aUXgypgtPpx3mdEp2De+VbeOUkI6m055CGpF4+8rHoWMiCADO+1Ig8QDg
iEwJpN50zjdv/jM1jfPnCYHTvDZXcg24+PpzKSFQ22GPbg5QEmCR36+Zg6Xq2Z9uO87DFhIvl9t0
fCdEZ+WxvbpHdpINtIM1N7aoufdSMdksTp3z29iCNJramAjb5+MwMREEAOd9KZB4AHBESlMAh7uV
1o7C6nbOc6Nn+iJpLIiGf8/Jhanz1HTY+53J8oifYeczJRpHdcgIlzVyEMl9pJ79XPZzsJXEm5KO
3TgVR05WHlv6e+2072h77LWtwe9K6xX28jU5HbzfZufEqSTjpqZtz6lrCyTevqQRibevfBwmJoIA
4LwvBRIPAI5ISSBFOs8lgdOXP9PkRtoNR4LVnqdp+laFLKip42jK7AY5KHWao1OVc6JlK4kXivVE
53/OsUOZOqe9RAVStN3m7ptIuyzJuOXjlC7vnLq2TLsn8fYljUi8feXjMDERBADnfSmQeABwREoC
KbLTZVTgTHXumzreFTKjTuLV77j5OZ6jUYN1gnLtHCRzUdFZzq2Pt6XEm8pnZLr1nGNzMjnafpNl
qJ7eXS86RoKkeor7MjFeq64k3u1Lo7kSLyKPj55nEi8RE0EAcN6XNIkHAAAA4OW7+roSLyTuTrRJ
BomXiIkgADjvS5rEAwAAAPDyXX2jEm/miOsz5OMwMREEAOd9SZN4AAAAAF6+q29Z4h1vRB6Jl4iJ
IAA470uaxAMAAADw8l29L4k3tV5jbrOWyBqPZ8zHYWIiCADO+5Im8QAAAAC8fFdfV+I9vnn4j+iO
0M8kN1w50GYXJF4iJoIA4LwvaRIPAAAAwMt39X52p40yGpF3oCm1JF4iJoIA4LwvaRIPAAAAwMt3
9e1JvKfHt9/c3939ccQNLki8REwEAcB5X9IkHgAAAICX7+oblHhP7796uLv7ncQ7SRsVBADnfUmT
eAAAAABevqv3LfFG50xC4h26jQoCgPO+pEk8AAAAAC/f1fuReOMRdlFIvEO3UUEAcN6XNIkHAAAA
4OW7+voSb7zGHYmnbXZiIggAzvuSJvEAAAAAvHxXX1fijXaaJfFIvGFMBAHAeV/SJB4AAACAl+/q
60m8mMC7/+Pt49M33eNsbHGyNioIAM77kibxAAAAALx8V19H4n38+MMXb1/d/ZoSdw/vPnw7dR0S
72RtVBAAnPclTeIBAAAAePmuvo7ES66D9+rtrz98/PhF6Tok3snaqCAAOO9LmsQDAAAA8PJdfR2J
9+Ob+59a17Uj8U7WRgUBwHlf0iQeAAAAgJfv6utIvNadbJ8h8U7WRgUBwHlf0iQeAAAAgJfv6n1I
vPs3P/4UvQ6Jd7I2KggAzvuSJvEAAAAAvHxXG4l31Hwcpo0KAoDzvqRJPAA4Kp87RMGFwV/o7RBY
0YmKXm+87lHdAuZLnW/Jeo46nwVqRpjMyWk/Nn91avs7QN7/8fbx6Zu95XfcIY/tUDl1bKRTn9sd
M3LdUTleFukvtK05dV2rTDh7/2Ana+JVPDPGz2AS79BtVBAAnPclTeIBwFHZm8QLi65geeee75oS
r1agteQ0JfBG9W6J98r5LZ8n3zmPlCEnUD+8e/h2iXb5TE/MVS3kXy8eo0TLBOxpd9rS//CYI+3P
mI/DtFFBAHDelzSJBwBHZS8SLzLNqUYsLXW+VSTeDLm2ZE77Hef+NVKjzSIjA7fIby82g5z0JFvi
+N6xg78Prz+sb18e9Ms/VaZQ+8wcM1Wfqbq0EC0T8Nd3dZs0yo1kjcrx7PGJ9lq+Fol36DYqCADO
+5Im8QDgqOxB4g07WqUpgj2xEei4zTnftSTeM11JUzO1NnKdnsArycuKUYFr5zcyUqx7fPdakWP7
Ze138C8xS3f8L/majlNyNF+pHQeE5pyptdEyAZfv6utIvGx7bYLEO3QbFQQA531Jk3gAcFT2IPFa
ZNVFqIyFyZLnu6bE60mnlnWfIlNaI9OI7+//5/MItOjovpXye+m850VZN27d60WOHQqCFzHWHYWX
q0Puusl8BoRZ6XzRcoXbGImHqu/q60m80XMswp/t2cYWJ2ujggDgvC9pEg8Ajsq1Jd7UyKdJ+ZCR
F6ueb2OJ11qXqetEBF6q3lERt3Z+Q8dm5FdpJN3UtaMCMDyd+M+/P354/HKqba0t8VrKBFy+q68r
8Z4prxc5kPEk3rnaqCAAOO9LmsQDgKNybYk3dyTRklJjzXq2xHpJiTfqOBfqMqx3dLfatfMbISrc
ysdfOv8XWTCdh9zvLvIgs3nIFabTtpQJuHxX70MaTUnBNXZvlo8biokgADjvS5rEA4Cjcm2Jt9Sa
Xi8sfb4jTKetFXi5evc2dihN1V0pv+G6z5BQqam80dzVCMRI25qKee1mGmu2d5yxf0AaycfOYyII
AM77UiDxAOCoXFviTa1tN6s+C53v1je26E2PrJBpuXqXyrR2fktxmisMU5tqREbEjY9fRuI9M7lu
3cIjHEk8xL+rSSP52HlMBAHAeV8KJB4AHBUSb5t61sR6NHKuMjefr3P/+rfX93e/tezImKt3aVrt
NSRedoH7SgnV3/EyM8X0ChKvuO5XZftYo73jjP0D0kg+dh4TQQBw3pcCiQcAR4XE26ae/bLVUL/w
evI6f5a9J6lqROKg3lNTPK8h8YakRtNVHTMYyXdNiTc1PbiXhyu3d5yxf0AaycfOYyIIAM77Ujie
xAOAW+SIEu8yymgZCbH0+a4n8dp3TRxepzvdMrqOWqneuWm1a+e3vh2Up9YOR7oNf38tidcVi9nd
aRvXTSTxQBrJB4kHACQeiQcANybyri3xUjuBzmHp811zTbzZOS0JqYkYVe2cOrEBxNL5iNKVW1Nr
xvWFZ3zX3S0k3qVs00J37m68JB5II/kg8QCAxCPyAODAI/Faji3teFq7QP/nEVQd2bD0+Zaq51Uk
XuY6kWmYrTunDq+9Rj6WkFGjdQcLouwyWm+Z35XKWCPTujGeK0pJPJBG8kHiAQCJBwDYKXPEUo2w
eCY1OqovU+JTSHPTCJc+31L1nBvrpXNaWh+vZdOF57oOr710PqKj0ybX9Bvu9hrIR3S0W02OSTzc
dv+ANJKPncdEEACc96VA4gHAUZkjlmqn8eVkQ2TtryFTa56td7559dyTxOv9boZEGk6rvb+/+5/h
tZfMRzQXuRyMBF5QVEVGFEan8EZjbDot9t0/II3kY+cxEQQA530pkHgAcFTmiKWaRfWnRmRF12l7
oWoU2QLnW6qee5N4Q6HVFU+tI8FScVwyH70yT5QrJcBGU2grJVVJqtVu4mFjC9x2/4A0ko+dx0QQ
AJz3pUDiAcBRmSuWesIlIy+GkiclcUYjpBKipGYds6XPt0Q99ybxxmW+1KtW5gx3eJ2UbzPzUZJb
uY09ojvzxmLVL1tut94pIjGeGi0ZWduwFhIP8f4BaSQfO4+JIAA470uBxAOAo9LfnTPCWBb0Bdc0
U6OwxhJngto1xxY439x67lHiPdMXcH/JqVqZM4p1YITknHyMpGEhB1XX7jAUcsU2UCG+IjGOljvV
3lqmMZN4II3k4zAxEQQA9Q9TuyICAPbNEhIvIlZqdiadFhfxzRHWOl9rPfcq8VLTTFtkTmq32jXz
kT1PorzJKb8NEm/qurWbSsyeslw4jsQDaSQfp46JIACoe5AeS+AReQAAAAD+6uuQRvKx85gIAoC6
BymBBwAAAOCIfR3SSD52HhNBAFD3ID2O/CLyAAAAAFz6B6SRfOw8JoIAoO5BSuIBAAAAOGJfhzSS
j53HRBAA1D1ISTwAAAAAR+zrkEbysfOYCAKAugcpiQcAAADgiH0d0kg+dh4TQQBQ9yAl8QAAAAAc
sa9DGsnHzmMiCADqHqQkHgAAAIAj9nVII/nYeUwEAUDdg5TEAwAAAHDEvg5pJB87j4kgAKh7kJJ4
AAAAAI7Y1yGN5GPnMREEAHUPUhIPAAAAwBH7OqSRfOw8JoIAoO5BSuIBAAAAOGJfhzSSj53HRBAA
1D1ISTwAAAAAR+zrkEbysfOYCAKAugcpiQcAAADgiH0d0kg+dh4TQQBQ9yAl8QAAAAAcsa9DGsnH
zmMiCADqHqQkHgDgeO82cQAAkEbysfuYCAKA2o4OiQcAOMrzfwqxAoCzvR9II/nYeUwEAUBrx0dd
AAC3/Own8gAA/XcEaSQfO4+JIABo7fyoCwDgFp/5LYghAJzhXUEaycfOYyIIAFo7QeoCALi15z2R
BwDIvy9II/nYeUwEAUBrR0hdAAC39rzfg8R7enr/1cPd3e8vnZMeD9//UvX7CK/e/vrDx49fpMry
4d3Dt7njHt59+La2bj++uf+ptgxTfP9w98tUbCaPabxmqG7BsvRy1ylPr14B7t/8+NOcsn/8+MMX
b1/d/bpEjp8e335zf3f3RyQGubYbue6cMtdetzYfqTYwp65zjp2Tnz2dmzSCfARjIggAWjtC6gIA
uKVn/bVFXpWM63SS15B4U/KuRSCFJUiFWBvX+/6Pt49P34TLsrDEG0qlkmDp/75f9iZpFKz/kGKu
W3NSEDnlOj78/v7p6auly9xy3bkSLyuvA3Wdc+yc/Mx6fpF4kI/rxUQQAJxVfJF4AHCed9a1Rd5Q
SKUE0GjkUaCjfJEdccEzFBapsnwecVOQJmPRNhYOo3oFpdHnut2//u31/d1v1UJxYYk3jsu0XOnG
eRjjmjL2JU9c6JTKWzuycJTriWOmzt0TdIn6zynzVKxqclesf6fcU/Xplack0yuPnZOfuc8vEg/y
ccWYCAKA1g6RugAAbuU5f22Jd+mQl2Vbt/NeGu1VK/Fqxc3U72tHpvWEReHavXP/+dtLOcryZU2J
N6pH5hqlutaWsZuHmqm1F5GYjlu0XSZHxmVyGBmx1T1fVnBWlrkn6SLSuVJEpcrVa6eZa+bu5znH
zsnPrPZO4kE+rh8TQQDQ2iFSFwDALTzjry3yhkKq9Psa0VAj8XqSo6ITnhtR1iKWLueaLm+3rM/X
HP536BorSbxhTIZ1j8ik2jLmRoFF853LT/e8qd/Urt8YbZO5684pc72QjI/Gy0nHUvym6jTn2Dn5
ibLmuUkjyMeMmAgCgNZOkboAAG7hGX9rEu/nCslTI/FKI5xCnflP5emPwqtYsysgaVJljYxaqo3d
coLjEvvcv88tY0u8o20jV5aRxPnz748fHr+sbcul+HXbwZwyR2NaI4Rz7b9Uj0ibnyvxtsrP0ucm
jSAfM2MiCABaO0XqAgC4hWf8HqbUtgq0pURN6yi8F4ajnKIybq5AaBlptYXEG8X0U16n1sGbU8YW
iRedgpz73SUPmemjM0ROrt22lrlG8kbkWfreHbe7a06nXTM/a56bNIJ8zIyJIABo7RSpCwDgFp7x
e5B4w3WllhJfUYk3tQZZbfmfy16zbt9SdYpOM95K4j3TjcOrV6/+Gc3vFtNp1xjNuYTI6W2sMjjH
nDK3jMQr1SHy26np06U1KOccu1Z+rnHufb07SCP52HlMBAFAa6dIXQAAt/CM39/mFkPiO8tGZEbp
2i3SbSgzomvbzRIFCRkTGdG4pcQb7bwbvO7aG1vUjEzbQuKl2v6wHc4tc9MmHYU6hNdwnFo/rpCz
OcculZ9rn3tf7w7SSD52HhNBANDaKVIXAMDen+97knijjnCOig5yvcRrk27DUXBrSbzSNN3hiMCf
p8TLBhJvFJtgPKJlHLWXlum3O5B4vdF3mbY+t8yhUXNDYTZRh5oNZvKCvpy3OcculZ9rn5s0gnxU
xEQQALR2jNQFAI4rqbbkFmO0VDknO/CBjnL1RgA7l3ilkXYR0bO1xBsJqpqReFXE11Pcm8TLX/Ny
niXK3ItraaOOQh2io1enpgf3100cx3fOsWvmZ+tzk0aQDxIPAPFF4gEg8E4s8m5RPCblTqGzfK2R
eHPPF7lGq1y51pp4NXmrk3j1m6HsXeKl8rhUmUuxfb7W599k6hAtS2RkaG49wznHbpGfLc9NGkE+
KmIiCADOKr5IPAC3/uwi8K4XpzVz3J9CGV3fa92NLYbTXOeer1TGMAmZcJXdaf+81uOHxy+7U1+X
3J22hb1ubPE5foldYpcqc38UW39kXrcOWXkW3H05uuv05EYcDcdukZ8tz00aQT4qYiIIAFo7ReoC
AJ5dtxCna0u8FmETlQjRDn7NjpwphqOmouWbPFduPbQqJkZirSjIcuvgRadAblHGS86mJVH0d6M8
zRQ5qXOtUeap3OVEa+S+qolFt12MRh1WHrtVfrY8977eHaSRfOw8JoIA4KydRx1hAJ5d54jTbiRe
hXBIjVJqlQ3jctRNgU1N6etLt7Z6dQVWrRScmoq46Si3hFjpTbG94rp91eslLjRdM9reU+dao8wt
cYmcn8QjjSAfV4mJIAA4a+dRRxiAZ9d5YnXNqbSRta9aO+41Eq91NF5OWLXUK7eeXe0ae/2RcH1Z
tLYg60m6RByHowpTsdlktGBAjEZlcbJumTbUMjr0pS3MKfNSArBGVplOSxpBPjaPiSAAOGvnUUcY
gGfXeWJ1TYk3lDqRNeTW6OA/UxJQNb+vrVdvzbvuKLzKxftTZetee01B1p8um8/NcCfUYWy2Wrev
1I5q5WlE5EQ3KMmVrbXMEQEYWcuxRmza2II0gnxsHhNBAHDWzqOOMADPrnPF65obWowX2k8LiuHv
4mIsPkV2uHtn6hqj8mYEwlBWpeo1Xu+u/5vWTTKGG0u8lG8tQZZbB6+cm+1HC6bz2C9DV4JGR1JG
RU5JUE1NR55T5u55h3+PCuya6auj+2lw3tIaiXOOnZOfFkg8yMdOYiIIAM7aedQRBuDZdb6YXXNH
2rHwmiYiEFok3lCylCgJnqpNKQbSqnVtvbEESU1TbN8coyRrotIrJ2m2knihXFcImRqR05NmlW28
tcyhtlgod+09FW3/qbrOOXZOflqmwpN4kI+dxEQQAJy186gjDMCz63wxu6bEi3bca0ajtUq8F8Yj
BNvKUa5XeeRh7S63o/J/EgtrSLzaaci5mLzUcUuJN5WbWTkOxCHbJmYcWye3y20wn+s6qZy9lwJ1
nXNsS35IPNJIPm44JoIA4KydRx1hAJ5d54zbNQUeAGDP7wrSSD52HhNBAHDWzqPOGQDPrnPHj7wD
APTfEaSRfOw8JoIA4KydR500AJ5dYkjgAQAu7wfSSD52HhNBAHDWzqOOGgDPLgAAcHnHkkbysfOY
CAKAs3YedYQBeHYBAIDLO5Y0ko+dx0QQAJy186gjDMCzCwAAXN6xpJF87DwmggDgrJ1HHWEAnl0A
AODyjiWN5GPnMREEAGftPOoIA/DsAgAAl3csaSQfO4+JIAA4a+dRRxiAZxcAALi8Y0kj+dh5TAQB
wFk7jzrCADy7AADA5R1LGsnHzmMiCADO2nnUEQba7hfsA+0SAIClv3dII/nYeUwEAUBrR15dgPPd
9yDyAAA47jcPaSQfO4+JIABo7cyrC3C++x4EHgAAx/3mIY3kY+cxEQQArZ15dQHc95APAACO844l
jeRj5zERBABn7TzqCAPuFfkAAACXdyxpJB87j4kgADhr51FHGHCvyAdeYioOAADSSD52HxNBAHDW
zqOOMOBekQ8xtO4gAODyfiCN5GPnMREEAGftPOqoAe4V+Th3/Ig8AED/HUEaycfOYyIIAM7aedRJ
A9wr8nHOuNkNGACQfleQRvKx85gIAoCzdh51zgD3inycL2ZEHgAg/74gjeRj5zERBABn7TzqmAHu
Ffk4X8z2IPGent5/9XB39/tL56THw/e/VP0+wqu3v/7w8eMXqbJ8ePfwbe64h3cfvq2t249v7n+q
LcMU3z/c/TIVm8ljGq8ZqluwLL3cdcrTq1eA+zc//jSn7B8//vDF21d3vy6R46fHt9/c3939EYlB
ru1GrjunzLXXrc1Hqg3Mqesax97dPfz+/unpqyWfpTW5J40gHyvFRBAAnLXzqCMMuFfk41zxurbI
q5JxnU7yGhJvSt61CKSwBKkQa+N63//x9vHpm3BZFpZ4Q6lUEiz93/fL3iSNgvUfUsx1a04KIqdc
x7xkmlPmluvOlXhZeR2o65xjI+WeK4Bbck8aQT5IPAA6j+oCuFcgH1cVeHPiPhRSKQE0GnkU6Chf
ZEdc8Aw7/qmyfB5xU5AmY9E2Fg6jegWl0ee63b/+7fX93W/VQnFhiTeOy/RIp26chzGuKWNf8tSN
rpoqb+3IwlGuJ46ZOndP0CXqP6fMU7GqyV2x/p1yT9WnV56STK88durvw3tursiryT1pBPlYOSaC
AOCsnUcdYcC9Ih/nidW1Jd6lw12Wbd3OeWm0V63EqxU3U7+vHZnWExaFa/fO/edvL+Uoy5c1JV5J
vETrWlvGbh5qhMxFJKbjFm2XyZFxmRxGRmx1z5cVnJVl7km6iHSuFFGpcvXaaeaauft5zrGRevTv
z/aptTW5J40gHxvERBAAnLXzqCMMuFfk4xxxurbIGwqp0u9rREONxOtJjopOeG5EWYtYupxrurzd
sj5fc/jfoWusJPGGMRnWPSKTasuYGwUWzXcuP93zpn5Tu35jtE3mrjunzPVCMi62ctKxFL+pOs05
NnrfT8nSqjZH4kE+9hMTQQBw1s6jjjDgXpGPc8Tp1iRejeSpkXilEU6hzvyn8rSO8olImlRZI6OW
amM3h77guMQ+9+9zy9gS72jbyJVlJHH+/Pvjh8cva9tyKX4tcipV5mhMa4Rwrv2X6hFp83OOjd7L
0fttun0vm3vSCPIxMyaCAOCsnUcdYcC9Ih/niNMeptS2CrSlRE3rKLwXhqOcWuVArUBoGWm1hcQb
xfRTXqfWwZtTxhaJF52CnPvdJQ+Z6aMzRE6u3baWuUbyRuRZ+t4dt7trTaetj3Pd8WvmnjSCfMyM
iSAAOGvnUUcYcK/IxznitAeJN1xXainxtcW0uuHxz2WfKxda6hSdZryVxPt5IFlevXr1z2h+t5hO
u8ZoziVETm9jlcE55pS5ZSReqQ6R305Nny6tQTnn2LpYt+1svHTub+PdQRrJx85jIggAztp51BEG
3CvycY447W9ziyHtHeyogJkr3YYyY0k5kBUFCRkTGdG4pcQb7bwbvO7aG1vUjEzbQuKl2v6wHc4t
c9MmHYU6hNdwnFo/rpCzOcfGng3LSDcSD/Kxk5gIAoCzdh51hAH3inycI057kXijjnCOig5yvcRr
k27DUXBrSbzSNN3hiMBJ8bKBxBvFJhiPaBlH7aVl+u0OJF5v9F2mrc8tc2jU3FCYTdShZoOZvKAv
523OseX4LDeFn8SDfOwkJoIA4KydRx1hwL1y6/k4CrcYp6XKOdmBD3SUqzcC2LnEK420i4ierSXe
SFDVjMSrIi5j9ibxJiXTp/MsUeZeXEsbdRTqEB29OjU9uL9u4ji+c44NxXbB6e4kHuSDxAOgM68u
gHsFM/JB5N2+xCvKnUJn+Voj8eaeL3KNVrlyrTXxavJWJ/HqR1LtXeKl8rhUmUuxfb7W599k6hAt
S2RkaG49wznHRtvjkutVkniQDxIPgM68ugDuFczMCYF3LIk36iyH1/dad2OL4TTXuecrlTFMQiZc
ZXfaP6/1+OHxy+7U1yV3p21hrxtbfI5fYpfYpcrcH8XWH5nXrUNWngV3X47uOj25EUfDsdNlWX6E
7NK5J40gHzNiIggAztqZJyYA9wrO0W6vLfFahE1UIkQ7+DU7cqYYjpqKlm/yXLn10KqYGIm1oiDL
rYMXnQK5RRkvOZuWRNHfjfI0U+SkzrVGmadylxOtkfuqJhbddjEadVh57GQ5FlwDb83ck0aQjxkx
EQQAZ+3MExOAewXnabvXHIUXHXGTEw1LSLx+OepG6aSm9PXFQVu9ugKrVgpOTUXcdJRbQqz0pjRe
cd2+6hFcgbJERE60vafOtUaZW+ISOf8eJN5onb8V2xOJB/nYSUwEAcBZO/PEBOBewXna7jUlXmTt
q5qOe62QSJ2zdWfRblla6pVbz652jb2+vOjLorUFWU/SJeI4HBmVis0mowUDYjQqi5N1y7ShltGh
L21hTpmXEoA1suqa02lrdtpdAhIP8rGTmAgCgLN25okJwL2Cc7Xfa62FN5Q6kTXkll4v64WSgKr5
fW29emvedUfhVS7enypb99prCrL+dNl8boaCZRibrdbtK7WjWnkaETnRDUpyZWstc0QARtZyrBGb
19rYYjSFdgOpRuJBPnYSE0EAcNbOPDEBuFdwvjZ8rc0sxgvtpwXF8HdxMRafIjvcvTN1jVF5M7Jp
NBooUa/Sml2tm2QMN5Z4Kd9agiy3Dl45N9uPFkznsV+GrgSNjqSMipySoJqajjynzN3zDv8eFdjR
UbDJ+2lw3tIaia3H1sr4JSDxIB87iYkgADhrZ56YANwrOF8bvuaOtGPhNU1EILRIvKFkKVESPFWb
UgykVevaemMJkpqm2L45RknWRKVXTtJsJfFCua4QMjUipyeaKtt4a5lDbbFQ7tp7Ktr+Y5tSlI9t
3QQmPfV4eYFLGkE+Vo6JIAA4a2eemADcKzhnO76GwKvpuNeMRmuVeC+MRwi2laNcr/LIw9pdbkfl
/yQW1pB4rSOfcuvjbSnxpnIzK8eBOGTbxIxj6+R2uQ3mc10nlbP3UqCuNcdO3bMkHmkkHyeIiSAA
OGtnnpgA3Cs4d3veWt4BAPb+jiCN5GPnMREEAGftzOukAe4VaNMEHgDg8n4gjeRj5zERBABn7czr
qAHuFQAAgMs3D2kkHzuPiSAAOGtnnpgA3CsAAACXbx7SSD52HhNBAHDWzjwxAbhXAAAALt88pJF8
7DwmggDgrJ15YgJwrwAAAFy+eUgj+dh5TAQBwFk788QE4F4BAAC4fPOQRvKx85gIAoCzduaJCcC9
AgAAcPnmIY3kY+cxEQQAZ+3MExOAewUAAODyzUMaycfOYyIIAM7amScmAPcKAADA5ZuHNJKPncdE
EACctTNPTADuFQAAgMs3D2kkHzuPiSAAOGtnnpgA3CsAAACXbx7SSD52HhNBAHDWzjwxAbhXAAAA
Lt88pJF87DwmggDgrJ15YgJwrwAAAFy+eUgj+dh5TAQBwFk788QE4F4BAAC4fPOQRvKx85gIAoCz
dua7dQFQxjMQAACQRpCPK8ZEEAC0iq8j1QUAkQcAAEgj0kg+dh0TQQDQKr6OVh8AJB4AACCNxEI+
dhsTQQDQKr3EA3DfAwAAHOebhzSSj53HRBAA6MwDcN/jSHz8+MMXb1/d/fry8V/i4d2Hb5c83794
9fbXHz5+/CJS3g/vHr5tLdv3D3e/VJXrMw+/v396+mp0nopyL12GKX58c//T5+Mevv8lcszT0/uv
Hu7ufh/Wq7a8929+/GmtNlnK76hOj2+/ub+7+yMXg6ZcBOJZuu61j526h0p17bWTytzkjq1p21vE
EaSRfBwoJoIAQGcegPseR6JJut3d//H28emb5c5XFkBh8TBxnrNIvGEO6sRrP7dt5c23jxLFPAdj
3hNGG0q8yHWvfWxP8lbUtRyvfBuNxHoJATw3jiCN5ONgMREEADrzANz3OBI9gVPV+U+LmprzPTOU
NinhNBQAqd98HnkzIXvmyLelzrNUGYoioxePaQHYje8wtjXl7beP+tFVU2WuGV04GvE1Q+TkRigu
fd2tjq29PyO5LbW13rGDGA6F81yRt2TuQRrJxwFiIggAdOYBuO9xJGo79aUOe4sk6Im8wTG1U0On
fn8miTeKa+Z6U7FvKW83/rVC5iIT0wLwcu78SL/kSL4ZIqdUpiWuu+WxXckVnZ7cu+cz7SA3+i0y
Kq4v8tqn1i6de5BG8nGAmAgCAJ15AO57HIm50m0oalrOl+vE9+RBRWc8N7LsbBJvGIthriJypra8
NSPXcmXJyb/uuUd1ya631i5yuu08J7zmXPcax17iHJ/yHJGn/Xhd7uHLv0WPbVj7cIXcgzSSj4PE
RBAA6MwDcN/jSMyWblPT45rE20UAREdBTXbqU5s0nEji9QXHRaTk/n1ueVtHVUVlT6o8I4nz598e
Pzx+2dIOS20oH9u6617r2M9xrmh/0TbQFbEvIi56D0ck7tKxAGkkHyeIiSAA0JkH4L7HkZi/RlZf
uiw1Eq91FN5U+c4o8Z5JTYGeWgdvTnlbJd4lX9PHpH53ETmXf2tt16N6T0jFOde91rEv9XoWZcnp
p1NSvmJNwNqp1K0j8dbIPUgj+ThQTAQBgM48APc9jkRrhzfX6V5qTbw50+uGx78IhbNKvGe6a9W9
evXqn9F167aaThu9TnTE3hyRM0cgz7nu2sfW7BzdbRctI/Fqyx+RplvEEaSRfBwsJoIAQGcegPse
R6K1w5ub/lZ7vtyOt91/b5F4KaFwZomXFDiBMmyxsUXNaK8tJN4cobRniTeceprKT+q+q18Tr/1/
CCwh3Ug80kg+xOJzTAQBgM48APc9jsSqEq+SrqyLioNs+RK7YnankLaWq3eeORJvZhlaiK6D11LX
Ud4rYrMniRfZTXWN+2mLY6c2pOkynLIcGWE3WpuuaXfd9p1pl4ojSCP5OFhMBAGAzjyAM9z33Xpg
Xyyd6z1IvJRQmDu9jsQLXLtmJF4VdTJmTxJv7gjQPUu8lnt7vEHFOEfJ3WEDZRiuybdEGyfxSCP5
kA8SDwCJB+BU9z1Rdi6Rt8SaeDXTaYeSL9dxX3Uk3snXxKuRLXUSr20k1V4kXk051hBIe5F4uXOV
2sLzvfz5N4UyDNvjUgJv6ViANJIPEg+AzjwA9z2Jh5sfiTd3Y4uuEEiNxJu7sUVqpKDdaf+67uOH
xy8jInXL8u5hY4vc6NKtBNLeJd6oLQ1G5nWPm4pfXwbO38hizViANJIPEg+AzjwA9706YDe0dnhz
012j5xuOyBt2+ufsdPlMalrkGSVebh28vozJi5Styjtch23u7+btktwulo4u8aJtLSWGx1Ptl1kD
b81YoPS9QBrJx85jIggAdIQBHP2+9+w6F00jlrpiaCB3as5XEkmt6+LlyndGidcd9TQUK70pjZny
bFXeqEBr2mgj2K6XqOueJV60ft37p2ZE4lQOR+vmrdieSDzSSD7E4nNMBAGAjjCAo9/3nl3nYt6I
pXEnv/Z8UyKpdTReTlydTeL1YhtYn3Byg5GVyxuZylojl2rb4VLi5zZ2p50WpZdc/PW7uYK1defa
a+QApJF8HCwmggBARxjA0e97z65zUdvh7Y+eG0+HmyVPEnKmJKKGTP3+TBKvlKfPvxsIliV34m2O
a6a8NZudVLfrxtFnc6+75bGpzV4m8/DpNxHBGlojcyOpRuKRRvIhFp9jIggAdIQBHP2+9+w6FzUd
3siC9HM3FJieVpvfiGG04H5COp1F4uXWwcvRFTBDgbalxJsSj105G5Fsc+T0nJ1S974mXimOOZE6
tRHNlDivlfBbP9NAGsnHwWMiCAB0hAEc/b737DoX48XmI+TF0PyNMtLH9UXTNDnJM5SBNXTPWX+e
S7yWKkM0li3HdOO/9Rp+xTwH21RtO1xiU4s57X/LY3tiLXh/h54Tg+u2PVv6bXZq6v4acQRpJB8H
i4kgANARBnD0+96z61zUdbTLu0kusbPl1Gio0Yi7wgi9LmeQeK0jn3LTmreWeFNtsmaEXPvajPN2
TL2V3WlH69QF21hasqZjNnWvknikEeRjk5gIAgAdYQBHv+89uwAAQPl7gTSSj53HRBAA6AgDOPp9
79kFAADK3wukkXzsPCaCAEBHGMDR73vPLgAAUP5eII3kY+cxEQQAOsIAjn7fe3YBAIDy9wJpJB87
j4kgANARBnD0+96zCwAAlL8XSCP52HlMBAGAjjCAo9/3nl0AAKD8vUAaycfOYyIIAHSEARz9vvfs
AgAA5e8F0kg+dh4TQQCgIwzg6Pe9ZxcAACh/L5BG8rHzmAgCAB1hAEe/7z27AABA+XuBNJKPncdE
EADoCAM4+n3v2QUAAMrfC6SRfOw8JoIAQEcYwNHve88uAABQ/l4gjeRj5zERBAA6wgCOft97dgEA
gPL3AmkkHzuPiSAA23Ughx3JW0ZOgXM9v0g8AABw/G8e0kg+dh4TQQC27TweCbkFzvcMUwcAAHDc
bx7SSD52HhNBALbtPBJ4AG75GaYOAADguN88pJF87DwmggDoPOoIAzj6fe/ZBQAAyt8LpJF87Dwm
ggDoPOoIAzj6fe/ZBQAAyt8LpJF87DwmggDoPOoIAzj6fe/ZBQAAyt8LpJF87DwmggDoPOoIAzj6
fe/ZBQAAyt8LpJF87DwmggDoPOoIAzj6fe/ZBQAAyt8LpJF87DwmggDoPOoIA4je93bWxi3w8eMP
X7x9dffry8d/iYd3H75d8nz/4tXbX3/4+PGLSHk/vHv4trVs3z/c/VJVrs88/P7+6emrpeu3RHki
LHWdpdrKpTz3f7x9fPqmpr0+Pb795v7u7o/n4+/f/PhT/PfjazXF5eH7X6JtvtQe/1W+p/dfPdzd
/b71sa3nrm17II0gH1eNiSAAxNdZ6wLgfBLPs4vEy5OXL23n+4spKTMl76LnuZrEy5Tr6BIv11Z6
uUxIsSl+fHP/U1QA9kXUOhKv2C4nBPWlLvV5nnPsEu0lIlBBGkE+SDyAxFMXAEQegYe1JF5BqPTF
QVqi1JwvJUFSo4iGUiH1m+4IrZw8+XyeipF/a9ZvifJUSZmZ11mqrfRlYFw29aRcoC79dlM/6q90
zX6b69ejV/9ErHrtYnDe3rGJes45tsTU8UOJS+SBNJKP3cdEEADi66x1AeA5jGNSK6WmxEXL+UZS
YnBMSYZMSojB768h8abqd2SJV2or3TxFp39241g6ZjxSrU3iXUTguK1P/a1fhgmJmclJLj5zji3m
qyssM/ltFbAgjSAfV4mJIAA6jzrCADyHcSTmSqnhaJyW8+XEQE8CVUy77I7AWnrk25L1O7rEm2or
LbktSbPxue//ePPm4T9bJd6UNIyszdeVYr26Z/49cv45x8brOx2rGpkK0gjycdWYCAKg86gjDMBz
GEditpSamnLXJN4SkqtyxE9uCuS1JF6xfgeWeFNtpSa/kVFiw989C6aomIq2oRei503Ffq8Sr16S
mlLre4E0ko+dx0QQAJ1HHWEAnsM4Eq1SKjRVcMZItdZReFPlMxJve4k31VbapscGpdmn8rVKvNIO
upfyTAuv1O/2Op02ipF4uHwvkEbysfOYCAKg86gjDMBzGEeiVczkOvJLrRk3VxSkpnFaE+86Ei/U
VibKFv3d5+t0ftMi8SICORrT3PV715janCJx/TnHLtqeGtcZBGkE+dgsJoIA6DzqCAPwHMaRaBUz
uSl1tefL7WI6dzRRSsRcQ+JN7dJ6Fok3Nf0yMsKue3yuLXTXwUuP9osLp5KkikrF0vV7U3YTTE1V
nXPsHKY2oQFpBPnYXUwEAdB51BEG4DmMI7GqxKukK2ii0yez5Uusodbd8KK1XEvVb6nyRFjqOmtI
vMj6aqWpq91yDc9RK/Gqd2idIfHGO+gOmDj3nGNb6Qk8O9OCNJKPW4iJIAA6jzrCADyHb7c+R2Dp
+OxB4qXkzdwpe3uSeDk5ReINypcQTxGpNlwHLy2eYu0oMgJ0CYnXy8mg3L1RpIlyzzm2lb7AsxYe
SCP5IPEAHLDzSOIB8Owi8PYu8pZY56xmOu1QguVkwKoj8VacThut31LlibCnNfFSEm9KtJUk3OXv
6ZFhNRJv6TX6ctcvxWPUfpNr/NUf28pw1B+BB9JIPm4mJoIA6DyetS4APIdvvS4E3npipmVji+5o
ommxM39NvGtsbFGq31LlibDXjS0+52pitN3kKL3MOnjpa5clXmRqb21MU9e/tI3pKalLHzur7djI
AqSRfNxiTAQB0Hk8a10AeA6ryzFpFTO56a7R8w1HrE2tldaygH5qWuSWEq9Uv6XKU5WrK0m8yNTo
1Lp3pQ0tiuvC5ciUvUZ8ldbpy/2uJobD+s85dlaurYGHn0kj+bjRmAgCoMOl8wjAc1hdjkSLmJma
rtcqGqbX/qobAZQr39a704brd2CJF53amZJOJVG2tMSriVNU+A3PeQsSb7Tz7crtE6QR5GO1mAgC
oMOl8wjAc1hdjkSLmJlal6v2fD0RM5AFraPxulMAuwJja4lXqt8ZJF5kDbdROf88d+uov/z1p2Vb
7fUiU2+7Mqz7mz1Ppx0JvBmxB2kE+bh6TAQB0OHSeQTgOawuR2KOvEiJhNrzlaad9iRYrTSrWF9t
rXhN1e/oEq/UVoZ0N6l49/j230rr3UWIyqyccAvFtThSsH/tvW5sMZpCS+Ch+I4ljeRj5zERBECH
S+cRgOewuhyJGjETWeS+acpleFrtxOYIvXOk5cU1JN5U/Y4s8Vo2ROjKp1evXv1ziTKHJV7D9NMp
SdmVyZPrISZiWXU/VB47Ra0wB0gj+dh9TAQB0OHSeQTgOawuR2K8gH2EvByYv/lB+rjuCKQSxd1g
G3g555L1W6I81deecZ2l20qK4Tp3LZsypNvNdDlap58W22WmjURjmar/nGNzI/naclvXDkEaQT42
j4kgADpcOo8APIfV5UjUdd7LUyJbJddwLa6cvBmNuKsQPteUeKn6HVvite1mWjsFt0RUzkV3m625
hyICMtueq6crx47NSbyp+4rEA2kkHzcbE0EAdLh0HgF4DqsLAAC+F0gj+dh5TAQB0OHSeQTgOawu
AAD4XiCN5GPnMREEQIdL5xGA57C6AADge4E0ko+dx0QQAB0unUcAnsPqAgCA7wXSSD52HhNBAHS4
dB4BeA6rCwAAvhdII/nYeUwEAdDh0nkE4DmsLgAA+F4gjeRj5zERBECHS+cRgOewugAA4HuBNJKP
ncdEEAAdLp1HAJ7D6gIAgO8F0kg+dh4TQQB0uHQeAXgOqwsAAL4XSCP52HlMBAHQ4dJ5BOA5rC4A
APheII3kY+cxEQRAh0vnEcCZnsNHQV4BAFj6e4E0ko+dx0QQgG07j+oCANd9dhF5AAAg/b1AGsnH
zmMiCMC2nUd1AYDrP79IPAAAMP5WII3kY+cxEQRg246jugAAPIcBANjjO5Y0ko+dx0QQAB0unUcA
8BwGAMA7ljSSj53HRBAAHS6dRwDwHAYAwDuWNJKPncdEEAAdLp1HAPAcBgDAO5Y0ko+dx0QQAB0u
nUcA8BwGAMA7ljSSj53HRBAAHS6dRwDwHAYAwDuWNJKPncdEEAAdLp1HAPAcPhIfP/7wxdtXd7++
fPyXeHj34dslz/cvXr399YePH7+IlPfDu4dvW8v2/cPdL1Xl+szD7++fnr5aun5LlKfEj2/uf/p8
3MP3v0SOeXp6/9XD3d3vqbLXlvn+zY8/rdE+S7mee+woJo9vv7m/u/ujFMNe7ALXbGoDiTLUXneJ
uibb2Gfu/3j7+PTNWtesasON9w5II/k4QEwEAdDh0nkEAM/hI9EkpSY66G3nKwufKXkXPc/VJF6m
XFtIvGF56yTsOM9tZa4TOuGcT8jfOcdOCqEJyVSOzThvS0i8tERray/Ruv7rty/irVI4zrlmhEhM
58plkEbycSMxEQRAh0vnEQA8h49ET9oUOtB9WZAWMzXnS8mWlGQadspTvxkJhYSk+XyeCoGzZv2W
KE+EfmymhU431pO5CJS5317qRkBNlbk0unDOsaNzDUd0ZY6ZqmtN/ItlGMS9174Gf+uVKZCvaF1L
ZRqK4ylhVnPNCFN1rikXSCP5OEhMBAHQ4dJ5BADP4SNRK6VKQqL2fCMRMTXKKHC+qd9fQ+JN1W8r
iTcqQ+Z6U3loLXM3HzXS5CIT09Lrct6p0YL1x2bjEZWGmbjMGW2Wq0+vLWau243/1CjMaF2jMY78
pvaaxWdTIMZ9kWdq7fx3LGkkHzuPiSAAOlw6jwDgOXwk5kqpoZhpOV+uY92TIxWd+9xosmtJvFz9
tpR4w7gM8xYRUS1lnhqxlT2mU5ac+Ouet/ubOccmyxyQTPVSMC6PuvfaUMKV6hGJR21dh+eMisHu
71quWReruJxtWTMQpJF83FBMBAHQ4dJ5BADP4SMxW0pNTVlrEm8JyVU7FTMjjq4l8Yr120ji9eXJ
RXTk/n2yHsEyt4x8isqYVFnmHDuOxV9/f/zw+OVUzqMxicqvUjtO/b1F4rXU9ZmLtJw5Nbjimq33
WG1MQBrJx8FiIgiADpfOIwB4Dh+JVimVG3201Ei11lF4U+U7+0i8ocB4KUtpHbwuW0i8qCRK/W7O
sf+Kz2fJlNnMZJDzyJTW8blj8uiSl8D6kw3TaWvrOud5MeeaS2MkHmkkHyeKiSAAOlw6jwDgOXwk
WjvQuY7wUmvGze1op6b8nnlNvC5dsfPq1at/1qxZt8V02ug1UqPu5hzbmvOWkXhVO79ObTAxMQ26
dj3JSF1TIjI9PbZxB+UNJF5JjoI0ko8DxUQQAB0unUcA8Bw+Eq0d6NyUtNrz5Xa8jS7IH5Ibn8px
DYk3taPvtSTecJfONQRbqv4RSVgzsm0o4uYcOyfnTRtlFNpOjWiaXGOucspojcR7vi+HO0e3XHtL
iVeTA5BG8nGAmAgCoMOl8wgAnsNHYlWJV0lX1kXFSEhsDCXejHItVb+lytNKzTp4yTIXJNkoTi3T
b29E4kVGzY1E29TousqdbPuiOEGFJK6p62UU53jUXY283Uri9XfDtTMtaSQfp4iJIAA6XDqPAOA5
fCT2IPFSnfy5U972JPFyEuOaEm907dqReFU0Tq28EYk3iktps4zCvVYzCrV33cE5++sfxu6jKmEZ
rsf0tbeQeH2BZy080kg+ThMTQQB0uHQeAeA2n8NHYekYLbEmXs102qEEy3WmVx2Jt+J02mj9lipP
C9mRW4H810m8+tFOtyrxIrHpTT/NnKetDhO701auSVgn8Qq7wAY38lhb4g3bO4FHGsnHiWIiCADx
dda6AMCtP4eJvGU70HM3tugKj1QHf+7GFqmRgluuiVeq31LlmROX5+s+fnj8MiodtyrzrW1skY3v
YGRe9zxZ6ZYZ4TrdxqZl2qJThyukYDRua0q8vli1kQVpJB+ni4kgAMTXWesCAEd4FhN4y3Wgc9Nd
mzruCWFRs5NnitSUxC0lXql+S5Wnhtw6eDXTLrco8yV303Iq9bs5xy59j0zFPydLo8KtVSyWJG3V
SNMdS7zxtHdr4JFG8nHKmAgCQHydtS4AgGPS0oGeGo3TPmppLC1a18XLlW/r3WnD9dtI4nVHJQ1l
Tm/K4UR5tihzVGSlyjLn2CXvkdZ6NW0csqHEay3jltNpR2sQbjxd/Vz9NtJIPnYeE0EAtnj4kHgA
AGxFSwd6ai2u2vNNyaPW0Xg5WbW1xCvVb0uJ1ytHYC2/a04Bjkwpza23NufY1pwvJQ5r29Y1ptMO
29KUFIzKwyUlXs0uwCCN5OMEMREEYIuHD4kHAMBW1HagSwvb156vJI9K8mlKMAx/fw2JN1W/rSRe
dDOCoQBJiZetylwSVFMbn8w5tiXnEXEYWeOxVi5eY2OLmnNGJeNSEm80hZbAI43kQ0wEAdji4UPi
AQCwFTUd6Mgi8U3Tc8PTavMSZLShQEIuXEPiTdVvk1FtmXXwcnTFUEq+7EE8dkVtSl7NObY151Mb
mURFdM201+S9MTh3zVqHte27106m7rWFpvBGqBX+II3k4wQxEQRgi4cPiQcAwFaMF4CPkBcC8zfK
KE1ZLFOcCtrAyzmXrN8S5am5bssxa4xmjFLMeVQyVR7b0qZD91HhmjXTXmvv36gUrGnfkXtyienK
qetNTuNf4T4CaSQfNxoTQQCIr7PWBQBwTOo6v+vt5BmZyvmv3w1H3FWIimtKvFT91pZ4rSOT9jAF
uNQ+I1JqzrGtbTottmI7o9bsmBu+LypHpLW072Q7rmgfS0i8qecCiUcayceJYyIIwBYPHxIPAAAA
APbd1yGN5GPnMREEYIuHD4kHAAAAAPvu65BG8rHzmAgCsMXDh8QDAAAAgH33dUgj+dh5TAQB2OLh
Q+IBAAAAwL77OqSRfOw8JoIAbPHwIfEAAAAAYN99HdJIPnYeE0EAtnj4kHgAAAAAsO++DmkkHzuP
iSAAWzx8SDwAAAAA2HdfhzSSj53HRBCALR4+JB4AAAAA7LuvQxrJx85jIgjAFg8fEg8AAAAA9t3X
IY3kY+cxEQRgi4cPiQcAAAAA++7rkEbysfOYCAKwxcOHxAMAAACAffd1SCP52HlMBAHY4uFD4gEA
AADAvvs6pJF87DwmggBs8fAh8QAAAABg330d0kg+dh4TQQC2ePiQeAAAAACw774OaSQfO4+JIABb
PHxIPAAAAADYd1+HNJKPncdEEIAtHj4kHgAAAADsu69DGsnHzmMiCMAWDx8SDwAAAAD23dchjeRj
5zERBGCLhw+JBwAAAAD77uuQRvKx85gIArDFw4fEAwAAAIB993VII/nYeUwEAdji4UPiAQAAAMC+
+zqkkXzsPCaCAGzx8CHxAADYiqen91893N39/vLxf3d3/8fbx6dvIsd+/PjDF29f3f36+dhXb3/9
4ePHL0Z/e/j+l2h5vn+4+2V4runydpi4zqisBR7effi2JZ4f3j18W3vOtXJQ4sc39z9FYpcta+da
n/MW5P7Njz/Nabe5fLbk7enx7Tf3d3d/RGKQa3+R697asfl77eH3909PX61V3jn52dO5SSPIxw5i
IgjAFg8fEg8AgK1IdbajguVzB3gDiTcp7wIyr1bi1cq0KXlXElhr5aDEMCYlwdL/fT82tRKvNr5V
sa6IQS/2hXZarmNebvWEaeWxc67bemwkn7k2Oqeuc/Iz69lH4pFG8nHMmAgCQHydtS4AgGOSlGNB
CTLqrK8k8YZlTMmmkaQbXLOmPP16lUXTUHikyjcl29bKQSj/vXJNy5VuPYd1LI2gzJc5LnRK5a0d
WTiK+8QxU2UuxbAnHQfx6Z03Ebs5152KR2uZhvfZUOTNqeuc/Mx+7pF4pJF8HDMmggAQX2etCwDg
mHQ7s/d/+9t//yUFyuIqObJtJYl36fyXy9UVBV3RVFueqNyqFUep36+VgyhT4iX5m0Q9ayTeMA41
U2svIjGdk2hbSY7my+Sv1xYi07w75+nlKHNsrs3OuW5klFk3Bi/XjRzXb3eXPMyp65z81LLmuUkj
yMfOYiIIAPF11roAAI5JTyC9fff00gkviZWLYHj4/fXru3+sJfGq5VtEpgTL0+3sp+LRkywtdfwk
MtbKQQ3dMo2m+wZkUq3Ey62tF6tvPja9WKZy1rCmYr0YvIitUnmm6jXnupd/yx+bKlvkuOG9kRKA
tXWdk5+WZx2JRxrJx0liIggA8XXWugAAjsmw4/1ZHBTEysvvno9JCZxrSbzUOVrLUxpZVBoVFpIJ
f5738em7r9fIQbvguAic3L9HYh6ObTB+UcEUXlfxOfYfHr8stYto3bqCagmxNee6Lfd+TZtOlXmu
xGvNT337XvbcpBFpJB87jokgAMTXWesCADgmw473pZOdFyUXAfPXb9aUeDViYYrW8uRGQ7WOwkuf
992/rZGD6raQmEI8tQ5eKW/hfATzeonZ9O9zv7u09cwU0NKGKCWZlpBYrVNM5143QlSKTh9bV+ap
6bQt+al/zi1/btKINJKPHcdEEADi66x1AQAck6EA6HZsi6NpPnXU15Z4wzWsakTFzykZU1GelKyY
+veW897//e//tUYOWuhKllevXv0zGvMtptNGr1EjpyLtomVEXG99uonpyFNrKs69biiWjQLrcvyE
3K6o69L37bXPfZ5+G2kkHzuPiSAAWzx8SDwAALYiNYqnNJ2zO40zJxuWlHgjAdAjNoqotTzl9cra
JF5Pdrx+/Y81cjBbbFRslrH2xhY1I9OWlnhNm2UMzjW5HlsmBktcNxfzpQR06notdV36vr32uc/T
byON5GPnMREEYIuHD4kHAMBWpCTe1HTO4TTO53/bQuKNzpkjsqPmohKvfiriSHQkJN4SOViiTUTr
F73+KIct0283lniRkW4jcTX4XV5C5+OwxHWTOZqxqUN/VGxph+B4XefkpxUSjzSSjxPERBAA4uus
dQHQdu8DS7OFxJuazjmcxrmlxKuSBYNrLi3xctMJl5J4S+SglZHsqRmJV0V8jcNrSrxR/UobZgzO
NTV1tb8O4bi8c65bJeQCxw2ntadG8c2pK4lHGkE+SDyA+FIXAAQeiLxKidcTZJkRRaVdNLeQeEWR
1LnuEmvibTkSb4kctJAVo4WY1Um8+g1Kri3xInV8llqff/PpXLn2k20Lk7sgx6/bku+pqbXDdpH6
7RJ1JfFII8gHiQcQX+oCgMQDgVcp8S6jZlK7OfblyF4k3ui6nXLubWOL3gi/wcYWS+VgTpmez/P4
4fHL7tTXJXenbeFaG1tkYzQYIZcaPRndWblU5trrzr3/8xIxH9Ol6krikUbYNh+hpSpmTIsn8QAS
T10AuO+Bhch14rsf9S/yJjWNc0qu1IqdVKe6RQ6lpsDOlopTu3A2CIDeCKj37/9jrRy0tINuXaNT
ILeQeJeYTUui6O/mtItSDJ/zVXPubpxrpfDwus2d96kp6IV4rlVXEu+Y0gj7ygeJB0AHWGce8Axz
3+NGmBqJM5zOmZrG+Ux5R9nY9MlUWaKje0rnaemwx6c51k2pHZ738em7r9fKQZTuaKuhWOlNpcyc
fwuJFx3BVVOWJUXOsHxbSbxUXKL3Ta6Mo/X2ajYsIfFII9xUPkg8ADrAOvOAZ5j7HjfClMTrTuf8
7unx69Q0zilpUjNtLte5j6yzFTlPS4e9dO3W0XhDYbZmDiL0JF2iHsMOXioWW0i83CYj0fZc7Lxm
cjhHHs6ZYjrnutFjU/dKzY636XZtOi1phFvKB4kHQAdYZx7wDHPf40aYkh696Zxv3vxnahpnTiKM
ZEDNSJ7kGnDx9edSMmHe2md5KVESYJHfr5mDpeo5FDvDPGwh8XK5Tcd3ud1PI/IwsnZi7WYPc67b
O2do192/4jnqzC+wCUykrnPy0wqJdz1phP3nY2qjqJuKiYYB6ADrzANw3+NIlEYuDXelrB2F1e3Y
RxftHwqi8aL+aYEzdZ72XUjLMmjY2UmJxlEdurJm5RxEch+pZz+X/RxsJfGmpGM3TtFRm9F20c1x
dspz5hy99jH4e2nNwTnXLUm11BTqWim9ZF3n5KcFEm9f0gj7ygeJB+CUHWCdecAzDNg7JYEU6XiX
BE5f/kyTG2k3muJXeZ6m6UIVa93V1HE0ZXaDHJQ6aVHplZM0W0m8UKwrOptRkRNqP5njo20v1fbn
XPeZoQCeum7bPZLfjKXlPm/NT8u0exJvX9II+8oHiQfglB1gnXnAMwzYOyWB1OvoztzUYEooNHW8
K+RAnaCIb6Ixiudo1GCdoFw7B8lctEqv1AYkG62TlMvnkruzpkgLxODGLbm2sfJ1s21/cqRcm8Rb
oq4t+SHxbl8aYV/5IPEAnLIDrDMPeIYBAAAc85uHxDtqPkg8AKfsAOvMA55hAAAAx/zmIfGOmg8S
D8ApO8A684BnGAAAwDG/eUi8o+aDxANwyg6wzjzgGQYAAHDMbx4S76j5IPEAnLIDrDMPeIYBAAAc
85uHxDtqPkg8AKfsAOvMA55hAAAAx/zmIfGOmg8SD8ApO8A684BnGAAAwDG/eUi8o+aDxANwyg6w
zjzgGQYAAHDMbx4S76j5IPEAnLIDrDMPeIYBAAAc85uHxDtqPkg8AKfsAOvMA55hAAAAx/zmIfGO
mg8SD8ApO8A684BnGAAAwDG/eUi8o+aDxANwyg6wzjzgGQYAAHDMbx4S76j5IPEAnLIDrDMPeIYB
AAAc85uHxDtqPkg8AKfsAOvMA55hAAAAx/zmIfGOmg8SD8ApO8A684BnGAAAwDG/eUi8o+aDxANw
yg6wzjzgGQYAAHDMbx4S76j5IPEAnLIDrDMPeIYBAAAc85uHxDtqPkg8AKfsAOvMA55hAAAAx/zm
IfGOmg8SD8ApO8A684BnGAAAwDG/eUi8o+aDxANwyg6wzjzgGQYAAHDMbx4S76j5IPEAnLIDrDMP
eIYBt8Dnj/VXb3/94ePHL6LHffz4wxdvX939WvuBH73ej2/uf+p1Il6oLOfc8y1Zz1HHqMD9mx9/
2iKn/dg8/P7+6emrXr3v7v94+/j0zd7y+/T0/quHu7vfh+d4ePfh29ZjX+ofbvuV1x2V4/HtN/d3
d3+0dJI/H1uRn7XLBNIIt58PEg/AKTvAOvOAZxhwC+xN4oVFV7C8c893TYlXK9BacpoSeKN6t8R7
5fyWz5OXcZEy5ATqh3cP3y7RLp/picTKTnJfQi4n8eaUCaQRbi8fuf8psdRz7qox0TAAHWCdeQDu
exyNvUi88ciosYSpEUtLnW8ViTdDri2Z077M6l8j1bGLjAzcIr+92Axy0pNsieN7xw7+Prz+sL6X
kW/j8k+VKdQ+K4VZP3fLSLy5ZQJphNvLB4kHQAdYZx7wDHPf44bYg8QbdiJK0xJ7oiZx7SXPdy2J
90xXDNVMrY1cpyeBSvKyQhatnd/ISLHu8d1rRY7tl7Uv6i4xS0vVS76m45QczVfRtsZTkedLvLll
AmmE28wHiQdAB1hnHvAMc9/jhtiDxGuRVRehMhYYS57vmhKvJ50q8lM1pTUyjfj+/n8+j0CLju5b
Kb8X2ZQXV924da8XObb/u4sE7I7Cy9Uhd91kPhuFWXcdvDdvHv5zrsRbokwgjXC7+SDxAOgAJ+oC
4Fx4noPEi19vauRTTGb0hcmq59tY4rXWZeo6EYGXqndUxK2d31ox1T22NJJu6tpRARieTvzn3x8/
PH5Z07a653iWi9EyhQVeQ5lAGomFfJB4AIlH4gEg8oCTSLw5smZp+bNmPa8t8UajLQp1GdY7ulvt
2vmNMFdupUbiXSTmdB5yv7sIs8zmIYG29Tm2n367nMRrLxNII7GQDxIPIPEO0wEmMgACDyDxpq/X
HeFVWistwtLnO8J02lqBl6t3b2OH0lTdlfIbrvsMCZWayhvNXY1Yq2lbn8/buf5cibdkewdpBPkg
8QAST0wAeIYBK3NtiTe1tt2s+ix0vlvf2KI3PbJCpuXqXSrT2vktxWmuMExtqtGLxRUkXncdvNr1
Abdq7zjjNw9pJB87j4kgADrAAOAZhqNB4m1Tz5pYj0bOVebm83XuX//2+v7ut/HC5OWpubl6l6bV
XkPi9UbfzdiYob9Da2aK6cYSr/uboTQl8XDdbx7SSD52HhNBAHSAAeAMzzBTos81VZvEu4LEqyK+
Ft6k1Pqz7D1JVSMSB/WemlZ7DYk3JDWaruqYwUi+a0q84Tp4rddau72DNIJ87C4mggDoAAPA0Z9h
RNn5RN5+1sRbRkQsfb7rSbx6eTe6dmLaa2/q6UR9SvXOTatdO7/17aA8tXY4HXf4+2tJvMu50m2B
xANpBPkg8QAdYAA48TOMJDMSb2u5ldoJdA5Ln++aa+LNzmlJSE3EqFTv3LTatfMbpbspyNR6gn3h
Gd91t9z+5km83Dp4rddau72DNIJ87C4mggDoAAPA0Z9hnsPnY45Yqj22tONpzeYNz3weQdWRDUuf
b6l6zo31knnpTYfNCKCIzElNqx1ee418RKiTkOWRj5fResv8rlTG1GYdIWaKNxIP8e8F0kg+dh4T
QQB0HgHg6M8wz+HzMUcs1QiLZ1Kjo/oyJT6FtHuubtmXPt9S9Zwb66VzWlofLypzhtNqh9deOh+X
kXPT55oc5dY9dzAf0VFvNTkm8XDb3zykkXzsPCaCAOg8AsDRn2Gew+djjliqnc7XHZXVnVrZFUrR
0VpTa56td7559dyTxOv9LiFsojJnOK32/v7uf4bXXjIf0VzkcjASeEFRFRlRGJ3CWxvjpe6/CCQe
4t8LpJF87DwmggDoPALA0Z9hnsPnY45Ymhq9NikHBqOoouu0vVA1imyB8y1Vz71JvKHQ6oqnGpnT
n547juOS+eiVeaJcqRF7oym0lZKqNAqwdhMPEg+3/c1DGsnHzmMiCIDOIwAc/RnmOXw+5oqlnnDJ
yISh5ElJnNEIqYQoqVnHbOnzLVHPvUm8cZkv9aqVOaPpn1PybWY+SiP7cht7RHfmjcWqX7bcbr1T
kHi47W8e0kg+dh4TQQB0HgHg6M8wz+Hz0d+dM8JYGPQF1zRTo7DGEmeC2jXHFjjf3HruUeI90xdw
f8mpWpkzinVghOScfETWjOvmoOraHYZCrtgGKsTX2hKvZRoziQfSSD4OExNBAHQeAeDozzDP4fOx
hMR7YUqs1OxMOi1c4psjrHW+1nruVeKlppm2yJzUbrVr5iN7nkR5k1N+GyTe1HVL04Qnz0Pi4ea+
F0gj+dh5TAQB0HkEgKM/wzyHAQBA+XuBNJKPncdEEACdRwA4+jPMcxgAAJS/F0gj+dh5TAQB0HkE
gKM/wzyHAQBA+XuBNJKPncdEEACdRwA4+jPMcxgAAJS/F0gj+dh5TAQB0HkEgKM/wzyHAQBA+XuB
NJKPncdEEACdRwA4+jPMcxgAAJS/F0gj+dh5TAQB0HkEgKM/wzyHAQBA+XuBNJKPncdEEACdRwA4
+jPMcxgAAJS/F0gj+dh5TAQB0HkEgKM/wzyHAQBA+XuBNJKPncdEEACdRwA4+jPMcxgAAJS/F0gj
+dh5TAQB0HkEgKM/wzyHAQBA+XuBNJKPncdEEACdRwA4+jPMcxgAAJS/F0gj+dh5TAQB0HkEgKM/
wzyHAQBA+XuBNJKPncdEEACdRwA4+jPMcxgAAJS/F0gj+dh5TAQB0HkEgKM/wzyHAQBA+XuBNJKP
ncdEEACdRwA4+jPMcxgAAJS/F0gj+dh5TAQB0HkEgKM/wzyHAQBA+XuBNJKPncdEEACdRwA4+jPM
cxgAAJS/F0gj+dh5TAQB0HkEgKM/wzyHAQBA+XuBNJKPncdEEACdRwA4+jPMc/hcPD29/+rh7u73
l4//u7v7P94+Pn0TOfbjxx++ePvq7tfPx756++sPHz9+Mfrbw/e/RMvz/cPdL8NzTZe3w8R1RmUt
8PDuw7ct8fzw7uHb2nOulYMSP765/ykSu2xZO9f6nLcg929+/GlOu83lM5K31mOnchtth71YPr79
5v7u7o/I73PtPtpOe7kOtrNrxSl/jz/8/v7p6atFn38VOQBpJB83GBNBAHQeASD6DLt15PMcpDrM
UcHyuQO8gcSblHcBOVAr8WplWlhcJOK7Vg5qZVZJzvR/349NrcSrjW9VrCdiMOfYtAhrk3i9nBd+
X75uXm6N2kewvNeKU6QdzRXALTkAaSQfJB4AEg8AiUfkYZcSLyqCRp31lSTesIwp2TSSdINr1pSn
X6+yaBqKh1T5pmTbWjkI5b9XrumRTt16DutYGkGZL3Pd6Kqp8pZGFs45trU9h+65ifP1ZNogtr0y
J+KeGzWZul+6YuxacZqqz1R5184BSCP5IPEABDvA4gHg1p9jJB72Trcze/+3v/33X533srhKjmxb
SeJdOvflcnVFQFc01ZYnKrdqp6Smfr9WDqJMiaLkb6ZGUDXIxxohcxGJ6ZxMtZU5x3Zz1DrVehTH
Qrvp5TcT11x7j9Q395trxCkyKq7f3tun1tbkAKSRfJB4ACo6v+IBAJ7DWJeeQHr77umlk1wSKxfJ
9fD769d3/1hL4lXLt4wMaClPt7OfikdP9LXU8ZPoWCsHNXTLNJru261n5vy1Em9qlFi5vvnY9GKZ
GV1We2z/+LYpwC1rOU6Vp1Sv7r9PybRuG/9XW7xSnC7lmD5uWN61cwDSSD5uPCaCAOg8AoDnMI7E
sEP+eZRNQay8/O75mJTAuZbES52jtTylkVCRkU5FmfDneR+fvvt6jRy0C46LSMn9eyTm4dgG4xcV
PamyzDm2d3xDfEfy6DnnHx6/LLXHORLvMlqurm1eK07ReykiGZfMAUgj+bjxmAgCoPMIAJ7DOBJD
URAZSXMRMH/9Zk2JV9PBn6K1PLmpg62j8NLnffdva+Sgui0kphBPrYNXyls4H8G8RsVU6ndzju3W
7zk/yemYE/W+3GOXc0baY+t02mXWpds+ThFaR+K15gCkkXzceEwEAdB5BADPYRyJocTrdmyLo38+
dcjXlnhDGdCyqH1reXLSYM60vuHx93//+3+tkYMWulLo1atX/4zGfIvptNFrpEaTzTm2ZmfjaNuM
tsepqcy59RhTI/jSU0nHom5vccq2gcZpzUs8E0AayccNxUQQAJ1HAPAcxpFIdfhL0zm70zhzHf8l
Jd5IWPSIdeZby1Oertgm8Xpy5vXrf6yRg9lio2L01NobW0RGpb0wFExzjh3eI7ny1raHmvY4uZZb
al26weYSw92Tc8fvMU7pay4j3Ug80kg+ThATQQB0HgHAcxhHIjlqZ2I653Aa5/O/bSHxRufMEZma
uKjEW2Cjg4TEWyIHS7SJaP2i1x/lsGX67cYSr7TBybhNlKcH17THvMBOx7DbZi+jKcdlGorUPcZp
fL150+qXeCaANJKPG4qJIAA6jwDgOXy79TkCS8cnJfGmpnMOp3HmBM4aEq9KbgyuubTEmzutryTx
lshBK6ORWzUj8aqIy5hrSryWtlIaZRZtj724Dn7XX8OwMyKu9+/T5+/K6P/3+Ph/9xan/rXaR77O
yQFII/kg8QCcqPMIAJ7DBN6eRV5uB8zPnftB53Y4jTMnkLaQeEWR1LnuEmvibTkSb4kctJAVo4WY
1Um8+pFUtyDxatpY5LeRkW2ptQVTG5SE7v+37572Fqdhe1xK4M15JoA0ko8biokgADqPAOA5fJt1
IfACnfiOKLiIgNRujv2O+14k3ui6uUX3d7CxRW+E32Bji6VyMKdMz+d5/PD4ZXfq65K707ZwrY0t
1pBCkd9Gd2Uelrlm05BhOfYUp74Ynr+RxZx8gTSSjxuNiSAAOo8A4DmsLkciJ/G6HdwXeZOaxjkl
SGrFTqpT3SKHUlNgZ0vFgUToCa8GAdBb4P/9+/9YKwct7SA/NTMvUraQeNG11FK/m3NslCUlXtXG
F4PpqTUjD4fX2UOcxmtfLrMG3pwYgzSSjxuNiSAAOlwA4DmsLkciJ/F6HfVPHdzUNM5nyjvKxjrh
qbJERyOVztPSYS+NaGpdF2943sen775eKwdRuqOehiPuelMaM+ffQuJFR3+lyjLn2Gjdpu6lIWtK
vJoyD9devHacRjvxrtieSDzSSD5OEBNBAHS4AMBzWF2OxGSHujOd87unx69T0zinOu+1U+5SMiK6
42XpPC0d9tK1W0fjDYXZmjmI0JN0gZFRqVhsIfFym4xE2vOcY6PteGpH4cmYLjyddpjTqWnQw3vl
mnEaCbyVxRqJRxrJxwliIgiADhcAeA6ry5GYEki96Zxv3vxnahpnTzYM/ta8NldyDbj4+nMp+VHb
YY9uDlASYJHfr5mDpeo5FCzDPGwh8XK5Tcd3QnRWHture2QNt0A7WHNji5p7LxWTa8RpNIV2A6lG
4pFG8nGCmAgCoMMFAJ7D6nIkSlMAh7tD1o7C6oqI3AidvkgaC6Lh33NyYeo8NR322gX1hzuzpkTj
qA4Z4bJGDiK5j9Szn8t+DraSeFPSsRun4sjJymNLf6+d9t20ucPgd6X1Cnv5mpwO3m+z14hTrQxf
AhKPNJKPE8REEAAdLgDwHFaXI1ESSJGNDUoCpy9/psmNtBtNtas8z3ix/Ajxte5q6ji1DthaOUjR
lTjRqco5qbSVxAvFekLIzDl2KFPntJeoQIq229x9E2mXqdxvGae2ezM3lTfelkk80kg+ThATQQB0
uADAc1hdjkRJIEV2uowKnKnOfVPHu0Jm1ImC9t0wx6MG6wTl2jlI5qJCYOTWx9tS4k3lMzLdes6x
OZkcbb/JMlRP747JtGT76FI1xX29OE3dMyQeaQT5mBUTQQB0uADAc1hdAADwvUAaycfOYyIIgA4X
AHgOqwsAAL4XSCP52HlMBAHQ4QIAz2F1AQDA9wJpJB87j4kgADpcAOA5rC4AAPheII3kY+cxEQRA
hwsAPIfVBQAA3wukkXzsPCaCAOhwAYDnsLoAAOB7gTSSj53HRBAAHS4A8BxWFwAAfC+QRvKx85gI
AqDDBQCew+oCAIDvBdJIPnYeE0EAdLgAwHNYXQAA8L1AGsnHzmMiCIAOFwB4DqsLAAC+F0gj+dh5
TAQB0OECgDM9h4+E3AIAsOT3AmkkHzuPiSAA23YexQMArvscJvEAAED6e4E0ko+dx0QQgG07j+IB
ANd/FhN4AABg/K1AGsnHzmMiCMC2HUfxAAB4pwAAsMd3LGkkHzuPiSAAOlwAAO8UAAC8Y0kj+dh5
TAQB0OECAHinAADgHUsaycfOYyIIgA4XAMA7BQAA71jSSD52HhNBAHS4AADeKQAAeMeSRvKx85gI
AqDDBQDwTgEAwDuWNJKPncdEEAAdLgCAdwoAAN6xpJF87DwmggDocAEAvFOOxNPT+68e7u5+f/n4
v7u7/+Pt49M3kWM/fvzhi7ev7n79fOyrt7/+8PHjF6O/PXz/S7Q83z/c/TI813R5O0xcZ1TWAg/v
PnzbEs8P7x6+rT3nWjko8eOb+58iscuWtXOtz3kLcv/mx5/mtNtcPiN5az12KrfRdtiL5ePbb+7v
7v6I/D7X7qPttJfrYDu7Vpzm1rXq+VeRA5BG8nGDMREEQIcLAOCdciRSHeaoYPncAd5A4k3Ku4Ac
qJV4tTItLC4S8V0rByWGMSlJkv7v+7GplXi18a2K9UQM5hybFmFtEq+X88Lvy9d9+P3909NXofYR
LO+14lRuR/m6znr2kXikkXwcMyaCAOhwAQC8U45EUo4FRdCos76SxBuWMSWbRpJucM2a8vTrVRZN
Q/GQKt+UbFsrB6H898o1LUi69RzWsTSCMl/mOikzVd7SyMI5x7a259A9N3G+nkwbxLZX5kTcc6Mm
U/dLVxpfK05T556Kw9o5AGkkHzccE0HArXVYbh35BAAs9U4Uj3Jn9v5vf/vvvzrvZXGVHNm2ksS7
dO7L5eqKgK5oqi1PVG7VTklN/X6tHESJCJLeb6ZGUDXIx5qptReRmM7JVFuZc2w3R3OmdSZHuGXa
TS+/mbjm2nukvrnfXCNOkVFx3dhtlQOQRvJB4gGr3rBHEng6XACA+e9H75SazvP923dPL9KgJFYu
kuvh99ev7/6xlsSrlm8ZGdBSnm5nPxWPnuhrqeMnGbFWDmrolmk03bdbz8z5ayXe1Cixcn3zsenF
MjO6rPbY/vFtU4Bb1nKcKk+pXt1/nxJeQzF2rThdypE/LhKPpXMA0kg+SDxg9RuWwAMAgMRr6dg+
d4w/j7IpiJWX3z0fkxI415J4OaHUcp7SSKjISKeiTPjzvI9P3329Rg7aBcdFpOT+PRLzcGyD8YuI
nlxZ5hzbO74hviN59JzzD49fltrjHIl3GS1X1zavGafaZ9UWOQBpJB8kHuCG1eECAHin7IZhxzgy
kuYiYP76zZoSr/dvMxa1by1Pbupg6yi89Hnf/dsaOahuC4kpxFPr4JXyFs5HMK9RMZX63Zxju/V7
zk9yOuZEvS/32OWckfbYOp12mXXpto9TiahgXDIHII3k48ZjIghww+pwAQC8U47EUOJ1O7bF0T+f
OuRrS7yhDGiZStdantw6XHPX5+pN1f373/9rjRy00JVCr169+mc05ltMp41eIyV75hxbs7NxtG1G
2+PUVObceoypEWvpqaRjUbe3OI3KtaBwI/H0QeXjBDERBLhhdbgAAN4pRyLV4S9N5+xO48x1/JeU
eCNh0SM2Kqe1POXpim0SrydnXr/+xxo5mC02KkZPrb2xRWRU2gtDwTTn2OE9kitvbXuoaY+Ta7ml
1qUbbC4x3D05d/ze4pS65+dsaLHUMwGkkXzcUEwEAW5YHS4AgHfKkUiO2pmYzjmcxvnzz9tIvNE5
c0SmJi4q8RbY6CAh8ZbIwRJtIlq/6PVHOWyZfruxxCttcDJuE+XpwTXtMS+w0zHsttnLaMpxmYYi
dW9xyspHI/H0QSEf0ZgIAtywOlwAgNt8p9j4KS7xpqZzDqdx5gTOGhKvSm4Mrrm0xLsIhnUk3hI5
aGUkT2pG4lURX+PwmhKvpa2URoxF2+PUNNL+GoadEXG9f58+f1dG/7/Hx/+7tzilr7mMdCPx9EHl
g8QD3LALd7jkFgCw1DuFyItLvF7nftC5HU7jzAmkLSReUSR1rrvEmnhbjsRbIgctZMVoIWZ1Eq9+
g5JbkHg1bSzy28jIttTagqkNSkL3/9t3T3uL01T7nDu1lsTTB5WPE8REEOCG3bbDJbcAgCXfKwRe
oRPfEQUXEZDazbHfcd+LxBtdN7fo/g42tuiN8BtsbLFUDuaU6fk8jx8ev+xOfV1yd9oWrrWxxRpS
KPLb6K7MwzLXbBoyLMfe4hR9XrVA4umDyscJYiIIcMNu29mSWwAA1iXXKe52cF/kTWoa588TgqRW
7KQ61S1yKDUFdrZUHMiKnvBqEAC9EUXv3//HWjloaQf5qZl5YbOFxIuupZb63Zxjoywp8ao2vhhM
T60ZeTi8zt7itOSxa55LH1Qs5GOnMREEuGG3qAuJBwDAVkyNbBlO50xN43ymvKNsrKOfKkt0NFLp
PC0d9tKIptZ18YbnfXz67uu1chClOx12OOKuN8U2c/4tJF509FeqLHOOjdatZpTYmhKvpszDtRev
FafofU7i6YNCPqpiIghww25RFxIPAICtmBIP3emc3z09fp2axjnVea+dcpeSEdEdL0vnaemwl67d
OhpvKMzWzEGEnqQrCaVMLLaQeLlNRiLtec6x0XY8taPwZEwXnk47zOnUNOjhvXKtONUfa008fVDI
RyAmggA37BZ1IfEAANiKKYHUm8755s1/pqZx9mTD4G/Na3Ml14CLrz+Xkh+1Hfbo5gAlARb5/Zo5
WKqe/em24zxsIfFyuU3Hd0J0Vh7bq3tkJ9lAO1hzY4uaey8Vk2vEqfrYhmm8LTkAaSQfNx4TQYAb
dou6kHgAAGxFaQrgcLfS2lFYXRGRG2XTF0ljQTT8e64DP3Wemg57f6fV8qiq4c6sKdE4qkNGuKyR
g0juI/Xs57Kfg60k3pR07MapOHKy8tjS32vlUrQ99trW4Hel9Qp7+ZqcDt5vs9eKU0laTk35boHE
0weVjxPERBDght2iLiQeAABbURJIkY0NSgKnL3+myXXOhyPBas8zHNEXI77WXU0dR1NmN8hBiq4U
iU5VzkmlrSReKNYTQmbOsUOZOqe9RAVStN3m7ptIu0zl/lpxKh+brmvLtHsSTx9UPk4QE0GAG3aL
upB4AABsRUkgRXa6jAqcqQ56U8e7QmbUSbz2qXrjUYN1gnLtHCRzUSEwcuvjbSnxpvIZGaE159ic
TI6232QZqqd3x2Rasn10qZrivl2csvdqUM6SePqg8iEWn2MiCHDDblEXEg8AAAAA9EEhHzNiIghw
w25RFxIPAAAAAPRBIR8zYiIIcMNuURcSDwAAAAD0QSEfM2IiCHDDblEXEg8AAAAA9EEhHzNiIghw
w25RFxIPAAAAAPRBIR8zYiIIcMNuURcSDwAAAACW7CuuhRhzAruNiSDADbtFXUg8AAAAAFiyr0ji
cQKni4kgwA27RV1IPAAAAAAAzugEFouJIMANu0VdSDwAAAAAAM7oBBaLiSDADbtFXUg8AAAAAADO
6AQWi4kgwA27RV1IPAAAAAAAzugEFouJIMANu0VdSDwAAAAAAM7oBBaLiSDADbtFXUg8AAAAAADO
6AQWi4kgwA27RV1IPAAAAAAAzugEFouJIMANu0VdSDwAAAAAAM7oBBaLiSDADbtFXUg8AAAAAADO
6AQWi4kgwA27RV1IPAAAAABYur+4BuLLCew2JoIAN+wWdSHxAAAAAGDJviKJxwmcLiaCADfsFnUh
8QAAAABAHxTyMSMmggA37BZ1IfEAANiKp6f3Xz3c3f1+GVVx/8fbx6dvIsd+/PjDF29f3f36+dhX
b3/94ePHL0Z/e/j+l2h5vn+4+2V4runydpi4zqisBR7effi2JZ4f3j18W3vOtXJQ4sc39z9FYpct
a+dan/MW5P7Njz/Nabe5fEby1nrsVG6j7bAXy8e339zf3f0R+X2u3UfbaS/XwXaWv9cefn//9PRV
9bPmpb4V7bs2Ts1lWuHc+qCQjx3ERBDght2iLiQeAABbkeqoRwXLpVO+vsSblHcBiVIr8WplWljw
JOK7Vg5KDGNSEkL93/djUyvxauNbFeuJGMw5Ni3C2iReL+eF35evm5dqo/YRLG8knzUitt/G43mv
idOsZx+JRxrJxzFjIghww25RFxIPAICtSMqxoAgayYWVJN6wjCnZNJJ0g2vWlKdfr7JwGAqPVPmm
ZNtaOQjlv1eu6RFW3XoO61gaQZkvc92orqnylkYWzjm2tT2H7rmJ8/Wk4yC2vTIn4p4bNZm6X7pC
buq8U8fF75GYxKuJ05o5AGkkHzccE0GAG3aLupB4AABsRbcze/+3v/13dLpbcmTbShLvIhXK5eoK
iK5oqi1PVG7VTklN/X6tHESZEkXJ30yN3GqQjzUjui4yKJ2TqbYy59hujlqnWo/iWGg3vfxm4ppr
75H6pn4TGZ3Wb3dlCTseSVhu2zVxWjMHII3k48ZjIghww25RFxIPAICt6Amkt++eXjrnJbFykVwP
v79+ffePtSRetXzLSIiW8nQ7+6l49ERfSx0/iZe1clBDt0yj6b7dembOXyvxpkaJleubj00vlp3f
zDm2f3zbFOCWtRynylOqV/ffp6Rjt40//+7y39P1HB5Xztn9H2/ePPxn6dyta16ulQOQRvJx4zER
BLhht6gLiQcAwFYMRcHnUTMFsfLyu+djUgLnWhIvdY7W8pRGQkVGOhVlwp/nfXz67us1ctAuOC6S
JbqWWe31a0dzPRMVTKmyzDm2d3xDfEfy6DnnHx6/LLXHORLvMvqtrm1G23StFI0IwtY4rZkDkEby
ceMxEQS4YbeoC4kHAMBWDEVBZMTRRcD89Zs1JV6NWJiitTy5KZato/DS5333b2vkoLotJKYQT62D
V8pbOB/BvEbFVOp3c47t1u85P8npmBP1vtxjl3NG2mPrdNol1+/LERmJ97lNfCpDXOLVxanuObf8
ufVBSSP52HFMBAFu2C3qQuIBALAVQ4nX7dgWR/98EgtrS7yhNKlZQy0pRCrKk5MV0emEkfPe//3v
/7VGDlroSqFXr179MxrzLabTRq+RkkVzjq3Z2TjaNqPtcWoqc249xtQIvvRU0nYpfpG7aSGXGrkY
HQ25xH177XPrg0I+dhITQYAbdou6kHgAAGxFqsNfms7ZncaZEyRLSryRsKhcJH9OecrTFdskXk/O
vH79jzVyMFtsVGyWsfbGFpFRaS8MZdGcY4f3SK68te2hpj1OruWWWr9vMI11uHtyq3gcx6i0C3D/
3iTx9EEhH5vHRBDght2iLiQeAABbkRy1MzGdcziN8/nftpB4o3PmiExNXFTiLbDRQULiLZGDJdpE
tH7R649y2DL9dmOJV9rgZNwmyiPcatpjXmCnY9hts5fRlOMytewQ3B8VOz7n1ChSEk8fFPKxeUwE
AW7YLepC4gEAsBUpiTfVER9O43z+t60kXpXcGFxzaYlXmk5YE/eUxFsiB62MRm7VjMSrIj6d85oS
r6WtlEbjRdtjL66D3/XXMOyMHOz9+/T5a2T0cFp7qo7DdfDmxpbE0weFfMyKiSDADbtFXUg8AMA6
75UjsHR8cjtgfu7cDzq3w2mcOYG0hcQriqTOdZdYE2/LkXhL5KCFrBgtxKxO4tWvxXYLEq+mjUV+
GxkBmFpbMLVBSe39X2oXKYF3KW/6miSePijkY/OYCALcsNt2tuQWALDUO4XIq+vEX0RAajfHfid8
LxJvdN3c5gQ72NiiN8JvsLHFUjmYU6bn8zx+ePyyO/V1yd1pW7jWxhZrSKHIb6O7Mg/LXLNpSF05
JnaWDeyoTOLpg0I+No+JIMANu22HS24BAEu9Uwi8jLjJSLxuB/dF3qSmcU4Jklqxk+pUt8ih1BTY
2VJxIB56wqtBAPQ2Qnj//j/WykFLO8hPzczLly0kXnTNudTv5hy7hhQq/bZq44vBNN6akYdT1xmv
QZmPSXHdvso1LFviUAuJpw8qHyQe4IZduMMltwAA75R1mZpON5zOmZrG+Ux5R9mYEEmVJToaqXSe
lg57aURT67p4w/M+Pn339Vo5iNIdbTUccdcTNJnzbyHxoiO5UmWZc2y0btGpqZH2OEfi1ZQ5t/bi
aEfcwnlIPH1QyMcuYyIIcMPqcAEAvFOOxJR46E7n/O7p8evUNM4pYVA7fS4lI6I7g5bO09JhL127
dTTeUJitmYMIPQFTEkqZWGwh8XKbjETa85xjo+04MqU0GdOFp9MOczo1DTp1r4wE3kKCy3RafVDI
x+YxEQS4YXW4AADeKUdiSiD1pnO+efOfqWmcPdkw+Fvz2lzJNeDi68+l5Edthz26OUBJgEV+v2YO
lqrnUOwM87CFxMvlNh3fCdFZeWyv7pGdZAPtYM2NLWruvWFMRlNoF5RbJJ4+KORj85gIAtywOlwA
AO+UI1GaAjicJlc7CqsrIsqL4qcF0fDvOQkzdZ6aDntkIf/879OicVSHjHBZIweR3Efq2c9lPwdb
Sbwp6diNU3HkZOWxpb/XTvuOtsde2xr8rrReYS9fk9PBL222VkrXQOLpg0I+No+JIMANq8MFAPBO
ORIlgRTZ2KAkcPryZ5rcSLvRFL/K84wX6Y8Qlw01dRxNmd0gBym6Eic6VTknlbaSeKFYTwiZOceW
131bXk5F223uvom0y+S6kRVE286aEq9l2j2Jpw8qHyeIiSDADavDBQDwTjkSJYEU2ekyKnCmJEhT
x7tCZtQJivqdST/HczRqsE5Qrp2DZC4qBEZufbwtJd5UPiPTreccm5PJ0fabLEP19O74xhCj9tFl
OP19ou2SeCCN5OMmYyIIcMPqcAEAvFMAAPCOJY3kY+cxEQS4YXW4AADeKQAAeMeSRvKx85gIAtyw
OlwAAO8UAAC8Y0kj+dh5TAQBblgdLgCAdwoAAN6xpJF87DwmggA3rA4XAMA7BQAA71jSSD52HhNB
gBtWhwsA4J0CAIB3LGkkHzuPiSDADavDBQDwTgEAwDuWNJKPncdEEOCG1eECAHinAADgHUsaycfO
YyIIcMPqcAEAvFMAAPCOJY3kY+cxEQS4YXW4AADeKQAAeMeSRvKx85gIAtywOlwAcI73yuVZfBTk
FQAAfVD5OFFMBAFu2G07jnILANd9DpN4AADg6H1Q+ThoTAQBbthtO49yCwDXfQ4TeAAA4Oh9UPk4
aEwEAW7YbTuPcgsAnsPqAgCAPijkozomggA3rA4XABz/nULiAQCA8/RB5eOgMREEuGF1uADg+O8U
Eg8AAJynDyofB42JIMANq8MFAMd/p5B4AADgPH1Q+ThoTAQBblgdLgA4/juFxAMAAOfpg8rHQWMi
CHDD6nABwPHfKSQeAAA4Tx9UPg4aE0GAG1aHCwCO/04h8QAAwHn6oPJx0JgIAtywOlwAcPx3Col3
Jp6e3n/1cHf3+8u3xN3d/R9vH5++iRz78eMPX7x9dffr52Nfvf31h48fvxj97eH7X6Ll+f7h7pfh
uabL22HiOqOyFnh49+Hblnh+ePfwbe0518pBiR/f3P8UiV22rJ1rfc5bkPs3P/40p93m8tmSt6fH
t9/c3939UdNOW47Nt92H398/PX3VcmypvlPtsXTvtF5z7rGjttlwX2yRe5BG8nEDMREEuGF1uADg
+O8UEu9MpDrbUcHyuQO8gcSblHcBIVEr8WqlQViWJOK7Vg5KDGNSEiz93/djUyvx5kiZYqwrYtCL
faXIqTk2Ep9czsvH5iVgWoaV75nycflrzinvqD1Xyvq18gfSSD5uNCaCADesDhcAHP+dQuKdiaQc
C0qQUUd/JYk3LGNKNo0k3eCaNeXp16ssmobSIlW+Kdm2Vg5C+e+Va3pEWLeewzqWRlDmy1wehRYt
b+3IwlHcK9ppzbG9cg3iM2y3Q5E3FatS7lrvwZ4kHZR3qi5zy5sb5RmJ0+znHolHGsnHMWMiCHDD
6nABwPHfKSTemeh2Zu//9rf//quTXRZXyZFtK0m8ixgol6srEbqiqbY8UblVK45Sv18rB1GmpE3y
N4l61ki8YRxqhMxFJKZzEm0rydF8wXZac2xktFc/j5d69dpgZHr54Pzdv0WnsfbKkrlm7h6bW95S
bqO/WTJ/II3k48ZjIghww+pwAcDx3ykk3pnoCaS3755eOvAlsXLpsD/8/vr13T/WknjV8i0jCVrK
0+3sp+LRkxYtdfwkQdbKQQ3dMo2m+wbkTK3Emxp1Va5vPja9WKZy1rimYuuxlzYUl4ovYqxeSOZG
vsWnLZfiN5WHOeXtnnNKOKbi1PKsI/H0QeXjJDERBLhhdbgA4PjvFBLvTAw77Z874gWx8vK752NS
AudaEi91jtbylEYltY4KGgqsx6fvvl4jB+2C4yJhcv8eiXk4tsH4RYVYeF3F59h/ePwy0i5aj422
kZQYi8Y0J8A+x6txjcBaiTenvBcB2D7CLt6+63IP0kg+bjgmggA3rA4XABz/nULinYlhpz0yeuci
YP76zZoSr0aETNFantzootZReOnzvvu3NXJQ3RYSU4in1sEr5S2cj2Beo6In97tLW7/8e7RdzDk2
wnCEWWRaa+4eHubk+d+SU0gT522dTjunvEvG8Vr50wcVC/nYaUwEAW5YHS4AOP47hcQ7E1Md6uJI
nE+d9bUl3lBAtCxqv8Qi/8lRTg3T+obH3//97/+1Rg5a6AqaV69e/TMa8y2m00avER2xN6ddzD02
W7dOmVtGtr2Uo2Y35prp01NrQLaWNyUh01Nflx2lR+Lpg8rHCWIiCHDD6nABwPHfKSTemUh1oEvT
ObvTOHOd9yUl3kge9Iit99VanvL6X20SrycyXr/+xxo5mC02KjbLWHtji5qRXrcm8XKbhjRt0pHY
LCUX46k2PLl+XPF8deUdbsAx3O05cu3ZbZ3EI43k45gxEQS4YXW4AOD47xQS70wkR8FMTOccTuN8
/rctJN7onDkiO4AuKvHimwZkJUlC4i2RgyXaRLR+0euPctgy/fZAEq8/yjS3MUVw99vO70qbsozb
cf/aeWmez1trebvHXUZ/jkfdte5ovGb+fC+QRvKx85gIAtywOlwAcPx3yjEl3lFYOkYpiTc1nXM4
jTMncNaQeHkBUZZ5S0u81PTH1rinJN4SOWhlNBKqZiReFfHpkUeUeMNp4qkRnb24ljbqaChHapOJ
3jUH5+uvmziOb0t5++ecrsNceb5k/kAayQeJB7hhD9Z5BADPYRJv7yIvtyj+587yoHM7nMaZE0hb
SLyiSOpcd4k18bYcibdEDlrIitFCzOokXv3aZkeTeMM4hzYNydCbgjqzDpERfKX1DGvLm9pQpfZ5
1QKJpw8qHyQe4IbVeQQAz+Ed14fAi3eKLx3r1G6OfTmyF4k3um6nnHvb2KI3wm+wscVSOZhTpufz
PH54/LI79XXJ3WlbOMrGFn3JFZPAo9FqnThENkKJ1iG6E3QpxjXlrdnkZEnxRuLpg8rHCWIiCHDD
6jwCwPHfKZ7DZyIn8bod3Bd5k5rG+fOEXKkVO6lOdYscSk2BnS9c+rIisv7XFL1NBd6//4+1ctDS
Drp1LU2fXOr6dTGbFkzR381pFy3Hjtd0XGa31eHGEM11+Nvb/y9an9Q03Nby1oyyJPH0QSEfVTER
BLhhdR4B4PjvFM/hMzE1PW04nTM1jfOZ8o6yMVmRKkt0ZFDpPC0d9vi0wboptcPzPj599/VaOYjS
HR02lDK9qZ+Z828h8aIj7GrKspXEG60Ht2CcUnGJxqB3r7x997SFxJtT3jmjDpfMPUgj+biRmAgC
3LA6jwBw/HeK5/CZmJJ43emc3z09fp2axjnVAa+Z1pgTA9FdNkvnaemwl67dOhpvKMzWzEGEnqRL
1GM4giwViy0kXm6TkWh7TrGFxMvtIBtvf/XSMnrscBfkOdNp55S3NzJ1QgrOkYdL5h6kkXzcSEwE
AW5YnUcAOP47xXP4TExJj950zjdv/jM1jTPXKR/Ji5ppcsk14OLrz6VERG2HPbrYfkmARX6/Zg6W
qudQRA3zsIXEy+U2Hd+YOF5b4o2m0C6wM3KX3NqMvXxNXHO4IcacjS0WK+9EG2oZmbtG7kEayceN
xEQQ4IbVeQSA479TPIfPRGnk0nAXzdpRWN1Oe3QR/KEgGi+Sn+7AT52npsNeu/HAcDfOlGgc1aEr
P1bOQST3kXr2c9nPwVYSb0o6duMUHbW5tsSrlbxTbSs71Tpz7lI8ckKs154H5y2tkTinvL32Vdj1
du4ovLm5B2kkHzcSE0GAG1bnEQCO/07xHD4TJYEU2digJHD68meaXOd8NCWx8jzjTQUixNe6q6nj
aMrsBjn4uVIQRY7pio+tJF4o1hVCZk2J19bm8pubtNR3KIAjbTxa7tS9Ore8kfso1VZbpt2TePqg
8nGCmAgC3LA6jwBw/HeK5/CZKAmkyM6RUYEzJRSaOt4VErBOqLRP1RuPGqwTlGvnIJmLVumV2oBk
A4k3lc9Zu7MuLPGm2sIcSVXbTnMCvHTPZcsfiNOc8vbaU5eJtkXi6YNCPpIxEQS4YXUecaw2BiCP
5wUAACCN5ONmYyIIcMNuK1jkFmu2LwBEHgAA0AeVj4PGRBDght1Wssgt1mxfAAg8AACgDyofB42J
IMANu61kkVtoX4D7BAAA6INCPqpjIghww+o8QvsC3CcAAMD3AmkkHzuPiSDADavzCO0LcJ8AAADf
C6SRfOw8JoIAN6zOI7QvwH0CAAB8L5BG8rHzmAgC3LA6j9C+APcJAADwvUAaycfOYyIIcMPqPEL7
AtwnAADA9wJpJB87j4kgwA2r8wjtC3CfAAAA3wukkXzsPCaCADesziO0L8B9AgAAfC+QRvKx85gI
AtywOo/QvgD3CQAA8L1AGsnHzmMiCHDD6jxC+wLcJwAAwPcCaSQfO4+JIMANq/MI7QtwnwAAAN8L
pJF87DwmggA3rM4jtC/AfQIAAHwvkEbysfOYCALcsDqP0L4A9wnO3j7EAQBAGsnH7mMiCHDD6jxC
+wLcJzhre5hCrABAHxTysauYCALcsDqP0L4A9wnO2BaIPADAUfug8nHQmAgC3LA6j9C+APcJztQG
WhBDANAHhXxcPSaCADesziO0L8B9grPkn8gDAJyhDyofB42JIMANq/MI7Qtwn+As+d+DxHt6ev/V
w93d7y/fOj0evv+l6vcRXr399YePH79IleXDu4dvc8c9vPvwbW3dfnxz/1NtGab4/uHul6nYTB7T
eM1Q3YJl6eWuU55evQLcv/nxpzll//jxhy/evrr7dYkcPz2+/eb+7u6PSAxybTdy3Tllrr1ubT5S
bWBOXVuPnbp/S8+VpmdXRe71QSEfK8VEEOCG1XmE9gW4T3CG3F9b5FXJuE4neQ2JF+78BwVSWIJU
iLVxve//ePv49E24LAtLvKFUKgmW/u/7ZW+SRsH6V4ue1pwURE65jg+/v396+mrpMrdcd67Ey8rr
QF3XPXY5iVeTe31QyAeJBzesziOgfQHuE1xV4M1pQ0MhlRJAo5FHgY7yRXbEBc9QWKTK8nnETUGa
jEXbWDiM6hWURp/rdv/6t9f3d79VC8WFJd44Lnm5MozzMMY1ZeyLmulr1pS3dmThKNcTx0yduyfo
EvWfU+apWNXkrlj/Trmn6tMrT0mmVx7bu69Wlmo1udcHhXysHBNBgBtW5xHaF+A+wdHzfm2Jd+mQ
l2Vbt/Men04Xk3i14mbq97Uj03rConDtoaC4lKMsX9aUeD//XJZQkbrWlrGbh5qptReRmI5btF0m
R8ZlchgZsdU9X1ZwVpa5J+ki0rlSRKXK1WunmWvm7uc5xw7r0jItuqm9k3iQj+vHRBDghtV5hPYF
uE9w5JxfW+TVjpipEQ01Eq8nOSo64bkRZS1i6XKu6fJ2y/p8zeF/h66xksQbxmRY94hMqi1jbhRY
NN+5/HTPm/pN7fqN0TaZu+6cMtcLyfhovJx0LMVvqk5zju3/rW2adVWbI/EgH/uJiSDADavzCO0L
cJ/gyDm/NYn3c4XkqZF4pRFOoc78p/L0R+HFzxeRNKmyRkYt1cZuOcFxiX3u3+eWsSXe0baRK8tI
4vz598cPj18uMYUzJ7DmlDka0xohnGv/pXpE2vxcifc5VmtMG18x9/qgkI+ZMREEuGF1HqF9Ae4T
HDnne5hS2yrQlhI1raPwXhiOcorKuLkCoWWk1RYSbxTTT3mdWgdvThlbJF50CnLud5c8ZKaPzhA5
uXbbWuYayRuRZ+l7d9zurjmd9qVcz3VITnmd0f7XzL0+KORjZkwEAW5YnUdoX4D7BEfO+R4k3rCT
vZT4ikq8qTXIasv/XPaadfuWqlN0mvFWEm8oWV69evXPaH63mE67xmjOJUROb2OVwTnmlLllJF6p
DpHfTk2fLq1B2XrsaLOYmbtLRyDxIB87iYkgwA2r8wjtC3Cf4Mg539/mFkPa17SKCpi50m0oM6Jr
280SBQkZExnRuKXES8qUwHXX3tiiZmTaFhIv1faH7XBumZs26SjUIbyG49T6cYWctRw7PCb1m6VF
O4kH+dhJTAQBblidR2hfgPsER875XiTezz8HR9BUdJDrJV6bdBuOgltL4pWm6Q5HBE6Klw0k3lio
xOIRLeOovbRMv92BxOuNvsu09bllDo2aGwqziTrUbDCTF/TlvLUcG7kP+ueeP42fxIN87CQmggA3
rM4jtC+A0ME1OZPEq+rABzrK1RsB7FzilUbaRUTP1hJvJKhqRuJVERcxe5N4+WtezrNEmXtxLW3U
UahDdCTb1PTg/rqJ4/jOOTZ031Zu4kHikUbyQeIBbliSBdoXQOJhc5F3i+IxKXcKneVrjcSbe77I
NVrlyrXWxKvJW53Eqx9FtXeJl8rjUmUuxfb5Wp9/k6lDtCyREXG59QznHHsN8UbiQT5IPIDEA7Qv
gMjDqUfiFTvL4fW91t3YYjjNde75SmUMk5AJV9md9s9rPX54/LI79XXJ3Wlb2OvGFilB9SKxlipz
fxRbf2Retw5ZeRbcfTm66/TkRhwNx5J4+qCcAIkHuGFJFmhfAHDIZ+O1JV6LsIlKhGgHv2ZHzhTD
UVPR8k2eK7ceWhUTI7FWFGS5dfCiUyC3KGN0PbSaddPWlkJrlHkqdznRGrmvamIxnNY659i5MV4y
X/qgkI8rxEQQ4IYlWaB9AcDRn4/XHIUXHXGTEw1LSLx+OepG9KSm9PWlW1u9ugKrVgpOTUXcdJRb
Qqz0pthecd2+6vUSA2WJiJxoe0+da40yt8Qlcv5rSrxo/aPPkQgkHuRjJzERBLhhSRZoXwBw9Ofj
NSVedCfJUse9VUikztm6s2i3LC31yq1nV7vGXn8kXF8WrS3IepIuEcfhqMJUbDYZLRgQo7WSJyJy
WkaHvrSFOWVeSgDWyKprTaetj/H8tStJPMjHTmIiCHDDkizQvgDgDM/Ia62FN5Q6kSlxa62XVRJQ
Nb+vrVdvzbvuKLzGxftzQnBNQdafLpvPzXAn1GFstlq3r9SOauVpRORENyjJla21zBEBGFnLsUZs
Xmtji+oYLyDdSDzIx05iIghww5Is0L4A4CzPyWttZjFeaD8tKIa/i4ux+Eib4e6dqWuMypuRTUNZ
larXeL27/m9aN8kYbizxUr61BFluHbxybrYfLZjOY78MXQkaHUkZFTklQTU1HXlOmbvnHf49KrBr
16Dr3U+D85bWSJxzbDwW9esGzsm9PijkY+WYCALcsCQLtC8AOMtz8po70o6F1zQRgdC6c2XNTrAl
wVO1KcVAWrWurTcWFalpiu2bY5RkTVR65STNVhIvlOsKIVMjcnrSrLKNt5Y51BYL5a69p6LtP1XX
OcfGYpyuQ8tUeBIP8rGTmAgC3LAkC7QvADjTs/IaAq+m414zGq1V4r0wHiHYVo5yvcojD1sW3k+t
87eGxKudhpyLyUsdt5R4U7lZe7fTbJuYcWyd3C63wXyu66Ry9l4K1HXWsf8/e3+PJMlxJerftQAs
ADCrErkAoHi30NYcwwIu0dbSfwwSrBTItGpqLcwmoM0eCJUKd/AK2EHv4b4oElUZH/7tHpmRkT/h
MRuiMyLczzlemf6Me3jk/zlQdiAOiUcaycfVxUQQYMCSLFBfAHCLfzPPLe8AAOagkI+umAgCDNjz
ThjkFuoLAPbzd5PAAwAccQ4qHweNiSDAgD3vZEFuob4AAAAAc1DIR3VMBAEG7Dn6QrJAfQEAAADm
oJCPjpgIAgzYc/SFZIH6AgAAAMxBIR8dMREEGLDn6AvJAvUFAAAAmINCPjpiIggwYM/RF5IF6gsA
AAAwB4V8dMREEGDAnqMvJAvUFwAAAGAOCvnoiIkgwIA9R19IFqgvAAAAwBwU8tERE0GAAXuOvpAs
UF8AAACAOSjkoyMmggAD9hx9IVmgvgAAAABzUMhHR0wEAQbsOfpCskB9AQAAAOagkI+OmAgCDNhz
9IVkgfoCAAAAzEEhHx0xEQQYsOfoC8kC9QUAAACYg0I+OmIiCDBgz9EXkgXqCwAAADAHhXx0xEQQ
YMCeoy8kC9QXAAAAYA4K+eiIiSDAgD1HX0gWqC8AAADAHBTy0RETQYABe46+kCxQXwAAAIA5KOSj
IyaCAAP2HH0hWaC+AAAAAHNQyEdHTAQBBuw5+kKyQH0BwLn49OHx+9ffEXU8/vbx+fmbHx7vfum5
/qUNnz//+NX7+7tf//3fH3/4pbTtb8++f//rj58/fxX73E/vHn4OtiFz3V7blWN238J2Pz9//Obx
7u635fNr8/vw7qefe2tyFvcJjx8+fV9zn+en998+3N19qcndOa5tGjOBe81yVhmnUTGe9ffu4cv7
p+dvu/7ONMR7dP5AGsnHgWIiCDBgSRaoLwA4EkeWeMVti1y/13bVCpqcmJl/fi5i2vIblznd9VgY
k5ngqhQ5W187QuLl73EaX1vFeNXfRN6jwnoDideTP5BG8nGwmAgCDFiSBeoLAG6VmTj4Y3Jcuuos
xWhZtl6htBYaq5VIgfbvtV1FIuNtdVRa6CzzuhR+Nfmdi5r0M2vbXLO6cBXnitxd6trkvRaxT8U5
l/dRMQ7+TYhIvNZx1B03Es8cVD7ERBBgwJIsUF8AcIvMJvih7ZY7kXi1q9Bmq5IWz95ru0qZ3SOS
n9xzavM7rZParbUnIRQWgKd7V27bLIzfpa6ticVMwkVyklqJNiLGwb8JiWum7WnZrttU7ySeOah8
4O8kHgxYkgXqCwBukNTqnb1JvBaJdBIbcwmx13bVMF0ptXxuiRCqzW9qBVlpjcXiM733qi+R98M1
rdw707UxpjJqKb1KJdvpHqfx2hvjcL4evrx79/i3pMQreGde19+nDXIA0kg+DhITQYABS7JAfQHA
LbGcIPdst4wxSpbNV7uVb+eMyY29tqs9fyeJUvous9r8tvb1JJ3SoifUnpXE+f3fnj49fV2Su0td
W3TPQMxL8zGtndcx2xPjWBtf7p2779u/dx7Ycq4cgDSSjwPFRBBgwJIsUF8AcEukVnLVSIUUo2TZ
COl1De2qJbSSMvUevJ78tkq80wqz9DWhz51ETv1hKZe6Nj/e1kJsdu+cxAusqOuJcbCNf/QvJ/Fe
P//SjuCW146/HVvkAKSRfBwoJoIAA5ZkgfoCgFsh9h684IR+BxJv2t4R797aa7t6c3l/f//P0q29
59pOW/qc0tVkPSLnUtfOZGvuZNuKlXi1h9CkYhxaVZf6/OqglgSjBDeJZw4qH2LxFhNBgAFLskB9
AcAtUHq66Z4k3oh3yF1Du7r7UrEC6hwHW9SsMDuyxCupk/p34v2nHSNiHHu3XSony+2uoZrYi3wH
aSQfB4yJIMCAJVmgvgDg6JS+L20uHuqYTtZJvP3lNdaXolhVSl0SL32i7OxzBav1Vu+JGyDxptcv
RVzRyr2M1C3d6rt1/kAaycfBYiIIMGBJFqgvANc77o/A1vFaypji7ZYk3tna1coqVzUr8aqoEzEk
Xt1qtFlOFvEKntQ6QOIt34PXkpMUoYM4zj1uQRrJxwFjIggwYEkWqC8A1znmibx6mVAyAd7nO/H2
JfFGt6s7rwvBU9SXDeRdMM43KPFq+l+alxcRNhVvPTE+/e9wfkdIvJHijcQzB5UPsXiLiSDAgCVZ
oL4AXOeYJ/DyzN6jVSsTdiDxpu3f08EWo9tVy2wL5u9tevr09PV0teXI02lbueWDLVpPL56/t3I+
bkPbX5ti/OH9/xd6D15LTraK+Zb3AmkkH1ceE0GAAUuyQH0BMOaPSMv70mrEwOj7hCbqrTLkhbeV
aotJ/17b1ZvXuQCK5/tcEq/0nWiln7smiTdCgqXy/ippW2L8l788/E/LdvlzxnzLe4E0ko8rj4kg
wIA14YL6AmDMH43le/BqVouNkjy1L7afSopXMTbvR/nWzpnoWvRjr+2qzk8gr7MttpH7n0vilYqs
poM2di7xtohxKJ4tMf7w/uG5R+KV9i00bob8PSPxzEHl47ZjIggwYE24oL4AGPNHo/Y9eFsIiNrV
SLEX4Zeehhnr/1J07bVdI/JacojJuSReyWrFGtFzLRKv9vM9snN0jEvaVNreU9v6VyOSeOag8iEW
bzERBBiwJlxQXwCM+SPR8h68nCxooWbVWWplW+2qwlz/99qubDxn22Xjq/+Wp5ku23UuiTd7VqS9
NQeEXIvEq5VmJSIu9Q7GkTFeP299zay+EvFInX5bC4lnDiofYvEWE0GAAWvCBfUFwJg/CnOB03ay
6EjJMxNXEYmwfJl/SIYtxVSob0uplur/XttVlte8jJn3b/68c0q8lHicrioskV1XI/EiKzeLxlwg
FrnVlyNjvK6fcK3l7psTi7WQeOag8iEWbzERBBiwJlxQXwCM+aMwm/A38CIdpkKhltCEfi6U8s8v
msjnKBBUe21XreQpuWYqPs4p8YriXChlrkXitRxqUVRDiWePinFNH/J/a8LXtmxDJ/HMQeVDLN5i
IggwYE24oL4AGPNHYY8Sr6RtNauE0sKjfuXPXtsVbF+FwIi9H+/cEi8Vm5r3Al6LxKs9OGVKWMaV
3WdEjNftyLz3brUSNT9uSDxzUMhHV0wEAQasCRfUFwBjHgAA37GkkXzsPCaCAAPWhAvqC4AxDwCA
71jSSD52HhNBgAFrwgX1BcCYBwDAdyxpJB87j4kgwIA14YL6AmDMAwDgO5Y0ko+dx0QQYMCacEF9
ATDmAQDwHUsaycfOYyIIMGBNuKC+ABjzAAD4jiWN5GPnMREEGLAmXFBfAIx5AAB8x5JG8rHzmAgC
DFgTLqgvAMY8AAC+Y0kj+dh5TAQBBqwJF9QXAGMeAADfsaSRfOw8JoIAA9aEC+oLgDEPAIDvWNJI
PnYeE0GAAWvCBfUF3NpYOQryCgCAOah83FBMBAEG7HknjnIL9QVcdpyQeAAA4OhzUPk4aEwEAQbs
eSePcgv1BVx2nBB4AADg6HNQ+ThoTAQBBux5J49yC/UFGCf6AgCAOSjkozomggAD1oQL6gswTvQF
AAC/F0gj+dh5TAQBBqwJF9QXYJzoCwAAfi+QRvKx85gIAgxYEy6oL8A40RcAAPxeII3kY+cxEQQY
sCZcUF+AcaIvAAD4vUAaycfOYyIIMGBNuKC+AONEXwAA8HuBNJKPncdEEGDAmnBBfQHGib4AAOD3
AmkkHzuPiSDAgDXhgvoCjBN9ORKfPjx+//o7oo7H3z4+P3/zw+PdLz3Xv7Th8+cfv3p/f/frv//7
4w+/lLb97dn373/98fPnr2Kf++ndw8/BNmSu22u7epj1qeI5szwXxGL2nAIeP3z6vrVPz0/vv324
u/tS0q7n54/fPN7d/Vb7/Fh/Strd+szisVlRm6PiCBxtDiofB42JIMCANeGC+gKME305EkeWeMVt
i1y/13b10CLx1hLq4cv7p+dvi59TTP6+ybZlcpSP+6kmq8ZIIo5RUZt5Ztm14yReTRwB0kg+riYm
ggAD1oQL6gswTvTlVgmtxipddZZitCxbS6e1KFlJpkD799quHlok3pvEevjuX9893P3r5f9+ePfT
z6NyOpdV5SJvFc/Ec2bPWHxuJumWOXtdnRbIV+qeufvOrh1Yey3UxBE46hxUPg4aE0GAAWvCBfUF
GCf6covEpMPeJN5SglVtWVw8e6/t6qFW4i1jcKqD+AqyltilZFk2Ppk4lawym95vmpuTuA636RSP
uXwsifN0TC3rYdrmnq3GOWriCBx5DiofB42JIMCANeGC+gKME325NVKCZW8SbypGcqvFVvdJiZgd
tauHWok3zf2LTFr+75E5nQqlWIxi75crE3TxOE7v+/rsaV9L2jP9TOy/x2K7/Mzp38blvjeOwJHn
oPJx0JgIAgxYEy6oL8A40ZdbYjnZX4qbPUm8+Wq3/Gqutz5GZMpe29VDrcRbrkQrvb4ldrl7r8TT
7595+vT09YhtpyHpViL/YmOgV+K9PXuD9yJuGUeYg0I+dhUTQYABa8IF9QUYJ/pyS0zfgxeSEXuS
eKOl117bNaxPmZzFRFRsC+mI2KXufWpP/6EoS0LCrnTrcOhzvdtpX2voJe7BLa8d423LOMIcFPKx
q5gIAgxYEy6oL8A40ZdbIffy/als2IPES0mRI7VrWJ8yOYutRCt5x1xr7GLvphudo2C+Fvcore1o
nKbb0FMHW6TexZhhkxWaJB5ucA4qHweNiSDAgDXhgvoCjBN9uQVKDxrYk8Qb/Q65vbZrWJ9Kt8MG
Ppc78KE1drWrFvtX/J2YSsMRsvPf/Um9ey7Sx+U1oc/sRVjDHJQ0ko9dx0QQYMCacEF9AcaJvhyd
uUQofB9YJVFhQuJtSqmcysm03CEUe5d40br94x6jJF5IFua2xZYc8DG/d/l7FkfHEeagpJF87Dom
ggAD1oQL6gswTq6zL0fhrJKnQKSQeOdv17A+JeRU1Uq7wH32LvGWzN479/t9Rki82DbdZT9b66L0
pOAtax3moKSRfOw6JoIAA9bkEeoLME6usy9EXhmpd3X9PSV7dvVOvH1JvNHtGtanSM5K3nm3rJWl
RBrxTrxzSrxlf/7Ph6f/2yPxSvoxi3PD+BnZdxIPpJF8HDImggAD1uQR6gswTq63PwReuUAplQp7
kni1hyJca7uG9SmSs+BpqDlShzPs/GCLV5an8fYcbJFbyZi6duv63PpeMAeFfOwmJoIAA9bkEeoL
ME5wRGregzdlhMRruU9IOtRuxZzytgprITD22q5WcrKm5mTUOfOa6X9XXVkNbimySt85t/xcTZt6
tsSSeDAHhXxkYiIIMGBNHqG+AOMER2MpbmpkwiiJV/uS/uWqqXU/yl/2n9rWuNd2Ra/JSKGcrKkV
jrFtoy1SqKW/Jc8pXRW3vFfpKrnlGOiVeKVjKlRrQ/4GkHi4wTmofBw0JoIAA9bkEeoLME5wNGrf
gzdllMSr3VYYk1W171Rb9n8pvvbarujzM2InJ2tq3983X8F5kmQtUqglRiXPKc3hMnclQjMW757t
tPXt7X/XIomHW5+DysdBYyIIMGBNHqG+AOMER6LlPXhTRkm8mlVYqZVttasKc/3fa7uK2hDqT2Kl
XutBCyHZWCuF5qe1lq9WLHlO6UEdIfGWk3Ex6dlzsEV1ewdINxIPtz4HlY+DxkQQYMCed/IIXOOL
4QESD9dCbBXVJSTeSlxFVhfNZU9Yhs37Fe7b+t1v8f7vtV0lUm0qZHL5bj2AY9b3hi2lJ1FWf8BD
6XNyUm3ahmnfU3JxGufcPZdtm9933efye7eNWxIP5qDyQeIBBiyJByIPIPFwRcxkTwMvsmMuYOoI
yYmak1FToqnqgIYCAbnXdrU+Y9nG1vf2raXSf4RU2wEZ257QWlLvodxlcx95bmkMYvWSb284Xltt
SwZII/kg8QADNjqBJPRA4gEkHm5P4pW0reYl/mmR0rnKbUftKm5rRAz2nKC7vP5FAtVJvPb+1sqn
aLsy18auK1mxuFylWfP+yfXqzXytkXgwB5UPkHgwYAFyYuf9AYhuAABgDiof+CMmggADFrj2sXIc
QUEygcgDAADmoJCPSEwEAQYscO1jhcQDCDwAAGAOKh+Hj4kgwIAFrn2sHFPiyS3UFgAAMAeVD7GY
xEQQYMAC1z5WSDxAbQEAAHNQ+Th8TAQBBixw7WOFxAPUFgAAMAeVj8PHRBBgwALXPlZIPEBtAQAA
c1D5OHxMBAEGLHDtY4XEA9QWAAAwB5WPw8dEEGDAAtc+Vkg8QG0BAABzUPk4fEwEAQYscO1jhcQD
1BYAADAHlY/Dx0QQYMAC1z5WSDxAbQEAAHNQ+Th8TAQBBixw7WOFxAPUFgAAMAeVj8PHRBBgwALX
PlZIPEBtAQAAc1D5OHxMBAEGLHDtY4XEA9QWAAAwB5WPw8dEEGDAAtc+Vkg8QG0BAABzUPk4fEwE
AQYscO1jhcQD1BYAADAHlY/Dx0QQYMAC1z5WSDxAbQEAAHNQ+Th8TAQBBixw7WOFxAPUFgAAMAeV
j8PHRBBgwALXPlZIPEBtAQAAc1D5OHxMBAEGLHDtY4XEA9QWpnz+/ONX7+/vfn39LVHE/ftff/z8
+avofR5/+KX0+T883v0Su2fwc4X3//Th8fuqPr3x+NvH5+dvZs9ruD7Y7gIe3v30c0sef3r38HNN
fF54fv74zePd3W/L+J+rzbkafPzw6fvaez0/vf/24e7uSywGTXktjefrs+8evrx/ev72HM9NPbMn
TtE6acjPrDbfqGvv6D7BHFQ+biQmggADFiAn9AXGCY5Ek8QLyJstJd5aIuQFwLVKvFbBscxjTrDM
Pz9/3rnaXJSnjNyN1smZJd68Rs8j8XLP7IlTebvn9T57zptg7BekI/sEc1D5uKGYCAIMWICc0BcY
JzgStfJtKV1eZdGWEu/tmQ/f/eu7h7t/jVj9FRUVf7S9dIXgiP69Ml+xFJcjUZExkybp66d9Xgq/
c7U51d7alYUr0dshcmIrFItrqFFo1j635Zk1cUrlYPZ3INDWVF+Wwrl3LI/MPcxB5eNgMREEGLAA
OaEvME5wJFrk22wC/8c1W0m85X1PYqFecmVFRWhL6Rkl3rI9LXIjJ1di+btEm08SKpzL033Tgiq4
mq9D5OTalayhDolX89yWZ9bEqWRl2/R+URGc6EttnM+Re5iDysfBYiIIMGABckJfYJzgSLTIt/lK
mv9MwLeSeNPVWi+iYPm/e/qeWgl2KYnXsgos+syAVJv1OXL/c7R52o6Y+JveN/SZ2LvaekROSkyl
+/Hw5d27x7+1Srya59Y+syVOp/aU3Xean9IxWhvrrXMPc1D5OGBMBAEGLEBO6AuMExyJbvm2scRL
PqdDsC0lQM+W0p7+JfPRuEIp9q600neonaPNJZIo1ZaVxPn9358+PX3dUoPBexb0ffr5l/op7VPP
c2ufuUWcQveeSrzRq2XP2SeYg8rHwWIiCDBgAXJCX2Cc4EjseSVeXhK0n3CZWq2Wa1fTc84o8f4d
u8Aqw9R78M7d5lLRE/vcqTZO/721Btc1UVZXb5//41mtEq/mubXP3CJOr4SePereydresE8wB5WP
g8VEEGDAAuSEvsA4wZHY8zvxYoKi9yTK2HvwSttVwyW204b6eX9//8/S99ado82lz6gRYz0iZyY9
aw54mbS/ReLVPHfUM0cIr9BhMMtaeK2z8NbXsav0SDxzUMhHMCaCAAMWICf0BcYJjkTt5Hf+Qv3+
FTgxmZPbNtv6UvzSE1yv9WCLaG4z0vKcba7ZEn0uiVezGm76TrrpZ1uEWulzRz6zNU7rwzTWKzqX
233nJ+iuGXXKNIlnDgr5CMZEEGDAAuSEvsA4wZEIip5CphP4nvsE33mWOfhguhqwVASUvhNuLlfa
YzK7T0ZWreLXKQ9b+nyuNu9N4tWs7Jw+Y1l3tUKt9Lkjn9kTp+iYmK7Em4zb0+rPtSwfKat7+gRz
UPk4eEwEAQYsQE7oC4wTHIkW+RaadI+WeLmVdrUHXCzbV7yldJTEq2LcVsPV82tW4m3U5r1JvKlQ
yp2SunwnXWtba5478pk9cYo/+3Sf+UrX9P1HvNtydJ9gDiofB4uJIMCABcgJfcEtjRPsj00lXmDy
u5RfMdkwcjtt6QqlGvky2wpY0L7h22nPLO9WfY6snLpEm/ck8draEu5zc1sTzx35zC2E13IMlm5X
X47zoVvHSTxzUPkQDxIPBixA4ukLbnGc4Pgir3TymzvNdaTEm63wKSXxzNn9Bh+8cK771DKTKb8/
++nT09clMvZcbd7LwRa5bdvrz8XbUdPWkueOfuYWwmsp4moOORnZDhLPHBTyEYyJIMCABYgvfcGt
jRXc9kq84OcC4mGUxGvflhuWGC3vhBspsi4h8WJ9nq+SisfiHG0+reBKr9Yq/VxrDZZKsOiqxka5
XPLc0c88hzyrWdlI4pmDQj42j4kgwIAFiC99AXAkaia/KQk0SuKVroz6+0qGZMRiwZbbVLta43sJ
iTddNbns80wMRdp0jjaXyrOatrTUYOn9Rwu1kudeUuKVnv4culfLwSi205qDQj42iYkgwIAFrn2s
kHgA0DP5jUmgURKv9mX381Vnc+FQ+x68VLta43tuiZfrc8kBH+doc9F20sp3ptXW4GjxUyomRz53
q+20pfed5vFVGJe+qzJ07bn+jsEcVD5uJCaCAAMWuPaxQuIBQM/kNyaBRki8p+e//qn0fVpTQtKg
5T14sXZdi8QrPVRgLj4TJ+pu3Obcaq9aoVtbgyMPVpjXXEZ8DXzuVhKv9HCZUA5L34tXutpvi79j
MAeVjxuJiSDAgAWufayQeADQO/kNbasdIvE+/J//27L1dXWIw1QGNgqCa5N4te/+mx8eMo/R2dqc
kI5TMVsquqol3sCVYPOY1q9e2/qZLXFKbVWf1UmgHzmJnrr2XH/HYA4qHzcQE0GAAQtc+1gh8QBg
xOR3OglfvdC+5T4P3/3ru4e7f7WKt1N7Hr78+c8P/9v0LrGJVJj1r5Kp8Dj/qrZy6bXM4bnb/EL2
JOKKWqqtwRYBNuJ+I5+79em0Je/li0m4klOmQ7Wak4cj/47BHFQ+Dh4TQYABC1z7WCHxAGDE5He5
JfP/fHj6v90ysHLiPmvPbFVXH9cm8Vrf/RfbGn3u9/jFTiSuXaHV/n7H/u2cL9SfdNv/3K0lXio/
1YeHTEnUFolnDgr5GBYTQYABC1z7WCHxAAAAAHNQ+Th8TAQBBixw7WOFxAMAAADMQeXj8DERBBiw
wLWPFRIPAAAAMAeVj8PHRBBgwALXPlZIPAAAAMAcVD4OHxNBgAELXPtYIfEAAAAAc1D5OHxMBAEG
LHDtY4XEAwAAAMxB5ePwMREEGLDAtY8VEg8AAAAwB5WPw8dEEGDAAtc+Vkg8AAAAwBxUPg4fE0GA
AQtc+1gh8QAAAABzUPk4fEwEAQYscO1jhcQDAAAAzEHl4/AxEQQYsMC1jxUSDwAAADAHlY/Dx0QQ
YMAC1z5WSDwAAADAHFQ+Dh8TQYABC1z7WCHxAAAAAHNQ+Th8TAQBBixw7WOFxAMAAADMQeXj8DER
BBiwwLWPFRIPAAAAMAeVj8PHRBBgwALXPlZIPAAAAMAcVD4OHxNBgAELXPtYIfEAAAAAc1D5OHxM
BAEGLHDtY4XEAwAAAMxB5ePwMREEGLDAtY8VEg8AAAAwB5WPw8dEEGDAAtc+Vkg8AAAAwBxUPg4f
E0GAAQtc+1gh8QBgyQ+Pd7+8/pbI8fjh0/fN93784ZfWNv707uHnYJvu3//64+fPXxW1oeCzI/v0
/Pzxm8e7u99KY9vSt1lcCuM7a9fkGTV18MLDu59+7o3l588/fvX+/u7X3jp7fnr/7cPd3ZeSGMTy
UvLMnmt7+hqvpcffPj4/f1Mb97d43T18ef/0/O252lub19G5hzmofNxYTAQBBixw7WOFxAOAJbXy
plQcrCfycWHQ3baE8Bop8Wr6dA6JtxQtOUky//y87fV10JbTVz59ePy+t/+rOGdETlQGF9R2z7U9
fS3JS41QnddlOH897e2JU9d4JPHMQeVDPpYxEQQYsADxpS8Ajkap5JpN7AsEy9vnH77713cPd/+q
kQ1rAbae+K9WCkXaNFLi9fQpHMt2CfYWq7dVVXlBMhVCS+FXE6e5qKmXMqk216wuXNVJ4vOp+p09
M9D/nmt7+pq697L+S+twLgXX9dfT3p44Vdd9Re5hDiofNxoTQYABC1z7WCHxACA6qa8Rc5lVXzPB
8Pvk+jSBzwuf2tVlM3EQmMiPkng9fYq3uV/irWIQ6efoOE2lTK3IPImkcOxO947HJ7haLCJyZrmL
9G/an2nN9Vzb09eSVWbzsZKvw/UquXV8W9vbG6fmeifxzEEhH7GYCAIMWODaxwqJBwB//3u7vCnd
vjZdzfMyWV/+71LRUL+6KCElOiVeT5/iEmKMxJvHYB232eqqQSsWY+/Wq4ljLL/Te6/6ktqmHKnJ
1P1y7eq6tqOvpTVSKtan78F79+7xb0Fx2NHenjgVj8GG3MMcVD5uOCaCAAMWuPaxQuIBwJIaebNc
jZa95x+reUpW6azuX7HCLSUHRkm81j6F2ELixd51VvIOtJY4teaqtO+h9qwkzu//9vTp6etcTV5K
4vX0NbcirqT2Q314EX2xdo3KzRYSrzX3MAeVjxuOiSDAgAWufayQeABQMiGPUSLxYpP5ki2SvSt1
evtXIhBq+xRiC4m3jN+r/Em9B68nTq0Sr3Qbcuhzpzyc/ltJTV5qO21PX+trKZ7ft9z+EZ9Y/fW0
d+vttK25hzmofNxwTAQBBixw7WOFxAOA6AR/0DvxYoKgZCvuqHdmtfYv3+/6PtXcbwTTGN7f3/+z
dGvyubbT1h+kko5RqchJbSnOHdjQeu3ovibjmTtpdtKG2PN629sT4xZIPHNQyEcyJoIAAxa49rFC
4gFAVALUnE7buOIpt0UwJyS27F+RKGjoUzqW4yXe6tTewr6f42CLmi3IoyXeC8l3qmX6UXvtFn2t
HZPT9+Dlts2Oam9PjLtqncQzB5UP+VjGRBBgwALXPlZIPABYMt1uWURigp/bDjuVDqF/36PE6+3T
3yslyAhK34PXEqeVJKyI66Ul3vp01vLarr12a4k3P6F1LZCnz1/W5ZYSryfGtZB45qCQj2RMBAEG
LHDtY4XEA2553B+BLWJULfFKDkeIrEorX9W2H4nX26dR0qYrpzUr8aqoe4fbJSXerH+Lz83fJZg4
4bji2i0l3lzghbeeL9+Dl3veiPb2xLgFEs8cFPKRjIkgwIAFiC99Aa5znBB5/ZJruQJrKQ5K3w+X
eu9d60ERI/oXYkSfRkibGqIroTKSo07i1R/A8Pe/X07ilayWjL3jr/XarSTeMr+hejvdL5ynLSRe
T4xbIfFudw663ra9zf9DRD6uPCaCAAMWIL70BbjOcULgjZNcsZVpy9VBRTQR9rcAAP/0SURBVCwm
3iUHZ2zdv1h7WvvUK22qJraLgwWePj19nRKvo+K0RT5GSrzS9xaGnjnk2kF9nYvW8Gdj78EreV5P
e3vi1AqJd51z0OB7Oytf40DicQJFMREEGLAA8aUvgHFyNGrlTUi0NU3KMqdb1r4A/22FUuMJoUMm
moWTyS0kXuw9eKXbGM8l8U4rydKyp/RzOZFTdfDFJFYvtd1z7ci+rmsxfr/sO+kS8rm1vb1xaoXE
u845KInHCZwtJoIAAxYwodcXwDg5Gj0S71W01cq32Na7+eSufMtmapteq5wa1af0ZzfYNpzcphyP
w7kkXvWqs5pt3juTeCP6upIVmXj0SLzW9pJ45qDNeSPxOIEtYyIIMGABE3p9AYyTozFiJV7tu+zm
E7D4ttzS1Xipd9K1yqmRfYrHcMzEcyZuciIrdzLwxhKvRI5OY5mrgT1vp+3t60pUDBJVsfrraa/t
tOagTXkj8TiBLWMiCDBgARN6fQGMk6NRI2/mk6//TJpaX1YfE2+5AzTiUiBz4m1F20b3aUuRMd8u
Gxcoy0nvKNnZVXOR9tYI1L0ebNHb15XoGCipUvXX2l4HW5iDjvmbUFbvJB4nUBQTQYABC5jQ6wtg
nByNUnkTWxXUehjF8hCG9CqLtVAofU9Yi5zaok+lEqWG2HvwSvq1jNc5JV5KPE5FaMlKzFKRM5ME
i8/l3hvYc21rX3OrK3tI1V9Pbnri1AKJd5w5KInHCWwSE0GAAQuY0OsLYJwcjdXkqeIE1tZ32K2f
vZ6AVW25Soinpv4VHCDQ0qcSidKau9KtxzHRck6JN49B+ym/qzpJXFNaTyFp23NtS19bD1UprYFc
/bXmpidOLdvoSbzjzEFJPE5gk5gIAgxYwIReXwDj5GhUSa7lirmO02SX17eJgbxk65F4W/VphMRr
XakVez/euSVeKrc1qx9rRc58RVidNOy5tqav0eecSeL15qYlTiTebc9Bt5B40UNeDlornEAgJoIA
AxYwodcXwDgBAMB37D4lXukJzb2nI3MCVxATQYABC5jQ6wtgnAAA4Dt2bxLvw3/N/9s2q605gSuK
iSDAgAVM6PUFME4AAPAduyeJ185RVuRxAoGYCAIMWMCEXl8A4wQAAN+xe5Z4JSea5w9G4gSuPCaC
AAMWMKHXF8A4AQDAd+wOJV6BkAu9M+8Iq/E4gUBMBAEGLGBCry+AcQIAgO/YfUm8UhEXXJF3gBNr
OYFATAQBBixgQq8vgHECAIDv2H2eTlvCpw+P3+e233ICB6hRQYABC5jQ6wtgnAAA4Dv2eiXe89P7
bx/u7r4caUstJxCIiSDAgAVM6PUFME4AAPAde70SL7Sl9uHdTz/Lx8FqVBBgwAIm9PoCGCcAAPiO
vV6JF3omiXfAGhUEGLCACb2+4NbGyhGQUwAA9jsH3YPEu/bDLTiBQEwEAQYscBwxoS9AvraIPAAA
sPUclMTjBDaJiSDAgAWOIyf0BcjXFoEHAAC2noNeQuL99O7hZxLv4DUqCDBggePICX0BjBMAAHD5
OaiVeJzAJjERBBiwgAm9vsA40RcAAPxecLAFJ7DzmAgCDFjAhF5fYJzoCwAAfi9cr8T7/PnHr97f
3/1K4h28RgUBBixgQq8vME70BQAAvxeuV+KNWMnHCVxBTAQBBixgQq8vME70BQAAvxeuV+J9+vD4
/ex5d4+/fXx+/kY+DlajggADFjCh1xcYJ/oCAIDfC9cr8Y52qAUnEImJIMCABUzo9QXGib4AAOD3
wnVKvPUqvLv/9/jh0/fyccAaFQQYsIAJvb7AONGXo7GaPCWonejM7t2x0uGndw8/B9t0//7XHz9/
/qqoDQWfHdmn9SSzks72zl7cXnGvlpydJsX175V6fnr/7cPd3ZfctbF4ltZkuIY62huJTc14GrkK
KNcuYM9z0HNJvNPfm3F/azmBHcdEEGDAAib0+gLjRF+ORr10KHt30IgXhxe3LTEJGynxavp0jRKv
NWetEm/+vPi1UYlbUJPBSXujRJu1d0cSr6RdwF7moKGTYWv/Hsb/vob/FsSfef0HWnACiZgIAgxY
wIReX2Cc6MvRKJVcsy1IBVLo7fMP3/3ru4e7f7383w/vfvq5WkpEJmarSVmkTSMlXk+fwrHcbgLZ
IvFa+9fan7nwCl+bqruZ3Av0cVZHi39f1k+un6ua7JBlqXZ13YvEwxXMQbeVeHW0/P3mBK4oJoIA
AxYwodcXGCf6cjRqJNdUqKS2Mc4maY8//HKSLflVfMsJXm675EzyBATGKInX06d4m/cj8Xr619Kf
9eq69bUlfZjeZ1krJ0kY70PJZ0Lv0OqRZSXPrKujY72gH8eeg+5F4h1J4HECkZgIAgxYwIReX2Cc
6MvRqJFcpdv2plsYX8TK8n+nnjGVMqWTrJMUWYugURKvp09L9ijxevpX25/pe/DevXv8W+zaab3F
amHazulnStufEtNJUdAoy0pFePE4JPFwZXPQbSTe428fPz7+91bvd+UErjQmggADFjCh1xcYJ/py
NGok13K1Vvaef6w0KhVK88ld+SqlmMip7V9RnCr7FGKPEq+nfzX9mU6+XybSqWt7JF7PSsmgJPg9
Bk+fnr4uqf+iezbW4xbtAo40B01J7iPKO04gERNBgAELmNDrC4wTfTkaoyVeTLycpEriMIiEjDtH
/0omhbV9CrE3idfbv5r+vOXjj/pJXdu6nbZUNpfl/CQBe++bWjF6yXYB5qDycciYCAIMWMCEXl9g
nOjL0Rj9TryYlCnZipt6v9k5+pfvd32fau43khEr6Ur7V9qft89N2pO7dna6bOpgi0n7QlIyvDqn
bpVejyyb9WOwaCPxYA4K+QjERBBgwAIm9PoC40RfjkbT6bQRUZATR7kX+o9YqdTavxi9fUrH8vIS
b0T/SvozfQ/e9DNF12ZeYr9ctbncsjs/Bbf9Bfc9smyL2h7RLsAcVD4OGxNBgAELmNDrC4wTfTka
OcGRe8H4lNx22KkIDP37HiVeb59C7Enijehfrj/TtizvURKL9Um2mZfeT/p0f3//z5iErD1EpVWW
ta7YbMo1iQdzUPnAf2IiCDBgARN6fYFxcp19OQpbxKla4iVkS27VVvmqr/1IvN4+hdiTxBvRv1x/
lu/Ba7o2cP1si+rk+vl/T4utmvcatsqyLbaJj2gXYA4qH4eOiSDAgAVM6G9lUg/jhMS7nTFfKrnm
J8euZUTpaqOU0Gg9KGJE/0KM6FOIvUi8Uf1L9ef0b2FJWHZt4nTawImvc4mX3uZccgJuMKaFsqzn
FOOmXJN4MAeVD/wnJoIAAxYwoSfxcEvjxLi/sZV4hYIhtnJr9s68UhbCoeTgjK37F2tPa5/S972s
xBvVv+jBGJH34JXGovR9g8t7hMTeCAHWIsu2OHF5RLsAc1D5OHxMBCFeKNgHahIwoQdIPGwtuUKi
bblKr3Vrbo/weFsttpAYrRJvVJ92IfECYmdk/2L9yb7LLiEKa8TUtG5earJm9dvWEm8PuQZII/kg
8RQIaUbiASBaoLZwAHok3qtoq5VvsW2Sc7FUftprauVVq8Qb1aetxM5SXNWKnZH925vEq8l76tCN
EbKs952MJZB4II0gHySeAgEAogVqS0xugBEr8WrfZTeTboltuaWr8VLvbGuVKCP7FI9hh8TLvMst
J3a2yVl9f7bYTpuriVm/MjK0Jqa9n2+FxAMnAPkIxEQQFIh8ACBaoLZwNGok13ylXP37x6bEJEvu
AI0ls/e6pU68rWjb6D7F29wu8XJbRlNyanT/tpJ4rQdb1PSxVBSuYl4gy2oOzeiBxIM5KOQjEBNB
UCDyAYBogdrC0SiVXPOVWCdZ0HoYxewE0cWzV88KCJb1O93CEqZF4m3Rp/D9+96TNtuuOpE3uVWB
o/u3lcSb5S8gqOan0KYlYFLwFsahWuJVrPLrgcSDOSjkIxATQVAg8gGAaIHawtGYSZLKE0pb32G3
fvZawFQdvFC00qqFsX16ZZTEK4nRUh5tkbMtJV5pHcQkWckJvKWr5GplWW1cWraSt7QLMAeVj5uI
iSAoEPkAQLRAbeFoVEmu5Yq5jtNkl9fH5ENa4uQlVI/E26pPo08sDR4gERGbW+RsS4kXfG5AKDfV
ec+JxQXPPeWlTJaSeDAHhXwMjIkgKBD5AEC0oCY314xcAgAAc1D5uNqYCIICkQ8A+xn3ZMve80Lk
AQAAc1DIx4ViIggKRD4A7GfcEy17zwuJBwAAzEEhHxeKiSAoEPkAsJ9xT7TIiz4AAABzUMhHMCaC
oEDkA8B+xj3RIi/6AAAAzEEhH8GYCIICkQ8A+xn3RIu86AMAADAHhXwEYyIICkQ+AOxn3BMt8qIP
AADAHBTyEYyJICgQ+QCwn3FPtMiLPgAAAHNQyEcwJoKgQOQDwH7GPdEiL/oAAADMQSEfwZgIggKR
DwD7GfdEi7zoAwAAMAeFfARjIggKRD4A7GfcEy3yog8AAMAcFPIRjIkgKBD5ALCfcU+0yIs+AAAA
c1DIRzAmgqBA5APAfsY90SIv+gAAAMxBIR/BmAiCApEPAPsZ90SLvOgDAAAwB4V8BGMiCApEPgDs
Z9wTLfKiDwAAwBwU8hGMiSAoEPkAsJ9xT7TIiz4AAABzUMhHMCaCoEDkA8B+xj3RIi/6AAAAzEEh
H8GYCIICkQ8A+xn3RIu86AMAADAHhXwEYyIICkQ+AOxn3BMt8qIPAADAHBTyEYyJICgQ+QCwn3FP
tMiLPmAMPzze/fL6WyLH44dP3zff+/GHX1rb+NO7h5+Dbbp//+uPnz9/Fbvu8+cfv3p/f/frVv17
5dOHx+9b7lnbvpI+Z+NXmIfn54/fPN7d/bZ8Zk29vPDw7qefe2s0FqfafD0/vf/24e7uS0st1lw7
i92Mx98+Pj9/s1Vfe64Nj7GHL++fnr/d6tqeOG2ZP5iDysdBYiIICkQ+ABAtOHpe1NbtUStlSifY
6wl6mRBoaltEbDVJsop2puRdicxqa1+9HFs+Jyd15p+fx6O+XtpyXxzjQqk5q8dKkVNzbUl8Yrnr
6WvrtW9yK3VtpM891/bEqZae3MMcVD6uOCaCoEDkAwDRgqPnRW3dHm+T6YwMmUmCAnHy9vmH7/71
3cPdv2om5WsBuBaHKwEWaNPsM5nJ+3w1UV46LSVESIytJMeijTXtC4mampVo87akRey0b8tnlNbL
Oqb1q6tSba5ZXbiqpwqRU3PtrE2pXAfGQk9fW6+NrbYsam/HtT1xqqUn9zAHlY8rj4kgKBD5AEC0
4Oh5UVu3R42UmUqk4m2iv0+aT5P2+u2EOVE1E1uLCXqtJCsVXbXbU2Ofr21frr9V10bynbt/Tb0s
+14rZE4yMZyL073j0jW4Qq0l1rlVaQWrvea1Pe9TT19br81dl/pM67W9cWqudxLPHFQ+bi8mgqBA
5AMA0YKj50Vt3R41UqZ0W9pUhr1IuOX/Tj2jRfqcZMFcUvRKstDzZ6KvQgiEVre1tK9XcEzbkVwN
FqmHWomXWrGVvG7SllgdTO+dXClWKXJarj3VTXoVZ0iE9/S19drSMZlrb+21PXEqpSf3MAeVjwPF
RBAUiHwAIFpw9LyordujRsqUSqflCpzZdYnntAqqmMjolmSBtpasQMqKhT/u29K+njasBcdJpMT+
e0+99OS0VPaE2rOSOL//29Onp69LYt16bWlOQrXa09fWa2tWxy7pubYnTvX1XZd7mIPKx8FiIggK
RD4AEC04el7U1u0xWuLFVgyVbH1snbj3tDctKeZtbV2FF7vvJVbirfrxxz1S78FrrZee9paKotDn
TjV4+m+lse65toTQCrOevrZc+9fnpz+19mdkLGrjVFTbG+cP5qDycUUxEQQFIh8AiBYcPS9q6/YY
/U682Mqgkq240620tVvoRgqHWD97tvgtr3+RlOd+J14s1vf39/8s3cJ8ru209QeupFei9YickRIo
tPW7p69t1374r9X22uAW1LUYDG7NLby2N07n/jsAc1D5uPKYCIICkQ8ARAuOnhe1dXs0nU5b8kL6
hq2oIyfuPZP32IrAXsm4XMlX277aE3SLY1Nx6vA5DrYo3X49r8v9S7zQGOrpa/u1J4n3UsfLk5aX
zN7BNxF2tdf2xOkSfwdgDiofVx4TQVAg8gGAaMHR86K2bo/cJHxFQhbktsPmDo24HonX1r7lasSg
SCtkxErF0vfgBXOUkUarvlWswjuixJuflBrZ6nkuiffh/f/3Wt+nVZhrsR4SsNOxUXttT5wu8XcA
5qDyceUxEQQFIh8AiBYcPS/TPmB/7ELilRx6EJl8l6/U26fE623fCIk34l2B0dzXrMSrok7GHE3i
zcXUXMBeWuLl+rQU1/P3KdZd2xMnEs8cFPJB4ikQ+QBAFkFeSLybF3mtK6uWE+ySd97NJ/bre/Su
dBs1eY+tGNx0JV6gfbmY9zDfmjshE6c6ide2kupIEm8Z52UOLy/xMqfELt6BFzoUpfTanjiReOag
kA8ST4HIBwCyCPJC5FmJV/mOs9hqu+UqmiIWE+regyO2kHgjD7ZYrvArbd9UnI1YiTcTMb/n/enT
09elsrC2Xrauyz1LvLnwLFjBeoGDLark/e99rzmopKW+Rwn8UbmHOah8kHgKBPIBgCySF2A31EqZ
kMhqf7fb4gTbzDv1Uryt5JlM0vvlS7x9LTJguQqxtH3L+PaIvNh78OYrrPqFUy+nWKVXe5V+7pwS
bz0exvQh9LmWa//6/PSn0hV8y77XrP6rXWk66h14I3MPc1D5uOKYCIICkQ8A+xn3ZJG8AGPokXih
l92XCKbYdtX5pL58Qh9bHdQyec+tNGp9L17ovjXtK5VsxflObmeO18O5JF7pCrum7eAbSry5JC2L
U09fW69tidvrWO25tidOrZB45qDycaMxEQQFIh8A9jPujyWLbHsELseIlXi174qbT+Dj23JLV5zF
3rPXMnnPPb91NV5IntW2r0SyFV9fsDIqeYLwxhKvRAzXvHPtHBJvJaZKxXFHX1uvTb2bMta29Xiv
v7YnTq2QeOag8nGjMREEBSIfAPYz7o8ji7y7DLgsNVJmLnn+OK2y4h1ZMaEUFW8F756bvYtv8fza
yXvpS/tzMqz0873bNGu21Zb2bSlYlvE/l8SbPSvS3hp5vLXEW20NrXxGT19bri0dt6F791zbG6cW
SDxzUPm40ZgIggKRDwD7GfckHoEHDBYlGSkTWz3TetjD8nCF6bNXzwrIiZL3adVM3mtfrr88pTXU
97k465eM63u2rHzMXzM/pGQe13NKvJR4nIrREpm5tcSrFbsj+9p6bUqAL2t8Wd+t1/bGqQUSzxxU
Pm40JoKgQOQDwH7G/TElnr4A52cpo2pOlW19h9362WuxVHVYRkQotR24Uf6+uZoTeUPyZcippwXX
tZxuG3vGOSVeUYwL47alxGs92CUp1Sr72nptSQ3Haqb22hFxatluT+KZg8rHjcZEEBSIfAAgi/Tl
VvqC26FK4i1XzHWcJru8vnib4oyKE0mztJ+MuVpxl1mh1ysXcltep7SufIpt3T23xEvlsWbl55YS
L5X/LrFb2deea4N/BwpzXHrtiDiReOagkI/imAiCApEPAGSRvtxKXwAAAMxB5eNqYyIICkQ+AOxn
3BNf+gIAAGAOCvkIxkQQFIh8ANjPuCe+9AUAAMAcFPIRjIkgKBD5ALCfcU986QsAAIA5KOQjGBNB
UCDyAWA/45740hcAAABzUMhHMCaCoEDkA8B+xj3xpS8AAADmoJCPYEwEQYHIB4D9jHviS18AAADM
QSEfwZgIggKRDwD7GffEl74AAACYg0I+gjERBAUiHwD2M+6JL30BAAAwB4V8BGMiCApEPgDsZ9wT
X/oCAABgDgr5CMZEEBSIfADYz7gnvvQFAADAHBTyEYyJICgQ+QCwn3FPfOkLAACAOSjkIxgTQVAg
8gFgP+Oe+NIXAAAAc1DIRzAmgqBA5APAfsY98aUvAAAA5qCQj2BMBEGByAeA/Yx74ktfAAAAzEEh
H8GYCIICkQ8A+xn3xJe+AAAAmINCPoIxEQQFIh8A9jPuiS99AQAAMAeFfARjIggKRD4A7GfcE1/6
AgAAYA4K+QjGRBAUiHwA2M+4J770BQAAwBwU8hGMiSAoEPkAsJ9xT3zpCwAAgDko5CMYE0FQIPIB
YD/jnvjSF6CfTx8ev3/9HVHH428fn5+/+eHx7pee61/a8Pnzj1+9v7/79d///fGHX0rb/vbs+/e/
/vj581exz/307uHnYBsy1+21XTlm9y1s9/Pzx28e7+5+Wz6/Nr8P7376ubcmZ3Gf8Pjh0/c193l+
ev/tw93dl5rcnePapjETuNcsZ5VxGhXjWX/vHr68f3r+tqjGIn8LRtGTP5iDyseBYiIICkQ+AJBF
+nIrfcFtcGSJV9y2yPV7bVetoMmJmfnn5yKmLb9pmdNVj4UxmQmjSpGz9bUjJF7+HnExNirGq/4m
8l7S5xECuDd/MAeVj4PFRBAUiHwAIIv05Vb6AiQn4n9MjktXnaUYLcvWK37WQmO1EinQ/r22q0hk
vK2Oyq90muZ1Kfxq8jtfWVi/uirV5prVhas4V+TuUtcm77WIfSrOubyPinHwb0JE4s3uu+jLst57
Rd7IHMAcVD4OEBNBUCDyAWA/45740hfgfMQm4nuTeLWr0GarkhbP3mu7SpndI5Kf3HNq8zutk1oh
cxJCYQF4und8xVdwlVlh/C51bU0sZhIukpPUSrQRMQ7+TYhcU7Iqbj422rfWjs4BzEHl4wAxEQQF
Ih8A9jPuiS99Ac5DavXO3iRei0Q6iY25hNhru2qYrpRaPrdECNXmN7WCrLTGYvGZ3nvVl+j71hpW
7p3p2hhTGbWUvaWS7XSP03jtjXE4Xw9f3r17/FusTad2lLa34d2HG+QA5qDycZCYCIICkQ8A+xn3
xJe+ANuznCD3bLeMMUqWta7oicmNvbarPX8nkVL9LrPC/Lb2tVT2hNqzkji//9vTp6evS3J3qWuL
7hmIeWk+prXzOmZ7Yhxr48u9U/fNrfzrrfUtcgBzUPk4UEwEQYHIBwCySF9upS/AfBIenlzvSeKN
kF7X0K5aQispU+/B68lvq8Q7rTBLXxP63Enk1B+Wcqlr8+NtLcRm985JvMCKup4YB9v4R/9K5WCK
1pV4W+QA5qDycaCYCIICkQ8A+xn3xJe+ANuSeiH9akK/A4k3bW/tlrxraldvLu/v7/9ZurX3XNtp
S59TKox6RM6lrp3J1tzJthUr8WoPoUnF+O3fJvcYIfFGbB0fkQOYg8rHwWIiCApEPgDsZ9wTX/oC
bEfp6aZ7kngjRcCe29Xdl4qTb89xsEXNCrMjS7ySOql/J95/2jEixtP34E3/e6/EG3GIy6gcwBxU
Pg4WE0FQIPIBYD/jnvjSF2AbSt+XNhcPdUxXpJF4+8trrC9FsaqUuiRe2Smu//5cwWq91XviBki8
6fVLOdsj8eYnyrafTDsqfzAHlY+DxUQQFIh8ANjPuCe+9t4XYAu2ruGljCnebkni7V7irXJVsxKv
ijoZQ+LNVzDmtlzPcrKIV/Ck1gESb/kevBESby7wxm01J/HMQeVDLEg8BSIfAIgvfSHxcBMib/Ye
vIIJ8D7fibcviTe6Xd15XQiecRKvbSXVrUu8mv6X5uVFiE3FW0+MT/87nN8Wibesx5HviiTxzEHl
QyxIPAUiHwCIL30h8nB4gTdbGVMrE3Yg8VpPuLy2dtUy24L5e5uePj19PV1tOfJ02lZu+WCL1tOL
5++tnI/b0PbXphh/eP//hd6D1yPx5gJyvNgm8cxB5UMsSDwFIh8AiC99AQ5Ny/vSasTA6PuEJuqt
MuSFt5VBi0n/XtvVm9e5AIrn+1wS77QyK72ar/Rz1yTxRpzumsr7q6RtifFf/vLwPy3b5UN9Xx+u
MuYdeCPzB3NQ+ThYTARBgcgHgP2MexIPwAaT3srVYqMkT6lgCEmKVzE270e5IJiJrkU/9tqu6vwE
8jrb0hi5/7kkXqnIajpoY+cSb4sYh+LZEuMP7x+eR0i81bv6NqwnEs8cVD7E4i0mgqBA5APAfsY9
iQdgDLXvwdtCQNSuRpquJJvKqenW1dJVb6lDBfbarhF5LTnE5FwSr2S1YkiQxrgWiVf7+R7ZOTrG
pW0KnZa75d8zEs8cVD7E4i0mgqBA5APAfsY9iQegn5b34OVkQQs1q85SK9tqVxXm+r/XdmXjOdsu
G1/9txQsy3adS+LNnhVpb80BIdci8WqlWYmIS72DcWSM189bX7PaQnsGqUbimYPKh1i8xUQQFIh8
ANjPuCfxAPQxFzht76caKXlm4iq2qmfxMv+QDFut/An0reb9XHttV1le8zJm3r/5884p8VLicbqq
sER2XY3Ei6zcLBpzgVjkVl+OjPG6fta11rPKtxUSzxxUPsTiLSaCoEDkA8B+xj2JB6CP2QS7gRfp
MD9pso6QKJgLpfzziybyOQoE1V7bVSt5Sq6Zio9zSryiOBdKmWuReC2HWhTVUOLZo2Kc60NVrUf+
LrRsQyfxzEHlQyzeYiIICkQ+AOxn3JN4APrYo8QraVvNKqG0SKhf5bbXdgXbVyEwYu/HO7fES8Wm
5r2A1yLxag9OmRKWcWX3GRHjdTvmEm+5OpXEMweFfJw9JoKgQOQDwH7GPYkHAAAAc1DIRzAmgqBA
5APAfsY9iQcAAABzUMhHMCaCoEDkA8B+xj2JBwAAAHNQyEcwJoKgQOQDwH7GPYkHAAAAc1DIRzAm
gqBA5APAfsY9iQcAAABzUMhHMCaCoEDkA8B+xj2JBwAAAHNQyEcwJoKgQOQDwH7GPYkHAAAAc1DI
RzAmgqBA5APAfsY9iQcAAABzUMhHMCaCoEDkA8B+xj2JBwAAAHNQyEcwJoKgQOQDwH7GPYkHAAAA
c1DIRzAmgqBA5APAfsY9iQcAAABzUMhHMCaCoEDkA8B+xj2JBwAAAHNQyEcwJoKgQOQDwH7GPYkH
AAAAc1DIRzAmgqBA5APAfsY9iQcAAABzUMhHMCaCoEDkA8B+xj2JBwAAAHNQyEcwJoKgQOQDwH7G
PYkHAAAAc1DIRzAmgqBA5APAfsY9iQcAAABzUMhHMCaCoEDkA8B+xj2JBwAAAHNQyEcwJoKgQOQD
wH7GPYkHAAAAc1DIRzAmgqBA5APAfsY9iQdgO3569/Dz6++LGffvf/3x8+evUtf+8Hj3S/DaLI+/
fXx+/ublHp8///jV+/u7X6uuL2jbiP5l+/z4wy/V1xTw8O6nn0fmeBbjin5v3dfHD5++z93v+fnj
N493d7+d+9rg/Z7ef/twd/fl7u7hy/un52/r6y5/Xe+1Tf0pzC3MQcVCPnYbE0FQIPIBYD/jnsQD
MJ5i2ZKQPheTeAWya0T/VtJjJYXKxEpbnMZJmxaJd76+nmqh/l7bXJuPRzwWJ9GXeHZEmvVcW8us
PyQezEHl49pjIggKRD4A7Gfck3gAxrGWM2uZsRJrEfHzJkoaV7WtnlUgEz59ePw+tapqZP+iz374
7l/fPdz9q3TVXE2c5quw6kRTUYx30tdZHgOfTcVhLrvWMZpdu6ip3HOz/UpIvFntLe69rLllLHuu
7f4bQOLBHFQ+rj0mgqBA5APAfsY9iQdgDEsZkNtWOBMegYn+JSReql2j+5dq50kU5UVbbZymEmrE
1tpaiXeuvk7jP83VTNJF7hNbSVaywiz23JJ8pCTeSfSVrBCcf6bn2hqWEpzEgzmofBwiJoKgQOQD
wH7G/Ul8HQV5BS5Dixw6iYO1uLiUxJvLupPQGN2/KVOx9CJ+lv+76BktW1k7YhuMV8H9ztXXmHA7
5TGdk5OQOtXA6b8ltrxOnpurk+l78N69e/xb7N6lMQoJxJ5rS4m9H5DEgzmofBwiJoKgQOQDwH7G
/fEkHpEHnJ+Y+MpO/ieCYSk8LiXxZs/+oy9b9K/4eZn+18aptS9F96s6sGTbvsZyX3qPGrk4u65Q
4k0/93L/lCCsWa24pOfa2v6+xvXp09PXLeMO5qCQj13GRBAUiHwA2NfYJ/AAdE7kC2VVDXtaibdF
/0ISZHrv0hVj1yTxztnXUO5HtDVHyWq9WV/+aFvsulYR3Xttff1GDpQh8WAOKh/XHhNBUCDyAQBb
/A0j8oBLMd1qWrsVL8ae3om3Rf/Wz5vLm9ITPq9pO+05+xrbHtqyEq+0dmYHVCSueWvbpA0lsXmV
ieHtq2sh23PtsJog8WAOKh/XHhNBUCDyAQBb/A0j8YBLUfrut6Z7nlHizQ8ZOPVli/6t2hfoZ9WB
BDs/2OKcfU0dKlL/Trx07awPpkiL3ul78KbPL5F4L/edn2S7ZprTnmuH1QSJB3NQ+bj2mAiCApEP
ANjibxiJB1yKTSVeJVOBsjxRtvU+W0m83DbdqUiKCZZSsbWKxYBVeKv7Ju45tK+lBNpTssJutVqt
ZHVgwYEO01gt+xiVeJP23t/f/zMmOkNytufaYTVB4sEcVD6uPSaCoEDkAwC2+BtG4gGX4kgSLyQx
tpJ4udVnJYKsLU7jtk+WSrzL9DWcr9l9Fs8KbjetEFGpFXzL9+CFr4tLvPJVgf+5R8+1w2qCxIM5
qHxce0wEQYHIBwBs8TeMxMN56ssBMNsKgJXw2HA77VLyxbZBbtG/0vfA5d7HVye2xp9QWiLfhve1
ctVhS9xm208rRVSoHydJF85BmcRL52/5Dryea4fVBIkHc1D5uPaYCIICkQ8A2FayiAe2qi0iL0zs
EIEezvlOvKnQyW31HNW/2YqtUgJ9GBGnHkok3qX6mlv9t1qpNrl3autrjrhMi0vgokM/auTl7/Hr
uXZYTZB4MAeVj2uPiSAoEPkAgG1Fi3hgq9oi8CLSIvO+sxRvq5ZiWw/PIPGWK7eWfRjdv/Z39a0l
0K4kXsFqx3P2tUe+Lg+F6IlJ6PCLUpFZc/rv8rk9125ZE4A5qHxcVUwEQYHIBwBsK1rEA2rrvMxF
TfmWzdRKoXOfTjtflTUXSKP7VysFU4c+bC3xpm0NyaxcjC/Z15LDMvLXhk4pTtfASIlX0+/Q6sGe
a4f8PSDxYA4qH9ceE0FQIPIBAEQL1NbRaBEmqXegnVviLduzfO7I/tW+Y29+2MJcIG0u8TLvSsvF
+JJ9Da3Ei21bXRJ6Vum1OfGZbuv63rl3Baae23NtKyQezEHl41AxEQQFIh8AQLRAbR2N0kMiXpm9
Jy0gZS4h8VLbakf1r+Y9ZVNiMmZriZfbkpmSP5fs6zxfJzFWsjIwtg239ICO0hV74WeuJV5pHEPP
7bl2SM2QeDAHlY9rj4kgKBD5AACiBWrriMxXUYWFwPodaWFpcAmJ9+8+JLbVjuhf63vaZu2axOQc
78SbrVCcxDG1au6SfV3lKfa+xYDIi/U11KeQBJzeu6bPuVV+xdI78Nyea8817mAOKhbysduYCIIC
kQ8AIFqgto5K1UEGRSuD6nmVK60yYfbsxXU9/Wt9t966XYH3tG0o8Ur6vJQ/m/a185Tbohwm6qXk
HXe1Mqxkq27JKb8lqwtrrm3ZRk7iwRxUPg4VE0FQIPIBAEQL1NbRSYuSvNS5pMRbruTKHuhQ2L+e
U26X19ceejCCoLyKPHfTvnYK4lfCYqtMOEbz3yitSt+3F41DYf5rryXxYA4qHzcfE0FQIPIBAEQL
1BYAAL5jzUHlY+cxEQQFIh8AsMXfMKIFagsAAHNQyMfAmAiCApEPANjibxjRArUFAIA5KORjYEwE
QYHIBwBs8TeMaIHaAgDAHBTyMTAmgqBA5AMAtvgbRrRAbQEAYA4K+RgYE0FQIPIBAFv8DSNaoLYA
ADAHhXwMjIkgKBD5AIAt/oYRLVBbAACYg0I+BsZEEBSIfADAFn/DiBaoLQAAzEEhHwNjIggKRD4A
YIu/YUQL1BYAAOagkI+BMREEBSIfALDF3zCiBWoLAABzUMjHwJgIggKRDwDY4m8Y0bLnnBwFeQUA
wBxUPm4oJoKgQOQDALb4G0a07DUfJB4AADAHlY+rjIkgKBD5AIAt/oYRLXvNB4EHAADMQeXjKmMi
CApEPgBgi79hZIt86AsAAOagkI+BMREEBSIfALDF3zCiRT70BQAAc1DIx8CYCIICkQ8A2OJvGNEi
H/oCAIA5KORjYEwEQYHIBwBs8TeMaJEPfQEAwBwU8jEwJoKgQOQDALb4G0a0yIe+AABgDgr5GBgT
QVAg8gEAW/wNI1rkQ18AADAHhXwMjIkgKBD5AIAt/oYRLfKhLwAAmINCPgbGRBAUiHwAwBZ/w4gW
+dCXvfHTu4efX39fzLh//+uPnz9/lbr2h8e7X4LXZnn87ePz8zcv9/j8+cev3t/f/Vp1fUHbRvQv
2+fHH36pvqaAh3c//dyVx8J2PT9//Obx7u63UDzO0eYpsTp4/PDp+y2vDcbl6f23D3d3X+7uHr68
f3r+dvnvnz48fl8Ul0geZnGPjIuinFX0tbfN0RgVfr4mvj30tAvmoPJxxTERBAUiHwBAtMiHvhyZ
YkmTkF0Xk3gF4mhE//ICpUxCtMWpTnAs45iTOvPPr591jja/khVMiRz1XJvPcbg/UTFcIMRK4hqr
6/y1cQnY0+ZkjCplWUl8W+lpF8xB5ePKYyIICkQ+AIBokQ99OSJrEbWe+K/EWkSEvEmFxlVtq2cV
TLyX0mYpq0b2L/rsh+/+9d3D3b9KV6DVxGkuW/Irs2Z9f1vhlL92KoRCwm8Pbc6tLuy5tiQuIclU
W6/ROC3iuqzJZV2lYpzLe0+bs38/Ku+Xi++l2gVzUPm48pgIggKRDwAgWuRDX45G7WqtmTBLrSo6
o8RLtWt0/1LtPEmVvLSqjdNU2NRuU531KfK8kn6fq80nqROO4+m+qdWC9dfm+hC7biqLarbrlqwS
m9fvqU8zSRfJR+r+rW1O1k2DLCuJ7yXaBXNQ+ThATARBgcgHABAt8qEvR6NFtJxESUKinFnixWTH
6P5NmYqUFxGy/N9FzyiMU+pddXV9WsehRAidq83TtsTyNb3v9DM916bb8vDl3bvHv0UlXuP73E6i
KX3dVEi91lWpjDxdG1up1ybN4u/wa3iHXia+524XzEHl4yAxEQQFIh8AQLTIh74ciZj4Kp98r0XI
pSTe7Nl/9GWL/hU/L9P/2ji19iUsN06ipOZ9ZOdoc6nYCrWl59pUvF7EWereb/9WWfO5VYOpeizN
RUwst7Z5XTP/ucfTp6eva8ZsTXzP2S6Yg8rHgWIiCApEPgCAaJEPfTkSpbKqhj2txNuifyFhML13
6Qqpc0u8Zb5f75F7D96521y6JTn0uZ5ro339o/5Skun1sy91ENzG2TEW5s/+T45qZHGsTnvafLpn
5DCagjFbE9/6MdneLpiDyseBYiIICkQ+AIBokQ99ORLTraY978UKTs538E68Lfq3ft5cOpSehnnu
7bShnN/f3/+zZqvxOdpc+oxQ/HuuDf57wSq/mpOUW0VyaHt3y0q813rcos01Y7Ymvr2QeOag8nHD
MREEBSIfAEC0yIe+HInSd7813fOMEm/+cvyA6NhSDAT6WbJN8pwHW0TbXrlSbOs216wwW0qfnmun
/xZ7V1yRtI30s0cmxw4cqX8n3un6LdpcOmZr4zt0rJJ45qDycVsxEQQFIh8AQLTIh74ciU0lXiVT
UVCzUih1n60kXm6b7lScxORVqRBbxaJza+a/21/xHrxztvnSEm96j2XeYteU5PqFmpOLQ/eOH0wR
l1Ord8Sttq6Oa3OJLGuJby8knjmofNxwTARBgcgHABAt8nGdfTkKo2N0JIkXkhFbSbzcSrsSodQW
p7Z34WWfXbsSb6M2X1riLd/TNlIy1ZxcPH9efDXcLB+LPgdPaa2UWDVtLpFlW8a3p10wB5UPEk+B
QD4A4AalkXyQeNcm8kq35DUJog230y4lX0wwbNG/0nfe5bYj1gmxMfJu2a5awbN1my8p8U7/Ldzu
XslUI5OWOUoJtFxOXq5NybNRbc59duv4jugDzEHl42AxEQQFIh8AQBrJx/X2h8BLyYzrPNhiKjBy
21pH9S94kmeOQB9GxKmW2RbM35/79Onp6xIZes42X+Jgi9h72nLP27qmS581P3V4vjIvtYV1VJtz
nz1HfEf0Aeag8nGwmAiCApEPACCN5ANHIvdutxRvq4UWE+NzSrzlirxlH0b3r/1dfWsxcW6JF3sP
3lwApQXKOdpc+h620Odar42uTmyQs601va6tMasvp3mvFdmjJN454juiDzAHlY+DxUQQFIh8AABp
JB84EnNxUC4NZkJoIXTOfTptSkKN7l+tFEwdIHBuiTdd4bWUOTPJkmjPOdpcuiIr1JbWa3skU2lM
pjW1ks3L99cNjG/PisVUm2vGLIlnDgr5uEhMBEGByAcAkEbygaNRelJlbFK+FELnlngrSbB47sj+
1b5jby5n5hLxnBJvFp+CVWC9J+r2UCJKY3Kp59rycRI7nTZdE7EtpbETZFvbU5Kz3jaPGLOt/dn6
bwnMQeXjQDERBAUiHwBAGskHjkbpIRHryXZY5lxC4qUk1Kj+pVYfpogJwXNJvPlKxfhqxKVMSh7G
sXGbc6f/pmRqz7VldZGQcCXvukttz66QTCXCMvZOyJ42jxqzpfEd+veNxDMHlY/biokgKBD5AADS
SD5wRFargQICpPSdXZeQeEupkV3t1NC/1kMylodJvMbkLKvaIu/BizE/tGMdoz2Ix6kUDcmrnmvL
YrOOY+6+MbGYWyGZI3WwS+7erW0eOWZL49sDiWcOKh83HBNBUCDyAQCkkXzgqFQd2lDy3rQGXmVC
68R79uzFdT39a3233rpd9e8l6yF3em9tDM+5BTh7CnCiLnquzd8zLJny731Lva+xfowU3yPR19o2
F//92CC+LdviR7QL5qDyccUxEQQFIh8AQBrJB45OWgzkBdYlJV7JltCW/vWccru8/rU/Wwux1lVe
qa3J5z6MI5arkpWQPdeGKFkptl7xWbpisE3irdtWN1Zr21wcbxLPHBTysYeYCIICkQ8AII3kAwAA
+L1gDiofO4+JICgQ+QCALf6GkUbyAQAAzEEhHwNjIggKRD4AYIu/YaSRfAAAAHNQyMfAmAiCApEP
ANjibxhpJB8AAMAcFPIxMCaCoEDkAwC2+BtGGskHAAAwB4V8DIyJICgQ+QCALf6GkUbyAQAAzEEh
HwNjIggKRD4AYIu/YaSRfAAAAHNQyMfAmAiCApEPANjibxhpJB8AAMAcFPIxMCaCoEDkAwC2+BtG
GskHAAAwB4V8DIyJICgQ+QCALf6GkUbyAQAAzEEhHwNjIggKRD4AYIu/YSdphP2gNgEAgDmofFxt
TARBgcgHAGzxN4wwI/IAAIA5KORjYEwEQYHIBwBs9XeMMCPwAACAOSjkY1BMBEGByAcA4PjfKUQe
AAAwB5WPK4+JICgQ+QAAHP87hcQDAADmoPJx5TERBAUiHwCA43+nkHgAAMAcVD6uPCaCoEDkAwBw
/O8UEg8AAJiDyseVx0QQFIh8AACO/51C4gEAAHNQ+bjymAiCApEPAMDxv1NIPAAAYA4qH1ceE0FQ
IPIBADj+dwqJBwAAzEHl48pjIggKRD4AAMf/TiHx8Pe7n949/Pz6+2LG/ftff/z8+avUtT883v0S
vDbL428fn5+/ebnH588/fvX+/u7XqusL2jaif9k+P/7wS/U1BTy8++nnkTmexbii31v39fHDp+9z
93t+/vjN493db+e+Nni/p/ffPtzdfbm7e/jy/un52/q6C1/XNI4K81HUnwH3gjko5OOiMREEBSIf
AIDjf6eQeLdMsThISJ+LSbwC2TWifyvpsZJCeZnTHqeye5fQIvHO19dTLdTfa5tr8/GIx+Ik+soF
3CUk3qw/JB7MQeXj2mMiCApEPgAAx/9OIfFukbWcWcuMlViLiJ83+dC4qm31rAKZ8OnD4/epVVUj
+xd99sN3//ru4e5fpavmauI0X8FVJ5qKYryTvs7yGPhsKg5zUbaO0ezaRU3lnpvtV0LizWpvce9l
zdWutkzdu/tvAIkHc1D5uPaYCIICkQ8AwPG/U0i8W2MpEnLbCmfCIzDRv4TES7VrdP9S7TyJorxo
q43TVEKN2FpbK/HO1ddp/Ke5mkm6yH1iK8lKVpjFnluSj7JtsSUrBOsEbet1yZon8WAOKh9HiYkg
KBD5AAAc/zuFxLs1WuTQSR6sxcWlJN5c1p2kxuj+TZmKpRfxs/zfRc9o2crauepqFa+C+52rrzHh
dspjOicnIXWqgdN/S2x5nTw3VyfT9+C9e/f4t9i9S2NUKxBbr0nGmsSDOah8HC0mgqBA5AMAcPzv
FBLvloiJr+zkfyInlsLjUhJv9uw/+rJF/4qfl+l/bZxa+1J0v6oDS7btayz3pfeokYuz6wol3vRz
L/dPCcKa1Yo1jBC6K4H3+32ePj193TLuYA4K+dhlTARBgcgHAOD43ykk3i1RKqtq2NNKvC369xa7
iPQpXTF2TRLvnH0N5X5EW3OUrNab9eWPtsWuaxXRVWOs46CTU5wiB8qQeDAHlY9rj4kgKBD5AAAc
/zuFxLslpltNW7fkRQXDDt6Jt0X/1s+bi5TSEz6vaTvtOfsa2ybashKvtHZmB1Qkrnlr26QNJbF5
lYnh7auVJ+I29G/LcQdzULGQj93GRBAUiHwAAI7/nULi3RIjVvRE73lGiTc/ZODUly36t2pfoJ9V
hxns/GCLc/Y1dahI/Tvx0rWzPpgiLXqn78GbPr9E4r3cd36S7ZrR72s8x7iDOag5qHzsOiaCoEDk
AwBw/O8UEu+W2FTiVTIVKMsTZVvvs5XwyG3TnYqkmJwpFVurWAxYhbe6b+KeQ/taSqA9JSvQVivd
SlYHFhzoMI3Vso9RiTdp7/39/T9jorNGzpaufBxSEyQezEHl49pjIggKRD4AAMf/TjmWxJv25wiM
js+RJF5IgGwl8XKrz0oEWVucxh2QUCrxLtPXcL5m91k8K7hVtUJEpVbwLd+DF74uLvHKVwWm63TL
7eGrXJJ4MAeVj2uPiSAoEPkAABz/O+U4Eu9oAm+LvJTKgxrOsZ12KfliQmOL/pWuhsoJlzqxNfZ0
01UMI7ka3tfKVYctcZttXa0UUaF+nCRdOAdlEi+dv5LDOGpPE95i3AHmoPJxVTERBAUiHwCA43+n
kHi3tBIvdohAD+d8J95U6OS2eo7q32zFVimBPoyIUw8lUuhSfc2t/lutcpvcO7X1NcdSpsXegxeO
UeLQjxp5GdsqvOFJy7XjDjAHlY+riIkgKBD5AAAc/zvlmBJPbiPSokMMvK1aim09PIPEW67cWvZh
dP/a39W3lkC7kngFqx3P2dce+bo8UKInJqHDL0pFZs3KuZJ6j8nCc9YEYA4qH1cVE0FQIPIBADj+
dwqJd0vMRU35ls3UKqNzn047X5U1Fxyj+1crBVOHPmwt8aZtDcmsXIwv2deSwzLy14ZOKU7XwEiJ
V9PvktWD55C+JB7MQeXjUDERBAUiHwCA43+nkHi3RoswSb0D7dwSb9me5XNH9q/2HXvzwxbmAmlz
iZd5z1ouxpfsa2glXulKtNCzSq/Nic90W9f3Lj2Iole4joLEgzmofBwqJoKgQOQDAHD87xQS79Yo
PSTildl70gJS5hISL7WtdlT/at5xNiUmcraWeLntnClxdMm+zvN1EmMlKwNj23BLD+goXbEXfuZa
4pXGMfsOwIKDL4bXDIkHc1D5uPaYCIICkQ8AwPG/U0i8W2S+iiosE9bvSAsLh0tIvH/3IbGtdkT/
Wt/TNmvXJCbn2B45W6E4iWNq1dwl+7rKU+x9iwGZFetrqE8hETa9d02fc6v8iqV34rktKwTPNe5g
DioW8rHbmAiCApEPAMDxv1NIvFul6iCDolVF9bzKlVaZMHv24rqe/rW+W2/drsB72s71jrMISym0
aV87T7ktymGiXkrecVcryUq26pac8ptaYddyqEXLNnISD+ag8nGomAiCApEPAMDxv1NIvFsnLUry
UueSEm+5kiv7frHC/vWccru8vvbQgxEE5VXkuZv2tVMQvxKWYmXCMZr/RmlVI9iCcSjo7yl/Ldt8
STyYg8rHjcZEEBSIfAAAjv+dQuIBAABzUPm48pgIggKRDwDA8b9TSDwAAGAOKh9XHhNBUCDyAQA4
/ncKiQcAAMxB5ePKYyIICkQ+AADH/04h8QAAgDmofFx5TARBgcgHAOD43ykkHgAAMAeVjyuPiSAo
EPkAABz/O4XEAwAA5qDyceUxEQQFIh8AgON/p5B4AADAHFQ+rjwmgqBA5AMAcPzvFBIPAACYg8rH
lcdEEBSIfAAAjv+dQuIBAABzUPm48pgIggKRDwDA8b9TSDwAAGAOKh9XHhNBUCDyAQA4/nfKSXwd
BXkFAMAcVD5uLCaCoEDkAwBw/O+U40k8Ig8AAHNQ+bixmAiCApEPAMBtfK+QeAAAwBxUPq44JoKg
QOQDAIBr+n4k8QAAMAeVj5uMiSAoEPkAAOCavh9JPAAAzEHl4yZjIggKRD4AALim70cSDwAAc1D5
uMmYCIICkQ8AAK7p+5HEAwDAHFQ+bjImgqBA5AMAgGv6fiTxAAAwB5WPm4yJICgQ+QAA4Jq+H0k8
AADMQeXjJmMiCApEPgAAuKbvRxKvlZ/ePfz8+vtixv37X3/8/Pmr1LU/PN79Erw2y+NvH5+fv3m5
x+fPP371/v7u16rrC9o2on/ZPj/+8Ev1NQU8vPvp5648Frbr+fnjN493d7+F4nGONk+J1cHjh0/f
b3ltMC5P7799uLv7cnf38OX90/O3y3//9OHx+6K4RPIwi3tkXBTlrKKvvW2Oxijz+db2tlLaLpiD
ysfBYiIICkQ+AAC4pu9HEq+WYkmTkF0Xk3gF4mhE//JCIix5xsSp7N6vLOOYkyTzz6+fdY42v5IV
TIkc9Vybz3G4P1ExXCDESuIaq+v8tXEJ2NPmZIwSn+9pbwul7YI5qHwcMCaCoEDkAwCAa/p+JPHa
JEV4Ir0SaxER8jZJb1zVtnpWwcR7KW2Wsmpk/6LPfvjuX9893P2rdAVaTZzmsqVOcpxWkOWvnQqW
kPDbQ5tzqwt7ri2JS0ji1dZrNE6LuC5rcllXqRjn8t7T5uzfj8j9UvGfjeGOvx0t7YI5qHwcNCaC
oEDkAwCAa/p+JPFKqF2tNZtsp1YVnVHipdo1un+pdp4kRV5a1cZpKkBqt6mWCJKSfp+rzSdpFo7j
6b6p1YL11+b6ELtuKotqtoSWrBKb1++pTzNJF8lH6v6tbU7WTUquFvR1eq/erbWl7YI5qHwcOCaC
oEDkAwCAa/p+JPFKaBEtJ1GSkChnlngx2TG6fzMxMREpL9Jh+b+LnlEYp9S76ur6tI5DiRA6V5un
bYnla3rf6Wd6rk235eHLu3ePf4tKvMz78mKcRFP6upDcKpWRp2tjK/XatjvH3+EXHrMlfa3Jzah2
wRxUPg4cE0FQIPIBAMA1fT+SeDli4is7UU7IkktJvNmz/+jLFv0rfl6m/7Vxau1LWG6cRErJ+97O
2eZSsRVqS8+1qXi9iLPUvd/+rbLmc6sGU/VYmouYWG5t87pm/nOPp09PX/duz+2VeFu1C+ag8nGl
MREEBSIfAABc0/cjiZed9BbKqhr2tBJvi/7lhEPpCqlzS7xlvl/vkXsP3rnbXLolOfS5nmujff2j
/lIS7/WzL3UQ3MbZ+Y635Uq8Glkcq9OeNp/uGTmMplGWlUrYfF/HtgvmoPJxpTERBAUiHwAAXNP3
I4lXLkz630G1kh87eCfeFv3LCYfqUzrPtJ02lPP7+/t/1mw1PkebS58Rin/PtcF/L1jlV3OScqtI
Dm3vblmJ91qPW7S5V5bNDg8ZKNtIPHNQ+bjhmAiCApEPAACu6fuRxGuRA8PueUaJNz98ICA6BvZv
1b5AP0u2SZ7zYIto2ytXim3d5poVZkup1nPt9N9i74orkraRfvbI5NiBI/XvxDtdv0WbW2TZ+tCQ
8bKdxDMHlY8bjokgKBD5AADgmr4fSbwcm0q8SqaT95qVQqn7bCXxctt0p+IkJq9KhdgqFp1bM//d
/or34J2zzZeWeNN7LPMWu6Yk1y/UnFwcunf8YIq4nFq9I261NXhcm1tkWfRvhZV45qCQjxExEQQF
Ih8AAFzT9+NJ4h2F0TE6ksQLyYitJF5upV2JUGqLU9u78LLPrl2Jt1GbLy3xlu/BK7mmlJqTi+fP
i69Qm+Vj0efgKa2VEqumzWPfiTdOuJF45qDyccMxEQQFIh8AAFzT9+PxJN5okVe6Ja9JEG24nXYp
+WKCYYv+lb7zLrcdsU6IjZF3y3bVCp6t23xJiXf6b+F290q8Gpm0zFFKoOVy8nJtSk6OavMoWTb6
PZYknjmofNxwTARBgcgHAADX9h1J4KVYnno54p7nfCfeVGDktrWO6l/wJM8cgT6MiFMtsy2Yvz/3
6dPT1yUy9JxtvsTBFrH34OWet3VNlz5rfurwfGVeaovwqDbXfjbZl8hpuq2QeOag8nHDMREEBSIf
AADgSOTe7ZbibcXMYmJ8Tom3XJG37MPo/rW/q28tY84t8WLvwZsLoLQ0OkebS9/DFvpc67XR1YkN
cra1pte1NWb15TTvtSL7EhJvtHQj8cxB5eOGYyIICkQ+AADAkZiLg3JpMBNCC6Fz7tNpUxJqdP9q
pWDqAIFzS7zpCq+lzJlJrER7ztHm0hVvoba0Xtsj8Upjklphtnp/3cD49qxYrFkVlxuzJSc21479
0X9LYA4qHweLiSAoEPkAAABHo/Skyimp91adW+It27N87sj+1b5jby5n5vLinBJvFp+CVWC9J+r2
UCJKY3Kp59rycRI7nTZdE7Etu7ETZFvbU5Kz3ja3jNn6Z3onnjko5KMzJoKgQOQDAAAcjdJDItaT
8bDMuYTES0moUf1LrT5MEROC55J485WK8VVQS5mUPIxj4zbnVm2lZGrPtWV1kZBwJe+6S23PrpBM
JcIy9k7Inja3jtnqZw7aTkzimYPKxw3HRBAUiHwAAIAjsloNFJhAl76z6xISbyk1squdGvrXekjG
8jCJ15icZVVb5D14MeaHdqxjtAfxOJWiIXnVc21ZbNZxzN03JqZyKyRzpA52yd27tc09Yza3Kja1
5bsVEs8cVD5uOCaCoEDkAwAAHJWqQxtK3pvWwOvEvnXiPXv24rqe/rW+W2/drvr3kvWQO723Nobn
3AKcPQU4URc91+bvGZah+ffqpd7XWD9Giu+R6Gttm4v/fnQ9MyzwWrbF9/wtgTmofBwgJoKgQOQD
AAAcnbQYyAusS0q8ki2hLf3rOeV2ef1rf7YWYq2rvFJbk899GEcsVyWrtHquDVHyTrf1is/SFYNt
Em/dtrqxWtvm4njXnGTbIGZJPHNQyEdRTARBgcgHAAAAAMAc1BxUPnYeE0FQIPIBAAAAADAHNQeV
j53HRBAUiHwAAAAAAMxBzUHlY+cxEQQFIh8AAAAAAHNQc1D52HlMBEGByAcAAAAAwBzUHFQ+dh4T
QVAg8gEAAAAAuLa54laIsXzsNtaCsC48sZAPAAAAAMC+54qkkXzcXKwFYV14YiEfAAAAAAAAe0IQ
psEgjeQDAAAAAABghwjCNBikkXwAAAAAAADsEEGYBoM0kg8AAAAAAIAdIgjTYJBG8gEAAAAAALBD
BGEaDNJIPgAAAAAAAHaIIEyDQRrJBwAAAAAAwA4RhGkwSCP5AAAAAAAA2CGCMA0GaSQfAADgBn9z
/D+/NwAAwP5/swjC9AccaSQfAADg+L8x/t//K0GsAADArn7DCML0Bx1pJB8AAODYvy/KBB6RBwDX
MV/cAvHFbuteENZ/BMRCPgAAwNF+V9TJOzIPAPY/VyTxcHO1LwjrPwRiIR8AAOBIvyn6BB6RBwDm
oMAualQQDFj5AAAAx/5NsS+J9/z88ZvHu7vfgitAHn/4perzJdy///XHz5+/CrXl04fH72PXPX74
9H1t33569/BzbRtS/PB490sqNslrGp9Z1LfCtsxyN2nPrF8FPLz76eeetn/+/ONX7+/vfh2R4+en
998+3N19KYlBrHa3fm5rf1PjITdOk22+e/jy/un522htl7J47uj2jsyBOSiwUY0KggErHwAA4Li/
J8YIvBEir0rGTSbJW0i84sl/oUAqFhIVYm3d77UISbZlsMRbiqGcEJp/ft72JoFT2P8l2Vy35iQj
cvJ9fPzt4/PzN6Of29PfqIRukGLz+t1G4o1s78gcmIMCG9aoIBiw8gEAAI75W2KswOsReUshFRJA
q9VDBRPlk7AoFzxLeRBqy2kFUVp8rEXbWsys+lUojd769vDdv757uPtXtVAcLPHWcUlLqGmclzGu
aeNc1JSLr1x7a1cWrnKduCZ175lkK+h/zXN7+jur0wGSaj7O2gRsbCXnFu0dlQNzUGDjGhUEA1Y+
AADAMX9L7EfinQRCfjI/lQ3l2//KJEGtuEl9vnZl2kzeZJ69FBSnduQl1pYSb9WPyDNyfa1t4zQP
NVtrTyIpHLfSugyubovksGTF1vR+qbqpeW5vf6ftbtnuGx03HRIv1Z+R7S2udxIPuHyNCoIBKx8A
AOB4vyO2EXgtIq92xUzb1sG8JJitUqqYhMdWlLWIpdO90u2dtvXlmcv/XfSMjSTeMibLvs/iHGlD
bRtTK7JKYhjLz/S+oc/Uvr+xtCa3eG5vf1Pvr6thep937x7/1irxcqJzVHuLao7EA/ZTo4JgwMoH
AAA43u+I65V4L5RKnhqJl1ulVDSZ/6M981V4Fe82KxAtobbOnpeJyTkkXux9Z7n3oLW2sSXepbUR
a8tK4vz+70+fnr4esYUzKdMan9vb37frO+pmuTquZbt7bMxF+7vFtvENc28OCnTWqCAYsPIBAACO
9ztiPxJvJg4qBVqOUknQugrvleU2xFIZ1ysQpvcu3fp5Dom3iukfeU29B6+njS0Sr3QLcuxzpzyc
/vuo97Cl6rb1ub39fc3JS80Ft5AW5Ootr3+0sVXilaxYHdHe/Bgcn3tzUKCzRgXBgJUPAABwvN8R
+5J4y0n2KPFVKglK30FWcv1L22ve2zeqT6XbjM8l8V6YxuH+/v6fpfk9x3baLVZzjhA5swMfCu9R
8tye/q4OX2k4rTm0Mq5F4pUI9xHtrYXEA3ZSo4JgwMoHAAA43u+IfUm8F9Yvu+976X2NJOiVbkux
UPpuuy5REJAxJSsazynxgjKlZsXWRgdb1Gw/PofEC9V+TR3mntvb3+X20VCMU2Mo9n66vtOjy94p
2NLe7lon8YDL1aggGLDyAQAAjvUbYluB1yrxVhPhGBUT5HqJ1ybdlqvgtpJ4uW26yxWBSQlyBom3
ik1hPErbuKqXlu23O5B4s9V3DbW+tcQrqav5OApvM11eWyvxSleb9rR3yN8uEg+4XI0KggErHwB2
NfY//T72AdwU1yjyRrUzvjqvbKJc/TL/nUu83Eq7Ellzbom3ElQ1K/GqKBcxe5N4KQlVcp+tJV6L
ZH5d3bZ8D17Ps0avnqs51ZnEMwcFiWfAQj4AEHgALiLyrkXiZeVOZrJ8qZV4vfcreUar6LjUO/Fq
8lYn8epXUe1d4tUKq71IvGU7TvcK56g5toNqd2S+SDyAxDNgIR8ASDwAN70SLztZLj6wYtuDLZbb
XHvvl2tjMQGZcJHTaX9/1tOnp6+nW19Hnk7bJYR3KvFipxC3PneL/ibb8fDw/wu9B6/1WVuc+Ezi
mYOCxCONIB8AziLxxANA3++I/Ui8FmFTOqEvlQQlJ16mWK6a6hEOb/eatKPmtM3coSDnEGSx9+DN
4pzIyTnaWPo+tJr3pl1KCpV8dov+JtvRSqT9PXJxb/kyBwU2rFFBMGDlA8Buxj2JB2DY74gdSrwK
aVC6Sqlm4t/6HruZsPpDOs1lRlu/pgKrVgqmXux/1lVugRV3sy22F3xvX/X7EgvaUrUiLlMXoyVe
T39LY7A8FXakxKvJQ0t7e1f3kXjATmpUEAxY+QCwm3FP4gEY+ltiH1tpS0+SnE2+C19I37pdr/Vk
0WlbWvoVew9a7Tv25jJlLou2FmQzSZd7P1skNmdZLVggRmslz0iZVnPoQslze/pb3+ayOi29b60g
26q9vTkwBwXOUKOCYMDKB4DdjHsSD8DQ3xL7kHhLqVPyDrnS1Uw9p1+WTMRTn6/t1+ydd9NVeJHV
eTVtmz57S0E23y4bz81yxdYyNud6b1+ujmrlaZFMKzygpGaFaqlAau1vdZsLJVaxbKuUqVu1d0QO
zEGBjWtUEAxY+QCwm3FP4gEY/ntiHwdazOVPXDIsP1cuxspX2ixPRg09Y9XeiGxaby9c92v9HrH5
Z1oPyVgeLFG7NbI6h5H34OVzc/7VguE8ztswlaClKylLRU5ulWZqO3LPc3v6m/v3lm3xW6xK3LK9
I3JgDgpsXKOCYMDKB4DdjHsSD8Amvyn2cSJt7fu0SibzrS/DrzkJturk0BwLadX6br21qDj1fykp
Ww7HSD+rXHrN2jIRH+eSeEW5rhAyNSJntoqzo8Zrn9vT33ybW8fZmFOmR7W3ZSs8iQfspEYFwYCV
DwC7GfckHoBNflPsQ+IFJ8MdYqNn8v/KeoVgWzvy/cqvPGx58X7oPX9bSLzabcixmLz28ZwSL5Wb
rhwXxCFaE5USaNRzS/obk+0t9Vk6PntOzG1pL4lnDoorrlFBMGDlA8Buxj2JB2Cz3xX7EHgAAHNQ
oLlGBcGAlQ8Auxn3JB6AzX9fkHcAAHNQXGmNCoIBKx8AdjPuSTwAZ/mNQeABAMxBcYU1KggGrHwA
2M24J/EAAABgDgqEa1QQDFj5ALCbcU/iAQAAwBwUCNeoIBiw8gFgN+OexAMAAIA5KBCuUUEwYOUD
wG7GPYkHAAAAc1AgXKOCYMDKB4DdjHsSDwAAAOagQLhGBcGAlQ8Auxn3JB4AAADMQYFwjQqCASsf
AHYz7kk8AAAAmIMC4RoVBANWPgDsZtyTeAAAADAHBcI1KggGrHwA2M24J/EAAABgDgqEa1QQDFj5
ALCbcU/iAQAAwBwUCNeoIBiw8gFgN+OexAMAAIA5KBCuUUEwYOUDwG7GPYkHAAAAc1AgXKOCYMDK
B4DdjHsSDwAAAOagQLhGBcGAlQ8Auxn3JB4AAADMQYFwjQqCASsfAHYz7kk8AAAAmIMC4RoVBANW
PgDsZtyTeAAAADAHBcI1KggGrHwA2M24J/EADOD5+eM3j3d3v73+lri7e/jy/un525JrP3/+8av3
93e/vl17//7XHz9//mr1b48//FLanh8e735Z3ivd3gmJ56zamuHxw6fvW+L56cPj97X33CoHOX56
9/BzSeyibZ086y1vhTy8++nnnrqN5bMkb63XpnJbWoezWD69//bh7u5LyedjdV9ap7NcF9ZZfKw9
/vbx+fmb6r81r/2tqO8R147KAcxBcYU1KggGrHwA2M24J/EAjJjEBibqpYLlNLHeXuIl5V2BRKmV
eLUyrVjwBOK7VQ5yLGOSE0Lzz89jUyvxauNbFetEDHquDYuwNok3y3nm8/nnxqXaqj4K21uSzxoR
O6/xurz3XDsqBzAHxZXWqCAYsPIBYDfjnsQDMHoiWymCVnJhI4m3bGNINq0k3eKZNe2Z9ysvDZbC
I9S+lGzbKgdF+Z+1K73CatrPZR9zKyjjba5b1ZVqb25lYc+1rfVcNOYS95tJx0VsZ20OxD22ajI0
XqZCLnXf1HXlY6ROxPVcOyIHMAfFFdeoIBiw8gFgN+OexAMwgOlk9uHPf/7f0i1rwZVtG0m8k1TI
t2sqIKaiqbY9pXKrdktq6PNb5aCUlCgKfia1cqtBPtas6DoJnXBOUrXSc+00R61brVdxzNTNLL+R
uMbqvaS/oc+UrE6b111ewq5XEpaLuJ5rR+QA5qC48hoVBANWPgDsZtyTeAAGMBNI7z88v07Oc2Ll
JLkef/vuu7t/bCXxquVbREK0tGc62Q/FYyb6Wvr4h3jZKgc1TNu02u477Wfk/rUSL7VKLN/feGxm
sZx8pufa+fVtEqnlXY6p9uT6Nf3vKek4rfGXz53+d7qfy+vyOXv48u7d499qRFzPtaNyAHNQXHmN
CoIBKx8AdjPuSTwAA1iKgreVLxmx8vq5l2tCAudSEi90j9b25FZClax0ysqE3+/79PzXP22Rg3bB
cRIlpe8jq31+7WquF0oFU6gtPdfOrm+I70oeveT809PXuXrskXinFWx1tVla07VStEYQ9l47Mgcw
B8WV16ggGLDyAWA3457EAzCApSgoWXF0EjD/+cyWEq9GLKRobU9si2XrKrzwfT/81xY5qK6FwBbi
1HvwcnkrzkdhXkvFVOhzPddO+/eSn+B2zES/T2PsdM+SemzdTjvy/X0xSlbivdXEH22oEXE9147M
AcxBceU1KggGrHwA2M24J/EADGAp8aYT2+zqnz/EwtYSbylNat6hFhQiFe2JyYrS7YQl9334y1/+
Z4sctDCVQvf39/8sjfk5ttOWPiMkfHqurTnZuLQ2S+sxtZU59j7G0Aq+8FbSdil+krthqRZauVi9
Vbfh2nP8TYA5KK6oRgXBgJUPALsZ9yQegAGEJvy57ZzTbZwxQTJS4q2ERcOL7lvbk9+u2CbxZnLm
u+/+sUUOusVGxWEZWx9sUbIq7ZWl8Om5djlGYu2trYeaeky+yy30/r7FVtTl6cmt4nEdo9wpwPOx
WSLieq7tqnUSzxwUx6xRQTBg5QPAbsY9iQdgAMFVO4ntnMttnC//7RwSb3XPGCVbE4dKvAHv6ApI
vBE5GFETpf0rff4qhy3bb88s8XIHnKxrIr/CraYe4wI7HMNpzZ5WU67b1HJC8HxV7PqeqVWkORHX
c20LJJ45KG6gRgXBgJUPALsZ9yQegAGEJF5qMr3cxvny384l8arkxuKZoyVebjthTdxDEm9EDlpZ
rdyqWYlXRfl2zktKvJZaya3GK63HWVwXn5u/w3CycnD239P3r5HRy23toT4u32VXE9uea1sg8cxB
cQM1KggGrHwA2M24J/GA6rFyBEbHJ3YC5tvkfjG5XW7jjAmkc0i8rEiaPHfEO/HOuRJvRA5aiIrR
TMzqJF79u9iuQeLV1FjJZ0tWAIbeLRg6oKR2/OfqIiTwTu0NPzMV255rWyHxzEFB4hmwkA8AJB6w
03FC5NVN4k8iIHSa43wivReJt3pu7HCCHRxsMVvhtzjYYlQOetr0cp+nT09fT7e+jjydtoVLHWyx
hRQq+WzpqczLNtccGlLXjnhcSk5UjsW259oeSDxzUNxAjQqCASsfAPYoJ8QDyI8TAi8ibiISbzrB
fZU3oW2cKUFSK3ZCk+oWORTaAtstFaPioU0AzA5C+Pjxv7fKQUsdxLdmxgXKOSRe6TvnQp/ruXYL
KZT7bNXBF4ttvDUrD1PPWb+DMh6T7Hv7Etvee67tqScSzxwUJJ4BC/kAQOIBxslVkdpOt9zOGdrG
+UL+RNkyIRJqS+lqpNx9WibsuRVNre/FW9736fmvf9oqB6VMV1stV9zNJEvk/ueQeKWrsUJt6bm2
tG+lW1NL6rFH4tW0OfbuxdWJuJn7kHjmoMAua1QQDFj5AEBOAMbJkUiJh+l2zr8+P/0ptI0zJQxq
t8CFZETpyaC5+7RM2HPPbl2NtxRmW+aghJlEyQmlSCzOIfFih4yU1HPPtaV1XLItNBjTwdtplzlN
bYMOjZWVwBskuHq2xNpOaw4KNNWoIBiw8gGAnACMkyOREkiz7Zzv3v0ttI1zJhsW/9b8bq7gO+DK
3z8Xkh+1E/bSwwFyAqzk81vmYFQ/l2JnmYdzSLxYbsPxTYjOymtnfS85SbagDrY82KJm7C1jstpC
O1BukXjmoMDZa1QQDFj5AEBOAMbJkchtAVxudatdhTUVEfmX4ocF0fLfYxImdZ+aCXvJi/zjnw+L
xlUfIsJlixyU5L6kn/NcznNwLomXko7TOGVXTlZem/v32m3fpfU4q63F53LvK5zlK7kd/FSztVK6
BhLPHBQ4e40KggErHwDICcA4ORI5gVRysEFO4MzlT5rYSrvVFr/K+6xf0l9CuTCo6eNqy+wZchBi
KnFKtyrHpNK5JF5RrBNCpufa/LvbyuulVCCV1m1s3JTUZfC9kRWU1s6WEq9l2z2JZw6KG6hRQTBg
5QMAOQEYJ0ciJ5BKTrosFTgpCdI08a6QGXWCov5k0rd4rlYN1gnKrXMQzEWFwIi9H++cEi+Vz5Lt
1j3XxmRyaf0G21C9vbv+cIflatHg9vdE7ZJ4MAfFVdaoIBiw8gGAnACMEwAAzEHNQbHzGhUEA1Y+
AOxm3JMTgHECAIA5KBCuUUEwYOUDwG7GPTkBGCcAAJiDAuEaFQQDVj4A7GbckxOAcQIAgDkoEK5R
QTBg5QPAbsY9OQEYJwAAmIMC4RoVBAP2GvIxnbAAuA38HQRIPAAAOAGAxDNgrygfZAZA4gEg8QAA
4ARA4gmCAXtlExYABB7gO9FYAQCAEwCJZ8AasABwqb/D5ARgnAAAwAkA4RoVBAMWAHbzd5icAIwT
AAA4ASBco4JgwALAbv4OH0xO2BoNW88BAOAEgGE1KggGLADs5u/wgeQEwQQSDwAATgAYWqOCYMAC
wG7+DpN4AIEHAAAnAIRrVBAMWADYzd/hg0o8uYXaAgCAEwC6a1QQDFgA2M3fYRIPUFsAAHACQLhG
BcGABYDd/B0m8QC1BQAAJwCEa1QQDFgA2M3fYRIPUFsAAHACQLhGBcGABYDd/B0m8QC1BQAAJwCE
a1QQDFgA2M3fYRIPUFsAAHACQLhGBcGABYDd/B0m8QC1BQAAJwCEa1QQDFgA2M3fYRIPUFsDeH7+
+M3j3d1vr7/t7u4evrx/ev625NrPn3/86v393a9v196///XHz5+/Wv3b4w+/lLbnh8e7X5b3Srd3
QuI5q7ZmePzw6fuWeH768Ph97T23ykGOn949/FwSu2hbJ896y1shD+9++rmnbmP5LMlb67Wp3JbW
4SyWT++/fbi7+1Ly+Vjdt9Rp6XN7YryXvo5sFzgBXGGNCoIBCwDkhL5AbR2J0IS5VLC8TYDPIPGS
8q5AotRKvFqZVix4AvHdKgc5ljHJSZL55+exqZV4tfGtinUiBj3XzqRnp8Sb5Tzz+XxsH3/7+Pz8
TfV4Tzy3J0576evIdoETwJXWqCAYsABATugL1NaRCMqxwgn6SmpsJPGWbQzJppWkWzyzpj3zfuVF
01I8hNqXkm1b5aAo/7N2pQXJtJ/LPuZWUMbbXCdlUu3NrSzsuba1novGXOJ+qVjV5K7muT1xGtbX
xedmUrGyxnvbBU4AV1yjgmDAAgA5oS9QW0diOpl9+POf//c/k/e8uAqubNtI4p0m9/l2TUXAVDTV
tqdUkNRKjdDnt8pBKSWCZPaZQD9rJN4yDjVba08iMZyTVK30XDvNUc+2zuAKtxKZVrK9vHZlXeTz
PXFq7mtBP6b3O1cOwAngymtUEAxYACAn9AVq60jMBNL7D8+vUignVk6C4fG37767+8dWEq9avkVk
QEt7ppP9UDxmkqWlj3/IiK1yUMO0TavtvgUyqVbixd6tV9bfeGxmsZx8pufa+fVtW4Bb3uVYL8vW
0q32ub1xau3rqQ/xvuaeu0UOwAngymtUEAxYACAn9AVq60gsJ8Zv4iAjVl4/93JNSOBcSuKF7tHa
ntk1gXjkViwVyYTf7/v0/Nc/bZGDdsFxEimx/14S8+LYFsavRPTE2tJz7ez6hviu5NFLzj89fZ2r
x9KYTsXbdIVay3N749Ta15a/VefIATgBXHmNCoIBCwDkhL5AbR2J5cS4ZMXRScD85zNbSrzZf+t4
qX1re2KroVpX4YXv++G/tshBdS0EthCn3oOXy1txPgrzeopZ+vOhz/VcO+3fS36C2zET/T6NsdM9
c/WYE8ipMdzz3N44tTyzlFLBOCoH4ARwgBodXexHQGEAADmhL1Bbx5F404ltdDvdq+z5Qy5sLfGW
0qRlK11re2Lv4ep9P9dsq+5f/vI/W+Sghem76u7v7/9ZGvNzbKctfUZI9vRcW3OycWltltRjy0q8
XG3nntsTp9FjL9iugcKNxBvnNcQCu63RUUVO4gEAyAmiBWprD4RW8eS2c063ccYm/iMl3lIuzSlb
ldPantg7wmIHaLTc9+677/6xRQ66xUbFYRlbH2xRszJtKZh6rl2OkVh7a+uhpB6bDpDokHi9cRo9
9kJjvudAi1HtAomHG5R4ggkAICeIFqitPRCSeKntnMttnC//7RwSb3XPGJFnbSfxBhx0EJB4I3Iw
oiZK+1f6/FUOW7bfnlni5Q44WddEfntwST2WrLBbvevtQBJvtvpug0MoSLwB37H8BvZeo4rcgAUA
ckJfcJ21dRRGxygk8VLbOZfbOGMCZwuJF5cm+Yn+aIl3EgzbSLwROWhlJU9qVuJVUf6Ow0tKvJZa
ya0YK63HWVxzh0gcTOLFnzlGupF4nABIPBIPAEB83XhfQOJdm8iLvRT/TZAtJrfLbZwxgXQOiZcV
SZPnjngn3jlX4o3IQQtRMZqJWZ3Eqz+g5BokXk2N1Xw2F9sXYfj2mQNLvGV99m6tJfE4AdxAjSpy
AxYA9ign9AUoqy8CLy2TZidbvq0qCp3mOJ+470XirZ4bO5xgBwdbzFb4LQ62GJWDnja93Ofp09PX
062vI0+nbeFSB1tsIYVq63F+cvB8ZV7JQSilz93rwRa5v1ctkHicAG6gRhW5AQsAexQT+gJg9KR4
OsF9lTehbZypiX+t2AlNqlvkUGgLbP97ueayouZE0BCzFUUfP/73VjloqYPZoQ4zeRQXNueQeKXv
nAt9rufaUraUeKW5693Gu0WcRvZ1r/e62d+inAD2XqOK3IAFgN38HSbxAAwgtbJluZ0ztI3zhfyJ
smVCJNSWk0Qrlyq59/yVTthnYisgp1rfi7e879PzX/+0VQ5KmW7ZXIqg2RbbyP3PIfFKV3+F2tJz
bWnfalaJjRRII1fF9cSpp6+l45zE4wSAqhpV5AYsAOzm7zCJB2AAKfEw3c751+enP4W2caYm9LVb
E0MHA5SeDJq7T8uEPffs1tV4S2G2ZQ5KmEm6QD+WJ8qGYnEOiRc7ZKSknnuuLa3j1InCyZhGaucS
Qq0nTufoa83hISPaBU4AV16jityABYDd/B0m8QCMECOJCflsO+e7d38LbeNMSYTcSrbohDr4Drjy
98+FVvX0vYMsvjooJ8BKPr9lDkb1c3kS6jIP55B4sdyG45sQnZXXzvpecpJsQR2U1GOJUKt9N+OI
VXG1h7oU9bU2xg3bnVvaBU4AV16jityABYDd/B0m8QAMILeqZnlaae0qrKlkiE36ly/tX8qI9Uv9
wxP41H3aTwPNi4rl6aEhmbLqwyRWW+egJPcl/Zzncp6Dc0m8lHScxim7crLy2ty/18ql0nqc1lZ0
q3WFhKqVh7Vx6ulrbuVrast3CyQeJ4AbqFFFbsACwG7+DpN4AEZIkYxAKjnYICdw5vInTWxyvlwJ
Vnuf5Yq+MsrfdVfTx9WW2TPkIERKEJVcMxUf55J4RbEuFEW11y5lak+9lAqkorqtEFAtQu1czyyL
cfhvRMu2exKPE8AN1KgiN2ABYDd/h0k8AAPICaTZRLfzUIPUBL1p4l0hAeskXvtWvfWqwTpBuXUO
grloFTKhA0jOIPFS+azeUlp5bUwml9ZvsA0F8Q9LtTOeoFsZp56+Rsdqxyq+Ee0CJ4ArrFFFbsAC
wG7+DpN4AAAA4ASAcI0qcgMWAHbzd5jEAwAAACcAhGtUkRuwALCbv8MkHgAAADgBIFyjityABYDd
/B0m8QAAAMAJAOEaVeQGLADs5u8wiQcAAABOAAjXqCI3YAFgN3+HSTwAAABwAkC4RhW5AQsAu/k7
TOIBAACAEwDCNarIDVgA2M3fYRIPAAAAnAAQrlFFbsACwG7+DpN4AAAA4ASAcI0qcgMWAHbzd5jE
AwAAACcAhGtUkRuwALCbv8MkHgAAADgBIFyjityABYDd/B0m8QAAAMAJAOEaVeQGLADs5u8wiQcA
AIArcwKfP//41fv7u19fry/i/v2vP37+/NWI63FDNXqpIj/SgAUADPo7TOIBAADgypwAiYez1eil
ivxIAxYAMOjvMIkHAACAK3MCJB7OVqOXKvIjDVgAwKC/wyQeAAAArswJkHg4W41eqsiPNGABAIP+
DpN4AAAAOIAT+OHx7peZdHv84ZdzXo+D1uieivxIAxYA0PB3mMQDAADAAZwAiYdNanRPRX6kAQsA
aPg7PBFfR0JuAQAAbssJkHjYpEb3VORHGrAAgIa/wyQeAAAADuAESDxsUqN7KvIjDVgAQOPfYgIP
QCfPzx+/eby7++00+Xn48v7p+duSa1cvF4+9eLxiMvU2EYu8hHzd3rJJW+2L0B8/fPq+JZ6fPjx+
X3vPrXKQ46d3Dz/XTnhnbZ08azWBzvDw7qefe+o2ls+SvLVem8ptizx4fnr/7cPd3ZeSz8fqvrRO
Z7kurLP4WHv87ePz8zfVf2te+1tQ3y3tbfr7V5EDkHgg8QxYAAD+7p14wCUJTdRLBctpUr69xEvK
uwKJ0nSaYYU0KBY8gfhulYMcy5jkhND88/PY1Eq8HimTjXUiBj3XhsVSm8Sb5Tzz+fxz41JtVR+F
7S3JZ42Indd4PO+t7e3+20f4XNwJkHjYpEb3VORHGrAAgBv/giXxgIsRlGOFImglFzaSeMs2hmTT
StItnlnTnnm/8qJpOXkMtS8l27bKQVH+Z+1Kr7Ca9nPZx9wKynib61Z1pdqbW1nYc21rPReNucT9
ZtJxEdtZmwNxj62aDI2XqZBL3Td1XfkYCY+p1vZunQOcxwmQeNikRvdU5EcasACAG/+CJfGAizGd
zD78+c//W7rdLbiybSOJd5IKddvwpqKptj2lcqt2S2ro81vloJSUKAp+JrVyq0E+1giZ00Q9nJNU
rfRcO81R61brVRwzdTPLbySusXov6W/oMyWr0+Z1l5ew65WE4dpuae/WOcD5nACJh01qdE9FfqQB
CwC48S9YEg+4GDOB9P7D8+vkPCdWTpLr8bfvvrv7x1YSr1q+RSRES3umk/1QPGair6WPf4iXrXLQ
OgFebfed9jNy/1qJl1p1le9vPDazWE4+03Pt/Pq2LcAt73JMtSfXr+l/T0nHaY2/fO70v9P9XF6X
z9nDl3fvHv8WlaSN7d06BzifEyDxsEmN7qnIjzRgAQA3/gVL4gEXYykK3lbNZMTK6+dergkJnEtJ
vNA9WtuTWwnVuipoKbCenv/6py1y0C44TpKl9F1mtc+vXc3195nASQumUFt6rp1d3xDflTx6yfmn
p69z9dgj8U6r3+pqs7Sma6VoThC2tnfrHOB8ToDEwyY1uqciP9KABQDc+BcsiQdcjKUoKFlxdBIw
//nMlhKvRiykaG1PbItl6yq88H0//NcWOaiuhcAW4tR78HJ5K85HYV5LRU/ocz3XTvv3kp/gdsxE
v09j7HTPknps3U478v19MUpWxL3VxB9tiEm8c7S3NQc4nxMg8bBJje6pyI80YAEAN/4FS+IBF2Mp
8aYT2+zqnz/EwtYSbylNWl5q39qemKzo2da3vP7hL3/5ny1y0MJUCt3f3/+zNObn2E5b+oyQLOq5
tuZk49LaLK3H1Fbm2PsYQyv4wltJ26X4SZiERXNo5WJM4p2jvSP/JmAbJ0DiYZMa3VORH2nAAgBu
/AuWxAMuRmgCndvOOd3GGRMkIyXeSlgUvCR/1IQ9v12xTeLN5Mx33/1jixx0i42KwzK2PtiiZFXa
K0tZ1HPtcozE2ltbDzX1mHyXW+j9fYttrCu50Sge1zHKnQI8H5slEm+L9o7+m4BtnACJh01qdE9F
fqQBCwC48S9YEg+4GMFVMIntnMttnH//+3kk3uqeMUq2Jg6VeAMOOghIvBE5GFETpf0rff4qhy3b
b88s8XIHnKxrIr9irKYe4wI7HMNpzZ5WU67b1HJC8HxV7PqeqVWkUYm3YXtH5QDbOwESD5vU6J6K
/EgDFgBw41+wB5N40/4AozmHxEtNxJfbOM8p8arkxuKZoyVebjthr8QbkYNhk+malXhVlG+PvKTE
a6mV3Gq80nqcxXXxufk7DCcrB2f/PX3/Ghm93NYe6uPyPXi1Em9ke0k8Ek+OQHyReAAAEo/Aw6FE
XuwEzLfJ8mIitNzGeUmJVzOJG/FOvHOuxBuRgxaiYjQTszqJV/9us2uQeDU1VvLZkhWAoXcLhg4o
qR3/uboICbxTe8PPLJN4Y9pL4pF4cgoSj8QDAJB4JB5uYiXefGIdOs1xPgnfi8RbPTd2OMEODraY
rfBbHGwxKgc9bXq5z9Onp6+nW19Hnk7bNck/88EWl5J4pacyL9tcc2hIXTvicSk5UbnknXgj2kvi
kXhyChKPxAMAkHg31xfcBjGJN53gvsqb0DbOlCCpFTuhSXWLHAptge2WiqnVQw2TxdlBCB8//vdW
OWipg/jWzLigOYfEK33nXOhzPdeWMlLiVR18sdjGW7PyMPWc9Tso4zHJvrcvse19VHtrIfH25QRI
PGxSo3sq8iMNWADAjX/BknjAxUhtT1tu5wxt45xNnqInypYJkVBbSlcj5e7TMmHPrRBqfS/e8r5P
z3/901Y5aJkAL1fczQRN5P7nkHilq+RCbem5trRvNVs9t5R4NW2OvXtxdSJu5j49Em9Ee1sg8fbl
BEg8bFKjeyryIw1YAMCNf8GSeMDFSImH6XbOvz4//Sm0jTM1Aa/dmhiSEaUng+bu0zJhzz27dTXe
UphtmYMSZgImJ5QisTiHxIsdMlJSzz3XltZxyZbSYEwHb6dd5jS1DTo0VlYCb5AMScWxp72tkHj7
cgIkHjap0T0V+ZEGLADgxr9gSTzgYqQE0mw757t3fwtt45xNnhb/1vyuq+A74MrfPxeSH7UT9tKX
7ecEWMnnt8zBqH4uxc4yD+eQeLHchuObEJ2V1876XnKSbEEdbHmwRc3YW8ZktYV2oAhJSbzW9va0
h8TblxMg8bBJje6pyI80YAEAN/4FS+IBFyO3BXC5Ta52FdZURORfih8WRMt/j03gU/epmbCXvMg/
NXkMicZVHyLCZYsclOS+pJ/zXM5zcC6Jl5KO0zhlV05WXpv791q5VFqPs9pafC73vsJZvpLbwU81
Wyula8itaGxpbw8k3r6cAImHTWp0T0V+pAELALjxL1gSD7gYOYFUcrBBTuDM5U+a2OR8tcWv8j7r
l/SXUP6uu5o+rrbMniEHuUlv6VblmFQ6l8QrinVi8t5zbf69b+X1UiqQSus2Nm5K6jL43sgKSmun
ZFtyTXtj15W2h8TblxMg8bBJje6pyI80YAEAN/4FS+IBFyMnkEpOjiwVOCkJ0jTxrpAZdYKifave
etVgnaDcOgfBXFRMdmPvxzunxEvls2SFVs+1MZlce8hC3/buelGxEhyh7e+J2j2XxKtpb/jeJN61
OgESD5vU6J6K/EgDFgBw41+wJB4AAMDNOgESD5vU6J6K/EgDFgBw41+wJB4AAMBNOIGmrduTlZi9
1+OGavRSRX6kAQsAwOo7hcQDAAC4CSdA4uFsNXqpIj/SgAUAYPWdQuIBAADchBMg8XC2Gr1UkR9p
wAIAsPpOIfEAAABuwgmQeDhbjV6qyI80YAEAWH2nkHgAAACcADCyRhW5AQsA2OA7hcQDAADgBICR
NarIDVgAwAbfKSQeAAAAJwCMrFFFbsACADb4TiHxAAAAOAFgZI0qcgMWALDBdwqJBwAAwAkAI2tU
kRuwAIANvlNIPAAAAE4AGFmjityABQBs8J1C4gEAAHACwMgaVeQGLABgg+8UEg8AAIATAEbWqCI3
YAEAG3ynkHgAAACcADCyRhW5AQsA2OA7hcQDAADgBICRNarIDVgAwAbfKSQeAAAAJwCMrFFFbsAC
ADb4TiHxAAAAOAFgZI0qcgMWALDBdwqJBwAAwAkAI2tUkRuwAIANvlNIPAAAAE4AGFmjityABQBs
8J1C4gEX4/n54zePd3e/vf62u7t7+PL+6fnbkms/f/7xq/f3d7++XXv//tcfP3/+avVvjz/8Utqe
Hx7vflneK93eCYnnrNqa4fHDp+9b4vnpw+P3tffcKgc5fnr38HNJ7KJtnTzrLW+FPLz76eeeuo3l
syRvrdemcltah7NYPr3/9uHu7kvJ52N1v2V/k20O1GhtDZTGqiZOzf3Z4N438fuNE8Dea1SRG7AA
gA2+U0g84GKE5ECpYDlN6LeXeEl5VyAGaiVerUwrFjyB+G6VgxzLmOSkzvzz89g0CZyK+FbFOhGD
nmtn0rNXTE1znvl8PraPv318fv5mdH/TfyvOI/Fq4tT1t4/E4wRwzBpV5AYsAID4upW+4DYIyrHC
if1Kamwk8ZZtDMmmlaRbPLOmPfN+5UXTUl6E2peSbVvloCj/s3bFZdCyn8s+5lZQxtucfmZNe3Mr
C3uuba3nojGXuF8qVrnc9fQ3X+dtAja2krM3TlvmAJwArrhGFbkBCwAgvm6lL7gNppPZhz//+X9j
W+WSUmNjiXcSDvl2TeXEVDTVtqdUbtXKkNDnt8pBKbPVWpHrZ58J9LNG4i3jULO19iSSwjlJ1UrP
tdMctW61XsUxUzezGizZXr64T09/k3XbIfFybWqJ05Y5ACeAK69RRW7AAgA2+E4h8YCLMRNI7z88
v0qhnFg5CYbH37777u4fW0m8avkWkRot7ZlO9kPxmEmWlj7+IYS2ykEN0zattvsWyKRaiVezIivU
jlhsZrGcfKbn2vn1A1agFQqkUsl2qtOTGOvtb6zv7949/q1V4k3HU/n7IceJti3vfbO/3zgB7L1G
FbkBCwDYVnwdCbnFNbCcyL+Jg4xYef3cyzUhgXMpiRcTSi33mV0TiEfpqqK/ZwTW0/Nf/7RFDtoF
x0nQ5N6Dlop5cWwL43eSQGmBFGpLz7Wz6xviu5JHLzn/9PR1rh5LYzoVdq9yrLe/oba/3Lv0vrma
Lzq0pjBOW+YAnABIPBIPAIC/k3jAXlhKvJIVRycB85/PbCnxZv+tUpZFpVFFe2KroVpX4YXv++G/
tshBdS0EthCn3oPXIpyC+SjM6ylm6c+HPtdz7bR/L/kJbsdM9Ps0xk73zNVjTiCnxvCI/q7y+kcb
WyXeqY7i17XEqf7v3Ph73/TvN04Ae69RRW7AAgCIPAIPR2IpAKYT2+g2vFfZ84dc2FriLaVJzTvU
glKkoj2xLYAlWwNL7/vwl7/8zxY5aGH67rP7+/t/lsb8HNtpS58REk0919acbFxamyX12LIS7/Ve
Pf1d/VvDisZc+7Yet5e+9838duMEsPcaVeQGLAAAye9HIg9XRnIVT0QATLdxxoTBSIk3a9OKMpnQ
2p7Yu8ViB2i03Pfuu+/+sUUOusVGxWEZWx9sUbMybSmaeq5djpFYe2vroaQe69+J95979fZ3Xp/z
/94i8UpW4Y0et5e+98385uEEsPcaVeQGLAAAye9HEg9XRkjipbZzLrdxzibpG0q81T1jRJ61ncQb
cNBBQOKNyMGImijtX+nzVzls2X57ZomXO+BkXRP57cEl9Viygm31rrcBEi+1ErRW4qVOzy2BxOME
gK4aVeQGLAAAye/Hg0i8o76n0FbtMomXmsQvt3GeU+LFpUle5o2WeD2ri0ok3ogctDJ9D171Srwq
yt9xeEmJ11IrudV4pfU4i+ui7cHTVgdIvOV78Hri07tilcTjBAASz4AFAIDEI/CIvITEm02+F5Pb
5TbOS0q8rEiaPHfEO/HOuRJvRA5aiIrRTMzqJF79ASXXIPFqaqzms7nYvsixqXjr6e/pf4dzVBOf
mnaQeJwAQOIZsAAAkHgkHoHXKPFOq4pCpznOJ/B7kXir58YOJ9jBwRazFX6Lgy1G5aCnTS/3efr0
9PV06+vI02lbuNTBFltIodp6nJ8cPF+ZF1q12dTfD+//v9ypyDXxia1i3YtoI/E4AZB4JB4AACTe
oSSenB6fmMSbTnBf5U1oG2dKGNSKndCkukUOheRBt1SMvvi/TQDMthl+/PjfW+WgpQ5mhzrM5FFc
3JxD4pW+cy70uZ5rS9lS4pXm7rVOWvr7l788/E/9luh4+3uE6BZxOue9b+Y3DyeAvdeoIjdgAQBI
fj+SeLgyYhJvNsH/Y4Ib2sb5Qv5E2TIhEmrLSaKVS5Xce/5KJ+wzsRWQU63vxVve9+n5r3/aKgel
TLdsLlfczbbYRu5/DolXKoVCbem5trRvqbG0ZKRASh/GUd7fD+8fnkdKvBE1QeJxAkBXjSpyAxYA
gOT3I4mHKyMlHqbbOf/6/PSn0DbO1GS9+iTLwMEApSeD5u7TMmHPPbt1Nd5SmG2ZgxJmki7Qj+WJ
sqFYnEPilWzPzG8Pr7+2tI5TJwonY9q5ki0U+57+lo2JdJtGCTISjxMAumpUkRuwAAAkvx9JPFwZ
qYn8bDvnu3d/C23jjEmE5b1zcmcuikLvgCt//1xo9V7fO8jiqwBzAqzk81vmYFQ/lyehLvNwDokX
y204vgnRWXntrO8lJ8kW1EFJPZaIuNS7GXtiFaNYaDYIwtY47fHeN/ObhxPA3mtUkRuwAAAkvx9J
PFwZucn28rTS2lVYU8kQm/gvX9q/lBHrl/qHpUTqPu2ngeYFx/L00JBoXPVhumpq4xyU5L6kn/Nc
znNwLomXko7TOGVXTlZem/v32m3fpfU4ra3oVuvIPXr6m6+B0lWJbQe/tIzbPd37Zn7zcALYe40q
cgMWAIDk9yOJhysjJ5BKDjbICZy5/EkTm/AvV4LV3me5oq+MlhVKeVZbZs+QgxApQVRyzVR8nEvi
FcU6IWR6rl3K1J56KRVIRXW7UX/T90v3dcShFjVxatl2T+JxAriBGlXkBiwAAMnvRxIPV0ZOIM0m
up2HGqQkSNPEu0IC1km8+pNJ3+K5WjVYJyi3zkEwFxUCI/Z+vHNKvFQ+S1Z99Vwbk8m1W0ZrBVJY
xjWs+qvsb7wdaTnXc8pvS5xIPE4ACNaoIjdgAQBIfj+SeAAA4BZ+83AC2HuNKnIDFgCA5PcjiQcA
AG7hNw8ngL3XqCI3YAEASH4/kngAAOAWfvNwAth7jSpyAxYAgOT3I4kHAABu4TcPJ4C916giN2AB
AEh+P5J4AADgFn7zcALYe40qcgMWAIDk9yOJBwAAbuE3DyeAvdeoIjdgAQBIfj+SeAAA4BZ+83AC
2HuNKnIDFgCA5PcjiQcAAG7hNw8ngL3XqCI3YAEASH4/kngAAOAWfvNwAth7jSpyAxYAgOT3I4kH
AABu4TcPJ4C916giN2ABAEh+P5J4AADgFn7zcALYe40qcgMWAIDk9yOJBwAAbuE3DyeAvdeoIjdg
AQBIfj+SeAAA4BZ+83AC2HuNKnIDFgCA5PcjiQcAAG7hNw8ngL3XqCI3YAEASH4/kngAAOAWfvNw
Ath7jSpyAxYAgOT3I4kHAABu4TcPJ4C916giN2ABAEh+P5J4AADgFn7zcALYe40qcgMWAIDk9yOJ
BwAAbuE3DyeAvdeoIjdgAQBIfj+SeAAA4BZ+83AC2HuNKnIDFgCA5PcjiQcAAG7hNw8ngL3XqCI3
YAEASH4/TgTYtSOft8Hz88dvHu/ufnv9bXd39/Dl/dPztyXXfv7841fv7+9+fbv2/v2vP37+/NXq
3x5/+KW0PT883v2yvFe6vRMSz1m1NcPjh0/ft8Tz04fH72vvuVUOcvz07uHnkthF2zp51lveCnl4
99PPPXUby2dJ3lqvTeW2tA5nsXx6/+3D3d2Xks/H6r60Tme5Lqyz+Fh7/O3j8/M31X9rXvsbeG5t
/dT+XRmRA3ACuMIaVeQGLAAAye/HA0k8Iu82CE3USwXLaVK+vcRLyruCyX2txKuVacWCJxDfrXJQ
K7NyQmj++XlsmiRMRXyrYp2IQc+1YRHWJpdmOc98Pv/cuFRb1Udhe0vyWSNi5zW+D4lXkwNwAiDx
DFgAAIg8Ag+7lHilImglFzaSeMs2hmTTStItnlnTnnm/8qJpKSBC7UvJtq1yUJT/WbvSK6ym/Vz2
MbeCMt7mulVdqfbmVhb2XNtaz0VjLnG/mXRcxHbW5kDcY6smQ+NlKuRS901dVz5G2uRtqj9b5gCc
AEg8Eg8AAOz3O57Iuymmk9mHP//5f2Pb3ZJSY2OJd5IK+XZNBcRUNNW2p1Ru1W5JDX1+qxyUkhJF
wc+kVm41yMeaFV0nGRTOSapWeq6d5qh1q/Uqjpm6meU3EtdYvZf0N/SZktVp87rLS9j1SsI2iVfS
n9E5ACeAK69RRW7AAgBw+B88JN5NMRNI7z88v07Oc2LlJLkef/vuu7t/bCXxquVbREK0tGc62Q/F
Yyb6Wvr4h3jZKgdtgiSw3Xfaz8j9ayVey6qqaTtisZnFcvKZnmvn1w9YRVYokFLtyfVr+t9T0nFa
4y+fO/3vdD+X1+Vz9vDl3bvHv7VKvNLnjc4BOAFceY0qcgMWAIDD/+Ah8W6KpSh4WzWTESuvn3u5
JiRwLiXxQvdobU9uJVTryqClwHp6/uuftshBu+A4SZbcu8xSMS+ObWH8SgVTqC09186ub4jvSh69
5PzT09e5euyReKfVb3W1WVrTtVK0RhDmxkt/fZfnAJwArrxGFbkBCwDA4X/wkHg3xVIUlKw4OgmY
/3xmS4lXIxZStLYntsWydRVe+L4f/muLHFTXQmALceo9eLm8FeejMK+lYir0uZ5rp/17yU9wO2ai
36cxdrpnST22bqcd+f6+GCUr495q4o82tEq8Uw22rYLsyQE4AVx5jSpyAxYAgMP/4CHxboqlxJtO
bLOrf/4QC1tLvKU0qXmHWlCIVLQnJit6t/fNtur+5S//s0UOWphKofv7+3+Wxvwc22lLnxGSRT3X
1pxsXFqbpfWY2socex9jaAVfeCtpuxTPibXQysUWidcry7f4mwBOAFdUo4rcgAUA4PA/eEi8myI0
4c9t55xu44wJkpESbyUsGl6S39qe/HbFNok3kxPfffePLXLQLTYqDsvY+mCLklVpryxlUc+1yzES
a29tPdTUY/JdbqH39y22sS5PT24Vj+sY5U4Bno/NFok3YhXe6L8J4ARwRTWqyA1YAAAO/4OHxLsp
gqt2Ets5l9s4ZxPtDSXe6p4xSrYmDpV4Aw46CEi8ETkYUROl/St9/iqHLdtvzyzxcgecrGsiv8Kt
ph7jAjscw2nNnlZTrtvUckLwfFXs+p6pVaS1Eq/kpNweSDxOADdQo4rcgAUA4PA/eA4m8ab9OQKj
4xOSeKmJ+HIbZ0zgbCHxquTG4pmjJV7vCqGcxBuRg1ZWK7dqVuJVUb6d85ISr6VWcqvxSutxFtfF
5+bvMJysHJz99/T9a2T0clt7qI/L9+D1xLZ3tWtVTZF4nABIvKMXuQELAACJd019IfLKJd5sAr2Y
3C63ccYE0jkkXlYkTZ474p1451yJNyIHLUTFaCZmdRKv/l1s1yDxamqs5LMlKwBD7xYMHVBSO/5z
dRGSaqf2hp9ZE9uanLVC4nECuIEaVeQGLAAAh//BQ+Ld/Eq8f//3NxEQOs1xPgnfi8RbPTd2OMEO
DraYrfBbHGwxKgc9bXq5z9Onp6+nW19Hnk7bwqUOtthCCpV8tvRU5mWbaw4NqWtHPC4lJyrXxDa2
AnYkJB4ngBuoUUVuwAIAcPgfPAeVeHIbmSxHJN50gvsqb0LbOP+eECS1Yic0qW6RQyEB0C0VF+Kh
99TM2VbBjx//e6sctNRBfGtmXL6cQ+KVvnMu9Lmea0sZKfGqDr5YbOOtWcWWes76HZTxmGTf21f5
DssembpFvsAJ4EprVJEbsAAAHP4HD4l3U6S20y23c4a2cb6QP1G2TIiE2lK6Gil3n5YJe25FU+t7
8Zb3fXr+65+2ykEp09VWyxV3M0ETuf85JF6p2Am1pefa0r6Vbk0tqcceiVfT5ti7F1cn4mbuM1ri
naOeSDxOADdQo4rcgAUA4PA/eEi8myIlHqbbOf/6/PSn0DbO1IS7+jTKgIwoPRk0d5+WCXvu2a2r
8ZbCbMsclDATMDmhFInFOaRLyRbL/Pbw+mtL67hkS2kwpoO30y5zmtoGHRorK4E3SHCVxvFcco3E
4wRwAzWqyA1YAAAO/4OHxLspUgJptp3z3bu/hbZxzmTD4t+a380VfAdc+fvnQvKjdsJeejhAToCV
fH7LHIzq51LsLPNwDokXy204vgnRWXntrO8lJ8kW1MGWB1vUjL1lTFZbaAfKrWIZWrGisQcSjxPA
DdSoIjdgAQA4/A8eEu+myE2Yl9vkaldhTUVE/qX4YUG0/PeYhEndp2bCXvIi//jnw6Jx1YeIcNki
ByW5L+nnPJfzHJxL4qWk4zRO2ZWTldfm/r1223dpPc5qa/G53PsKZ/lKbgc/1WytlK6hfkVj26Ex
pZB4nABuoEYVuQELAMDhf/CQeDdFTiCVHGyQEzhz+ZMmNmlfbfGrvM/6Jf0llL/rrqaPqy2zZ8hB
iKnEKV3xFJNK55J4RbFOCJmea/PvfSuvl1KBVFq3sXFTUpfB90ZWUFo7pRKv5VCLlm33JB4ngBuo
UUVuwAIAcPgfPCTeTZETSCUnXZYKnJQEaZp4V8iMOkFRfzLpWzxXqwbrBOXWOQjmokJgxN6Pd06J
l8pnycqtnmtjMrl222ff9u4y6RisjynL7e+J2j2nxGs5IZjE4wSAYI0qcgMWAIDD/+Ah8QAAACeA
a69RRW7AAgBw+B88JB4AAOAEcO01qsgNWAAADv+Dh8QDAACcAK69RhW5AQsAwOF/8JB4AACAE8C1
16giN2ABADj8Dx4SDwAAcAK49hpV5AYsAACH/8FD4gEAAE4A116jityABQDg8D94SDwAAMAJ4Npr
VJEbsAAAHP4HD4kHAAA4AVx7jSpyAxYAgMP/4CHxAAAAJ4Brr1FFbsACAHD4HzwkHgAA4ARw7TWq
yA1YAAAO/4NnIr6OgrwCAMAJ4MZqVJEbsAAAHP4HzwElHpEHAAAngBurUUVuwAIAcBM/ekg8AADA
CeCaa1SRG7AAAOCKfq+QeAAAcAK4zRpV5AYsAAC4ot8rJB4AAJwAbrNGFbkBCwAAruj3CokHAAAn
gNusUUVuwAIAgCv6vULiAQDACeA2a1SRG7AAAOCKfq+QeAAAcAK4zRpV5AYsAAC4ot8rJB4AAJwA
brNGFbkBCwAAruj3ComX5fn54zePd3e/vf62u7t7+PL+6fnbkms/f/7xq/f3d7++XXv//tcfP3/+
avVvjz/8UtqeHx7vflneK93eCYnnrNqa4fHDp+9b4vnpw+P3tffcKgc5fnr38HNJ7KJtnTzrLW+F
PLz76eeeuo3lsyRvrdemcltah7NYPr3/9uHu7kvJ52N1X1qns1wX1ll8rD3+9vH5+ZvqvzWv/W18
buuYHJUDcAK4whpV5AYsAAC4ot8rJF6dlKkULKdJ+fYSLynvCiRKrcSrlWnFgicQ361ykGMZk5wk
mX9+HptaiVcb36pYJ2LQc21YhLVJvFnOM5/PPzcu1Vb1UdjeknzWiNh5jcfz3tPXrr99JB4ngGPW
qCI3YAEAwBX9XiHxKifXdSJoNeHeSOIt2xiSTStJt3hmTXvm/cqLpqXwCLUvJdu2ykFR/mftSguS
aT+XfcytoIy3uU7KpNqbW1nYc21rPReNucT9ZtJxEdtZmwNxj62aDI2XqZBL3Td1XfkYCY+pnr5u
mQNwArjiGlXkBiwAALii3yskXtVk9uHPf/7fku1uocn8lhLvNIHPt2s62Z+Kptr2lMqt2i2poc9v
lYNSUvIk+JnUyq0G+Vizouskg8I5SdVKz7XTHPVs6wyuBIzUzSy/kbjG6r2kv6HPlKxOm9ddXsKu
V9et49vb161yAE4AV16jityABQAAV/R7hcTLMhNI7z88v06kc2LlJLkef/vuu7t/bCXxquVbREK0
tGc62Q/FYyb6Wvr4h4zYKgc1TNu02u477Wfk/rUSL7VKLN/feGxmsZx8pufa+fVtW4Bb3uWYak+u
X9P/nhJe0xp/+dzpf6f7ubwun7OHL+/ePf6tRJLW9nXLHIATwJXXqCI3YAEAwBX9XiHxqia2LxPj
t9UuGbHy+rmXa0IC51ISL3SP1vbkVgeVrHTKyoTf7/v0/Nc/bZGDdsFxkiyl7zKrfX7taq4XSgVT
qC09186ub4jvSh695PzT09e5euwRW6dVa3W1WVrTtVI0Jwi3lnitOQAngCuvUUVuwAIAgCv6vULi
VU1uXybGJSuOTgLmP5/ZUuLViIUUre2JbbFsXYUXvu+H/9oiB9W1ENhCnHoPXi5vxfkozGupmAp9
rufaaf9e8hPcjpno92mMne5ZUo+tW0xHvr8vRslKvLea+KMNKYm39Xba1hyAE8CV16giN2ABAMAV
/V4h8Somt/8RFNOJbXZFzB+T7a0l3lKatGyla21PTFaUbicsue/DX/7yP1vkoIWpKLm/v/9naczP
sZ229BkhWdRzbc3JxqW1WVqPqa3Msfcxhla1hbeStkvxk9zNHFJRsRqypa89kHicAG6gRhW5AQsA
AK7o9wqJlyU04c9t55xu44wJkpESbzWJz7wkf+SEPb9dsU3izYTFd9/9Y4scdIuNisMytj7YomSl
1itLWdRz7XKMxNpbWw819Zh8l1vo/X2LbazL05NbxeM6RrlTgOdjs2RLc21feyDxOAHcQI0qcgMW
AABc0e8VEi9LcNVOYjvnchvny387h8Rb3TNGydbEoRJvwEEHAYk3IgcjaqK0f6XPX+WwZfvtmSVe
7oCTdU3kV7jV1GNcYIdjOK3Z02rKdZtaTgier4pd3zO1irRE4tX2tQcSjxPADdSoIjdgAQDAFf1e
IfGqhM3rpDs1EV9u43z5b+eSeFUT/sUzR0u83HbCmriHJN6IHLSyWrlVsxKvivLtnJeUeC21kluN
V1qPs7guPjd/h+Fk5eDsv6fvXyOjl9vaQ31cvgevJrYtfe2BxOMEcAM1qsgNWAAAcEW/VyYS7yiM
jlHsVMi3yf1icrvcxhkTSOeQeFmRNHnuiHfinXMl3ogctBAVo5mY1Um8+nexXYPEq6mxks+WrAAM
vVswdEBJ7fjP1UVI4J3aG35mKratfe3520ficQK4gRpV5AYsAAC4ot8rB5R4o0VebBJ/EgGh0xzn
k/C9SLzVc2OHE+zgYIvZCr/FwRajctDTppf7PH16+nq69XXk6bQtXOpgiy2kUMlnS09lXra5RnbV
taPkUIp43FKxbe1rTz2ReJwAbqBGFbkBCwAAruw3C4GXFjcRiTed4L7Km9A2zpQgqRU7oUl1ixwK
bYHtlooLaTATXg0CYHYQwseP/71VDlrqIL41My5OziHxSt85F/pcz7VbSKHcZ6sOvlhs461ZeZh6
zvodlPGYZN9ll9j23tPXnnoi8TgBkHgkHgAAAK6K1Ha65XbO0DbOF/InypYJkVBbSlfo5O7TMmHP
rWhqfS/e8r5Pz3/901Y5KGW62mopR2aCJnL/c0i80lVYobb0XFvat9KtqSX12Cu2Wg4ama0CXZ4S
m7kPiXejgoQTwN5rVJEbsAAAAEciJR6m2zn/+vz0p9A2zpQwqN36Fpqgl54MmrtPy4Q99+zW1XhL
YbZlDkqYCZicUIrE4hwSL3bISEk991xbWsclW0qDMR28nXaZ05TsCo2VlcAbJLhspz2gIOEEsPca
VeQGLAAAwJFICaTZds537/4W2sY5m4Av/q353VzBd8CVv38uJARqJ+ylhwPkBFjJ57fMwah+LsXO
Mg/nkHix3IbjWy+KYtfO+l5ykmxBHWx5sEXN2FvGZLWFdqDccrDFAQUJJ4C916giN2ABAACORG4L
4HKbXO0qrOnkPP9S/LAgWv57TMKk7lMzYS95kX/882HRuOpDRLhskYOS3Jf0c57LeQ7OJfFS0nEa
p+zKycprc/9eu+27tB5ntbX4XO59hbN8JbeDn2q2VkrXkFtF19PXFkg8TgA3UKOK3IAFAAA4EjmB
VDJ5zgmcufxJE1tpt9riV3mf9Uv6SyiXBTV9XG2ZPUMOQkylSelW5ZhoOZfEK4p1Qsj0XJt/71t5
vZQKpNK6jY2bkroMvjeygtLayUm8nr62bLsn8TgB3ECNKnIDFgAA4EjkBFLJSZelAiclQZom3hUy
o05Q1J9M+hbP1arBOkG5dQ6CuagQGLH3451T4qXyWbLduufamEwurd9gG6q3d5dJx2B9TFluf0/U
7jkkXk9fSTxOAAjWqCI3YAEAAAAAuHU4Aey+RhW5AQsAAAAAwK3DCWD3NarIDVgAAAAAAG4dTgC7
r1FFbsACAAAAAHDrcALYfY0qcgMWAAAAAIBbhxPA7mtUkRuwAAAAAABc29x9K8QYu639UYPnSH8I
FAYAAAAAAPueu5N4uLnaHzV4jvSHQGEAAAAAAABgT/TfgMQDAAAAAAAANqX/BiQeAAAAAAAAsCn9
NyDxAAAAAAAAgE3pvwGJBwAAAAAAAGxK/w1IPAAAAAAAAGBT+m9A4gEAAAAAAACb0n8DEg8AAAAA
AADYlP4bkHgAAAC4Yv6f338AAOAK6L8BiQcAAIAr4kXalSBWAABgT/TfgMQDAADAlVAq8Ig8ADgG
r/P8LRBfnL2eRw2IIw1uhQEAAHAsauUdmQcAx5njk3g4TE2PGhRHGuAKAwAA4Dj0CjwiDwDAHWAX
tad4DUQAAIAjc2mJ9/nzj1+9v7/79d+/NR9/+KX0uh8e73759zX373/98fPnr7Kfa71/NY+/fXx+
/ub1Pp8+PH7/n//+8OX90/O30b6XEujvqPv0MGtDxb1r8nP67DqWOZ6f3n/7cHf35eX6h3c//Vz0
2cJ6+endw8/rGOfb+Pz88ZvHu7vfcjVU38f0s2PPffzw6fvRf19qYzmsBgf3q+feo/PMHQCJ2lO8
BiIAAMBRGSXwekTelhJvPXkulz+7lXh/MBVRo+4zTHIUSrza/JxiWVcrL5xEW4XgyjxjKgajRO5R
Ul81uZnHMt7H/HPHiaWaWPYyq43B0rrn3qPzzB0AmdpTvAYiAADAERkt8FpF3pYS723y/fDdv757
uPtXzYS5dKVfuQDISLyCvi9lwusqoFH36aFF4tXmZy4ry2XTTCbVSN9ELFP3XErVZZ9mK/cqr83W
a0LizZ676NusJgas0qyJZS9zmTqvi1Sft773FnnmDoBM7SleAxEAAOCIHF3iLe97mlCXyZ89Sry/
/z28Gm3UfXqolXit+ZmKkVL5OO1r7JrgaqtEXE7SLN7e0GdKVqfVysr1dt51rZU8tyRO1bV1BomX
y0XpKsyR994iz9wBUFB7itdABAAAOBpbCbwWkbeVxJuuoHkREsv/3Xv/eqExRuKFJv6j7tNTU7US
rzU/s5VRhX1NiZj4+8ri9y9ta0iKpeohd226LQ9f3r17/Fvs3iXPncaiZWVYSyx7KXnXYWu/eu49
Os/cAVBYe4rXQAQAADgatyDxluKmVjLtVeJl+9Zxn56aao5vQ35q2p1aEbWSTr8/9+nT09e5WNau
6mxpe61AehFApeKoJFa1Eq81lr2U9rllPPfce2SeuQOgovYUr4EIAABwNI4u8WIyomZbnZV4ddRI
uN781KxeSt3z1I5T/3OxbK3X9rqJ9/GtRv9oR6/E67m+JZYjqN+GXV7rW967pZa5A6Cg9hSvgQgA
AHA0ji7xYjKi5rRM78Sro0bi9ean9Fkth23kYhkSkOFtpH1i9LSSKyzU3mI46VePhJsdjDFIuJ1D
4pWO05bYbHnv0jxzB0Bl7SleAxEAAOBoHFni5cRN6Ta3PUq8+QEGp/uNuk8Po8RaaX5KVu3Vvgex
JJbLLazzU2HXtGyRzAnW6Xvwpn2vlUnrAzHGrgbbWuKNEMeXuHdpnrkDoKH2FK+BCAAAcCS2Fnhd
Eq+FxQQ7946p6cQ5JVhycibGUoIUS7yO54y6zzmEyqj8lLxLrGWbY1biTZ57f3//z9j9p4KsRuTN
T3Zd33favuV9a2VStMavZCXeNUu8XJ65A6Cx9hSvgQgAAEiqS3KNMWqeiA+QeLmVXKWT871KvJAQ
GnWfcwiVUfmZ3SvzXsQagVQj8XL3rnkH41rshAXr8j14vTIp+vzRW6xJvKo8cwcAiacvAACAwCPy
9i3xOrfTloqb6Sqp7KEBF9xOu5RzsbaOus/WQmVkfnKxbRVadRIvc/JoxWmvy62toX6f+hR+bq/E
q4n9lmN7ZM21xmare5fkmTsAOmpP8RqIAADgeiDw9hGnc0z0Q5JtucKliMgz9/ROvOmqwOxKvI77
bC1URubnhZQUbM1fzTvxcvduyUtMBMXeg9cjqnIx7a0RB1vU5/kwIoU7wKVqT/EaiAAA4DolnniU
xekoEq99W254Mr0nibfs21KujLpPD7WrAXvz80rovXctB1o09aNT4q1jEl/ZFzqEoleCjhyPW9+r
Jv89n9vi3jV5PoxI4Q5wqdpTvAYiAAC4TjklHmVxOorEKznoYEruAIW9nU4738Y5v9eo+5ReFxJj
NdtQR+Qn1a4WYVMTy9LaSB1CMVvRV3CvXolXeurvtUm86lVwFeN5xL1r83wYkcId4FK1p3gNRAAA
cJ1ySjzKY3XJ7b+jJF7tIQLzyfVabOxN4r0wEzmTdo26T2m8Wrb0js5PMFe/P7dXHJVcX/reuJj4
XImdQYJrxDsCe1YxjhrbNZTI4dYtwr333irP3AGQqD3FayACAIDrFFPiUR6ra5d4T89//VPpe8qm
pGTMHiVebDvsqPsUXxNacZSQPzXvkSvNTzjGj799eHr/X7l3x/XWY2l/QqvfVlsrB4qdVK2VHipS
umJvy7FdS67NtQJ5xL23zDN3ACRqT/EaiAAA4DrFlHjUxetSh3AMkXgf/s//bTntcba1dCFj9ijx
Vm3+456j7pO7ZraCb/Kc3Kq56dbYUfmZfW7y/Pv7+3/25K00lrNDOgLPmh5iMO1zLIYjyK22K95C
PujU1HNJvNSJwdN4t7wDsvXeW+aZOwAStad4DUQAAHCdUko86mN2iVN0uyXew3f/+u7h7l+tq4dO
4mIuPuYnSdYxndCPlnirtnVsIV3epypXEZbyZ37NuPwsWb4zrlVC1cSy5LTdaS20Hu5RKp9KtsyW
vFsvFLvSdxSOqO8WsrmIPL+kX7X33jrP3AGQqD3FayACAIDrFFLiUR+zq5R4nZPg2UqbyfP3LPGW
79r6Px+e/u+I+5SKr6AIiqx8qz3QojQ/yc91bAVtyUmwVjJbji8l8VZ9LDzJdu8SL9Wvsq3Y6X7V
3HvrPHMHQKL2FK+BCAAArlNIiUdb3M4p8AAAx4M7wMVqT/EaiAAA4HoglsbFj7wDAHAHuKraU7wG
IgAAuB4IprExJPAAANwBrqb2FK+BCAAArgeSCQCAy8Id4GK1p3gNRAAAcD2QeAAAXBbuABerPcVr
IAIAgOuBxAMA4LJwB7hY7SleAxEAAFwPJB4AAJeFO8DFak/xGogAAOB6IPEAALgs3AEuVnuK10AE
AADXA4kHAMBl4Q5wsdpTvAYiAAC4Hkg8AAAuC3eAi9We4jUQAQC4Baby6wjIKQAA3AFurPYUr4EI
AMDROZrAI/IAAOAOcIO1p3gNRAAAjg6BBwAAuANcfe0pXgMRAICjcyT5ReQBAHBZuANcrPYUr4EI
AMDRIfEAAMAouANcrPYUr4EIAMDRIfGQ/g34/8QSAFDxvcEd4EK1p3gNRAAAjg6Jh/lvvrJXD4oV
AIA7wK5qT/EaiAAAHB0SD6ffe3VniIgZAIA7wG5qT/EaiAAAHB0SD70HAoshAIA7wMVrT/EaiAAA
HB0S79YnW30Cj8gDAHAH2EXtKV4DEQCAo0Pi3fpka18S7/n54zePd3e/vf72nPH4wy9Vny/h/v2v
P37+/FWoLZ8+PH4fu+7xw6fva/v207uHn2vbkOKHx7tfUrFJXtP4zKK+FbZllrtJe2b9KuDh3U8/
97T98+cfv3p/f/friBw/P73/9uHu7ktJDGK1u/Vza/tbm4+SGsi1d9QzR8Z4ZA6O/73CHeBCtad4
DUQAAI4OiXfLE60xAm+EyKuScZNJ8hYSLyXvWgRSsZCoEGvrfj98ef/0/G1xWwZLvKUYykmS+efn
bW8SOIX9X5LNdWtOMiIn38fH3z4+P38z+rkt/R0t8UraO+KZI2M8Mge38d3CHeBCtad4DUQAAI4O
iXerk6yxAq9H5C2FVEgArVYPFUyUT8KiXPAsJ/6htrytuMmInrVoW0uDVb8KpdFb3x6++9d3D3f/
qhaKgyXeOi5pQTKN8zLGNW2cr26skzKp9tauLFzlOnFN6t4zyVbQ/5rnjuxvsh2Jdte0t+eZqbqo
qdOWv18kHneAC9ae4jUQAQA4OiTerU6y9iPxThPuvGybTs5zq71qJV6tyEh9vnZl2kzeZJ49u/fv
nz21Iy8ktpR4q35EnpHra20bp3mo2Vp7EonhuJXWZXB1WySHJSu2pvdL1U3Nc0f2t+XeLe1tfeZM
0pUI9o42jO7Tcb5fuANcqPYUr4EIAMDRIfFucYK1jcBrEXlLIZX7fNvWwbyUmE38KybhsRVlLWLp
dK90e6dtfXnm8n8XPWMjibeMybLvJYKlto2lq8Bi7YjlZ3rf0Gdq399YWpNbPHdEf/PjLLJytaG9
Pc+sl6/1q/G26NOxvmO4A1yo9hSvgQgAwNEh8W5xgnW9Eu/vFZKnRuKVrCTKTub/aM98FV7Fu80K
REuorbPnZWJyDok3Fxyn2Mf+e28bW+JdWhuxtqwkzu///vTp6evaWs7FbyVBG5/b29+a+h/R3p5n
lvahRn5v3afjfcdwB7hQ7SleAxEAgKND4t3iBGs/Em826R74ovkacdG6Cu+V5cqfUhnXQkzwlK4+
OofEW8X0j7ym3oPX08YWiVe6BTn2uVMeTv+9RUjX1m3rc3v7mx+74brbIk6pZ9YI7daVh1vm/jjf
MdwBLlR7itdABADg6JB4tzjB2pfEW75XapT4KpV4pe8gK7n+pe017+0b1afSbcbnkngvTONwf3//
z9L8nmM77RarOUeInNnBKoX3KHnuFv1tld89cSp5ZstKvF7xRuJxB9hJ7SleAxEAgKND4t3iBGtf
Eu+F+WmSU+pfsl8rJHql21IGlL7brksUpLYRJlZRnVPirU7eLXzu1gdb1KzWOofEC9V+TR3mnrtV
f1vrvEd4lTyz6UASEo87wDFqT/EaiAAAHB0S7xYnWPuTeKuJcIyKCXK9xGuTbstVcFtJvNw23eWK
wKQEOYPEW8WmMB6lbVzVS8v22x1IvNnqu4Zav4TE6zndtTVOpc8sWWG3eq8diccd4Bi1p3gNRAAA
js5RJd5R2OZ33T4l3pL46ryyiXL1y/x3LvFyK+1KZM25Jd5KUNWsxKui/H2Ke5N48WeW3ecSEq9n
9eqIFYvFpzCXHEpC4nEHOE7tKV4DEQCAo0Pi3Z7IuxaJl5U7mcnypVbi9d6v5BmtouNS78SryVud
xKs/DGXvEq8kjzXPHd3fmvuNilPLM3N19BLXt8+QeNwBjlF7itdABADg6BxtCyqBV/K77jol3mqy
XPzOq20Ptlhuc+29X66NxQRkwkVOp/39WU+fnr6ebn0deTptC3s92OItfhUnp577YIve05db4tT6
zPkpyfOVedN29B6mQ+JxB9hJ7SleAxEAgKPjPXK3OMHaj8RrETalE/ri93t1nlK5XDXVIzne7jVp
R9G7AgsPBTmHIIu9B28uVOI5OUcbTzlLr+Qr/dwqT2dc2VXy2ZH9rRGbo+LU+8xcnfbKdhKPO8BO
ak/xGogAABwdEu9WJ1n7WIVXcqJqavI9QuLN21EnCWbCKrDCp7VfU4FVKwVTB1ycdZVbQI7Mtthe
8L191e9LLGhL1Yq4TF2Mlngj+9ubnxbhtUVNjBSDJB53gJ3UnuI1EAEAODok3q1OsvYh8UpOVF0y
lVqpFTQ1k/TW1XgxYdXSr9h70GrfsTdfCTeXRVsLspmky72fLRKbs6wWLBCjNVtaV33rlGmlNV76
3FH9HSGrau9R+/ktBO3oNh7/+4U7wIVqT/EaiAAAHB0S75YnWpd/F95S6pRsaytdzVS70iYnoGo+
X9uv2TvvpqvwIqvzato2ffaWgmy+XTaem+XpoMvYnOu9fbk6qpWnRTKt8ICSmhWqpQJpRH9rxWZP
e1ufWSIsR7+3ksTjDrCT2lO8BiIAAEeHxLv1ydblD7NYv3w+LBmWnysXY+Xb5ZYnWoaesWpvRDYt
ZVWoX+v33c0/0yoblgdLvLZvK0EWew9ePjfnXy0YzuO8DVMJWiqrSkVObpVmajtyz3NH9LdmhWBv
e3ueOY3hsj+1sn6LPh3/e4U7wIVqT/EaiAAAHB0S79YnW/s4kXYtvNKUTOZb33lVcxJs1cmhORbS
qvXdemuRcer/UlK2HI5RK01KrpmKj3NJvKJcVwiZGpEzE0kdNV773N7+jniP3FbbY6vHXXbL83iB
ezvfK9wBLlR7itdABADg6JB4uLTAq5l816z+6RUO6xWCbe3I9yu/8rBl62LoPX9bSLzWlU2x9+Od
U+KlctOV49p3vTWKw5HPLelvzWm9o9rb88ywtCzdhk/icQe4utpTvMcdiJu8yRkAgCvGjz9cUt4B
AEg8gMQzEAk8AACIPAwWeWIFACDxQOIZiCQeAAAkHgAA4A4AEo/EM1kBAMD3IgAAGA2Jh4vVnuI9
Zl9MVgAA8L0IAADGQ+LhYrWneI/ZF5MVAAB8LwIAgPGQeLhY7SneY/bFZAUAAN+LAABgPCQeLlZ7
iveYfTFZAQDA9yIAABgPiYeL1Z7iPWZfTFYAAPC9CAAAxkPi4WK1p3iP2ReTFQAAfC8CAIDxkHi4
WO0p3mP2xWQFAADfiwAAYDwkHi5We4r3mH0xWQEAwPciAAAYD4mHi9We4j1mX0xWAADwvQgAAMZD
4uFitad4j9kXkxUAAHwvAgCA8ZB4uFjtKd5j9sVkBQAA34sAAGA8JB4uVnuK95h9MVkBAMD3IgAA
GA+Jh4vVnuI9Zl9MVgAA8L0IAADGQ+LhYrWneI/ZF5MVAAB8LwIAgPGQeLhY7SneY/bFZAUAAN+L
AABgPCQeLlZ7iveYfTFZAQDA9+Kt8vz88ZvHu7vfXn/b3d09fHn/9PxtybWfP//41fv7u1/frr1/
/+uPnz9/tfq3xx9+KW3PD493vyzvlW7vhMRzVm3N8Pjh0/ct8fz04fH72ntulYMcP717+LkkdtG2
Tp71lrdCHt799HNP3cbyWZK31mtTuS2tw1ksn95/+3B39yX2+dqYxp4dGzO1NZ5rb/H1ifoeHeOt
+4Tbcwe4stpTvMfsi8kKAAC+F2+V0AS/VLCcJuXbS7ykvCuY4NdKvFqZViwfAvHdKgc5ljHJSZ35
5+exaRJOFfGtinUiBj3XzqRnp2Ca5XxDiZe/x+NvH5+fvxnR3vK/M/G8j4zx1n3CbboDXFntKd5j
9sVkBQAA34u3SlCOFYqg1YR7I4m3bGNINq0k3eKZNe2Z9ysvmpaiJNS+lGzbKgdF+Z+1Ky10pv1c
9jG3gjLe5jKJVNLe3MrCnmtb67lozHXcL7YyMhfnmryPaO98jITH1MgYnzMHuC13gCurPcV7zL6Y
rAAA4HvxVplOZh/+/Of/zW13C064N5Z4JxmRb9dUXExFU217SiVH7ZbU0Oe3ykEps9Vpketnnwn0
s0biLeNQs7X2JIPCOUnVSs+10xy1brVexXGAQIr1aVa/JVvTI20Y0d716rpwbY+K8blzgNtyB7iy
2lO8x+yLyQoAAL4Xb5WZQHr/4flVCuXEykkSPP723Xd3/9hK4lXLt4iYaGnPdLIfisdMlLT08Q9Z
sVUOapi2abXdt0AI1Uq81AqyfH/jsZnFcvKZnmvn17dtAW59l2NpfS6lV6n4Pt1jIQEHtXcat3fv
Hv+WlHidMb5EDnB77gBXVnuK95h9MVkBAMD34q2yFBdvk/+MWHn93Ms1IYFzKYkXukdre2bXBOKR
W9lVJBN+v+/T81//tEUO2gXHSaKUvsus9vnzVYRl8TsJp7TkCbWl59rZ9Q3xXcmjl5x/evq6Z+to
ToKW5mMqN19F4Kj2LlfW5XLQE+NL5AC36Q5wZbWneI/ZF5MVAAB8L94qS4lXshrmJGD+85ktJd7s
v1XKsnCb69oTW9HUugovfN8P/7VFDqprIbCFOPUevFzeivNRmNdTzNKfD32u59pp/17yE9yOmej3
aYyd7tn7/rdTXtY1kpPPqfE/sr1vbfzj8zmJ1xPj8r9z43KA23QHuLLaU7zH7IvJCgAAvhdvleUk
fjqxjW47fJU9f0yqt5Z4ywl9zTvUgmKjoj2xLYuprYy19334y1/+Z4sctDB9f9n9/f0/S2N+ju20
pc8IyaKea2tONi6tzR6BVCKQW1bipdpR297QqrqUxNsixlvmALfrDnBltad4j9kXkxUAAHwv3iqh
lTi57ZzTbZwxYTBS4s3atKLs/Vmt7Ym9Sy12gEbLfe++++4fW+SgW2xUrIDa+mCLmtVlS1nUc+1y
jMTaW1sPPQIptQpv3Z7Sd+KNk3ixlaQpibdFjLfMAW7XHeDKak/xHrMvJisAAPhevFWC2+kS2zmX
2zhnUmFDibe6Z4zIs7aTeAMOOghIvBE5GFETpf0rff4qhy3bb88s8XIHnKxrIr89uLkeC06UXdZt
7HOr98QNkHipVaQpibdFjKtqisTjDnDM2lO8x+yLyQoAAOHvReyPc0i81ER8uY3znBIvPqHPy7zR
Eq9kNVSPxBuRg1am78GrXolXRbmIuaTEa6mV3Eqx/nc05p8xy8mi38GTWgdIvOV78EbFtiXGJB53
ACheEg8AABIPhxJ5IYk3kwWLye1yG+clJV5WJE2eO+KdeOdciTciBy1ExWgmZnUSr34V1TVIvJoa
2+K05Ja8vIiwlHirae8pduH8jpB4I8UbiccdgMQj8Ug8AACIPFz9Srx///e3FS+h0xznk/C9SLzV
c2OHE+zgYIvZCr/FwRajctDTppf7PH16+nq69XXk6bQtXOpgiy2kUEs9xlaFVuV1sTKv5BCVkvaW
nKhM4pF4YoGz157iJfEAAACOREziTSe4r/ImtI3z7wlBUit2QpPqFjkUkh3dUnEhHkpP9Ywx2xb5
8eN/b5WDljqYHeowE0Bx+XIOiVf6PrTQ53quLWVriTdCgqXynpK0ufYmt7Y3vMNyZNzOcS/cjjvA
ldWe4j1mX0g8AABwq8Qk3mxi/scEN7SN84X8ibJlQiTUlpNEK5cquff8Fa98moqtgJxqfS/e8r5P
z3/901Y5KGW67XIpc2aCJnL/c0i8UokVakvPtaV9S42lJS31uEWMS+OytcTbIsY5SDzuADdQe4r3
mH0h8QAAwK2SmhRPt3P+9fnpT6FtnKkJeO3KodBL60tPrczdp2/lU/jZravxlsJsyxyUMBMwgX4s
T5QNxeIcEq9kO2l+e3j9taV1XLKlNBjTgtqp/XyPtBzx/No2bRHj0TEFd4ArrD3Fe8y+kHgAAOBW
SQmk2XbOd+/+FtrGmRIBuZVs0Ql18B1w5e+fC63eq52wz7eRxlcB5gRYyee3zMGofi5PM13m4RwS
L5bbcHwTorPy2lnfG09mTdZ7ST1WrkArkZY173XcWuJtEePROQB3gCusPcV7zL6QeAAA4FbJyYHl
NrnaVVhTURBbPbN88f5SKKxfzB+WMKn71EzY5yd65lf8LE8ADQmRVR8msdo6ByW5L+nnPJfzHJxL
4qWk4zRO2ZWTldfm/r1223ePVC49SGVal9Ft2htJx3T9hGttdIzP0SfcnjvAldWe4j1mX0g8AABw
q+QEUsnBBjmBM5c/aWKCYrkSrPY+yxV9ZZRv2avp42rL7BlyECIleUqumYqPc0m8olgnhEzPtfn3
vpXXy1bbY6trvlBenUPi9cS4Zds9iccd4AZqT/Eesy8kHgAAuFVyAmk20e081CA1QW+aeFdIwDqJ
177SZ71qsE5Qbp2DYC4qBEbs/XjnlHipfJasUuu5NiaTaw9ZqBVIPafmhsVl3X3OJfFaY0zicQdA
sPYU7zH7QuIBAAAAADAeEg8Xqz3Fe8y+kHgAAAAAAIyHxMPFak/xHrMvJB4AAAAAAOMh8XCx2lO8
x+wLiQcAAAAAwHhIPFys9hTvMftC4gEAAAAAMB4SDxerPcV7zL6QeAAAAAAAjIfEw8VqT/Eesy8k
HgAAAAAA4yHxcLHaU7zH7AuJBwAAAADAeEg8XKz2FO8x+0LiAQAAAAAwHhIPF6s9xXvMvpB4AAAA
AACMh8TDxWpP8R6zLyQeAAAAAADjIfFwsdpTvMfsC4kHAAAAAMB4SDxcrPYU7zH7QuIBAAAAADAe
Eg8Xqz3Fe8y+kHgAAAAAAIyHxMPFak/xHrMvJB4AAAAAAOMh8XCx2lO8x+wLiQcAAAAAwHhIPFys
9hTvMftC4gEAAAAAMB4SDxerPcV7zL6QeAAAAAAAjIfEw8VqT/Eesy8kHgAAAAAA4yHxcLHaU7zH
7AuJBwAAAADAeEg8XKz2FO8x+0LiAQCAW+Xz5x+/en9/9+vrb7scjx8+fT/yfv/m/v2vP37+/FVJ
ez99ePy+tW0/PN79MqKfpzY8fHn/9Pxtz3NeeHj3088tufvp3cPPb/d5/OGXkmuenz9+83h399sy
7udqc65OcjkM9unp/bcPd3dfYjGo7Vsonj3tncX8jNfWxmnrNt/dPf728fn5m5F/v2r6BO4AN1h7
iveYfSHxAADArdIk3SLyqv1+eTGUknel96mXOWHpMFri5WJamrs6wTp/3rnaXJTLCqk7E0YbSbye
9s5Ea0WNlbW7XIqVxGnEc0ti3SuAW/oE7gA3WnuK95h9IfEAAMCtMhM7mYnwXEiEBU7N/UKCJCSi
lmIg9Jm3FTkJsfJ2n4wkmrUp8NliiVcgo+YxrV+pNO93+vppHJcxPFebU+2tXVm4WvHVIXJiKxR7
2puqo9m1gZinYlyT89o49Tw31aelcO4VeSNzD+4AB649xXvMvpB4AADgVqmVbrmJfO39VrJjcU2t
2El9vkZUTdu0FF4jJd6yzS1yIycdczE+Z5tPIjEsn073Ta/yC66O6xA5sXa1tnc2DiIxncZwWmOz
MRa5tnQVWk2cep5b0p65yGvfWjs69+AOcODaU7zH7AuJBwAAbpVe6bYUOC33i03uZ1KhYpIeW3FW
I6pSUmK0xIutAqth2udlTkrkzDnaPG1HTPxN7xv6TPx9a+0iJyZse9qb60fq/vUicy3EWuLU89zc
mMjFuoQtcg/uAAevPcV7zL6QeAAA4Fbplm6pbXNN4u0kBnKroIom+6HDGwqkU6ofoyXeiBVKc8Fx
alfsv1+izaWiJ9aWlcT5/d+fPj193VJvuVrpbW+PxCvNxfT6mXxsjFPPc0vHaokYzdf3mNyDO8AN
1J7iPWZfSDwAAHCrtEq3om2EHSvxWlfhpdp3ZIn3Qmirc+o9eOdu8ykn6c/HPncSOaf/3lq/q34H
ctnT3tbttCXXreMRWwVYHqcRzy2hdSXeFrkHd4AbqD3Fe8y+kHgAAOBWaZ0Ixybjo96J17Ptbnn9
q2jY6zvxRmynfWUqhu7v7/9Z+t66c7S5/mCR/Om3PSInJ4p725vaxjzi3Y01orskTls8N/qMxpON
R+Ue3AFupPYU7zH7QuIBAIBbpXUiHNsWV3u/2Im3sZf+t7TvtR1Np9MmTx3dx8EW0XxmDrs4Z5tr
VnqdS+KlhNKo9ibf4xaJXdPhHgMk3hbPHXHdFrkHd4AbqT3Fe8y+kHgAAOBW2VTiVTKVdaVCIdq+
wMEU062lRWRPeu2TeKtYda7CC/a9MH5bt3lvEi93muqo9s4ldVmNlax0W8nBARJvi+euY9S3ZXxE
7sEd4IZqT/Eesy8kHgAAx2X6PX8ERsdnDxIvtBqpd9vdEIkXeXaxxKtijNgIPr9mJd5Gbd6bxMut
9BzR3llMF22bv79w3c/ZtbkDPgZJvC2eO49P+8rakbkHdwASj8Q70I97hQ4AAIF3SyJvxDvxarbT
LiVfbEK/6Uq8ytVmze/EO7O8+/vfEyu/Mrndus17knglbeltb2x8RGs08IxcTl7q8u0zgyTe6Ocu
63GUwOv52wXuADdUe4r3mH0h8QAAOCYE3nYT4d6DLaaiICQ5eg+2CK0UrH3v26mNc2k1+p14o1ge
pPD06enrEmF6rjbv5WCL2CrSke2N1U5tX+cr9uYr5KZ9z72XsDZOI547l4H9B1mM+tsF7gA3VHuK
95h9IfEAADgmvuO3mwjHtruW3m+52m0pA3pOwHwhtF2yVlTFROIeJV7sPXi5bZvnbPMpJ2mxVfq5
1votlYSt7a1p0zQ/tbJ6mvPctSOFV+656y31Y1ebbtEncAc4aO0p3mP2xQ98AACOie/4bSbCqW2A
rQIj/V6wulU8sfb1SLypZNyjxJuuelqKldmWxkibztHmUnlW05aW+h29InB5v3NJvHOd4lvz3NV7
8zasJxKPOwCytad4j9kXP/ABADgmvuO3mQin3vdVe7+UYGpdjRcTWkddiTeLYcF7CJMHiWzY5pJt
rFMJlNsi2lJvrYKttr0922kvJTt7n9t6cu05/3aBO8CN1Z7iPWZf/MAHAOCY+I4fPxGer55bC4ou
qRKQJTlBtST1+WbpsZAae5J4uXy8fW4hWJarvs7V5pzcqj3QpLp+KyVha3t7DrYokYe174wsiVPP
c1dbaM8g1Ug87gDI1p7iPWZf/MAHAOCY+I4fOxEueVF970ED6W21cWmxehF/6rTPjKjKrSjai8SL
vQcvxlTALKXU2dqckI5TAVsi2FrqrXb7ak97Z3W7aFtNzfeK7Zo4tT63pU3n/NsF7gA3WnuK95h9
8QMfAIBj4ju+ciJcTFwY9R+UEb5uLqDSxATQUgYWkWzLZSVe7oTfmjifc/VgNpcVdVNbbzXvkett
b+nYKjsc4jxxanlu29+QU82WrFoc+bcG3AFuqPYU7zH74gc+AADHxHd85UQ4yzanhb6Q2+759rnl
iruMDJlSJfESMmsPEq915VNs+/K53+MXq7vawx3a38FYd2JqT3ujNVslHevGYW+cap6bGpMkHo7m
DnBltad4j9kXP/ABADgmvuMBALgsJB4uVnuK95h98QMfAIBj4jseAIDLQuLhYrWneI/ZFz/wAQA4
Jr7jAQC4LCQeLlZ7iveYffEDHwCAY+I7HgCAy0Li4WK1p3iP2Rc/8AEAOCa+4wEAuCwkHi5We4r3
mH3xAx8AgGPiOx4AgMtC4uFitad4j9kXP/ABADgmvuMBALgsJB4uVnuK95h98QMfAIBj4jseAIDL
QuLhYrWneI/ZFz/wAQA4Jr7jAQC4LCQeLlZ7iveYffEDHwCAY+I7HgCAy0Li4WK1p3iP2Zej/MCf
9gMAABB4AABwByDxFC+JR+ABAEDkAQAAEg8knoFI4pF4AACQeAAAcAcAiacvB5V4BisAAL4fAQDY
AyQeLlZ7iveYfSHxAAA4Jr4fAQDgDnCjtad4j9kXEg8AgGPi+xEAAO4AN1p7iveYfSHxAAA4Jr4f
AQDgDnCjtad4j9kXEg8AgGPi+xEAAO4AN1p7iveYfSHxAAA4Jr4fAQDgDnCjtad4j9kXEg8AgGPi
+zHP588/fvX+/u7X1992OR4/fPp+5P3+zf37X3/8/PmrkvZ++vD4fWvbfni8+2VEP09tePjy/un5
257nvPDw7qefW3L307uHn9/u8/jDLyXXPD9//Obx7u63ZdzP1eZcneRyGOzT0/tvH+7uvsRiUNu3
UDx72juL+RmvrY3THp67p3uDO8ABak/xrvvy/w6ESQoAAMfC92O7TEkTllft98uLoZS8K71Pvcx5
/O3j8/M38baMkXi5mJbmrk6wzp93rjYX5bJC6s5k00YSr6e9M9FaUWNl7Y5f2xKnSz+3li3vDRIP
JB6JR+SZpAAA4Ptx3xIvMxGeC4mwwKm5X0iQhETUUiqEPvO2IichVt7uk5FEszYFPlss8Qpk1Dym
5XIk3O/09dM4LmN4rjan2lu7snC1WqxD5MRWKPa0N1VHs2sDMU/FuCbntXG61HO78kXikXjA30k8
Es8kBQAAEu8GqJVuuYl87f1WsmNxTa3YSX2+RlRN27QUXiMl3rLNLdtUc9IxF+NztvkkEsMS6HTf
9Cq/4Oq4DpETa1dre2fjIBLTaQynNTYbY5FrS1eh1cTpUs/tqncS76rcgVjg7LWneP3A1wcAAHw/
Hole6bYUOC33m2/zPMmSmVSomKTHVpzViKqUrBgt8WKrwGqY9nmZkxI5c442T9sRE3/T+4Y+E3tX
W4/IiQnbnvbm+pG6f73IXAvGljhd6rmlbHlvbCxSeBBcqvYUrx/4+gAAgO/HI9Et3RYCp+V+L4RW
POVWQRVN9kOHNxRIp1Q/Rku8mMRsFxyndsX++yXanItbri0rifP7vz99evq6pd5ytdLb3h6JV5qL
6fUz+dgYp0s9t76+x94bZxApPAguVXuK1w98fQAAwPfjkWiVbkXbCDtW4rWuwku178gS79+iI7DV
OfUevHO3+ZST9OdjnzuJnNN/b63fVb8Duexpb+t22pLr1vGIrQIsj9Olnltc2xveG2cQKTwILlV7
itcPfH0AAMD345FonQjHtiCOeide6p10tfd8FQ17fSfeiO20r0zF0P39/T9L31t3jjbXHyySP/22
R+TkRHFve1PbmEe8u7FGdJfE6VLPPfffLlxApPAguFTtKV4/8PUBAADfj0eidSIc2wpYe7/Yibex
l/63tO+1HU2n0yZPHd3HwRbRfGYOuzhnm2tWep1L4qVW4Y1qb/I9bpHYNR3uMUCmXeq55/7bhQuI
FB4El6o9xesHvj4AAOD78UhsKvEqmcq6UqEQbV/gYIrp1tIisie99km8Vaw6V+EF+14Yv63bvDeJ
lztldVR755K6rMZKVrqt5OAAmXap5577bxcuIFJ4EFyq9hSvH/j6AACA78cjsQeJF1qNlFolVdS+
ERIv8uxiiVdF+7vwss+vWYm3UZv3JvFyKz1HtHcW00Xb5u8vXPdzdm3ugI+BMu1Szz3n3y5cQKTw
ILhU7SleP/D1AQCA6/x+PAqjYzTinXg122mXki+2VXbTlXiVq82a34l3Znn3978nVn5lcrt1m/ck
8Ura0tve2PiI1mjgGbmcvNTl22cGyrRLPfdcf7twAZHCg+BStad4j/8DXx8AADjmdzyRN3Yi3Huw
xVQUhCRH78EWoZWCte99O7VxLq1GvxNvFMuDFJ4+PX1dIkzP1ea9HGwRW0U6sr2x2qnt63zF3nyF
3LTvufcS1sbpUs89x98uXECk8CC4VO0p3uP/wNcHAACO+z1P4I2bCMe2u5beb7nabSkDak7ADBHa
LlkrqmIicY8SL/YevNy2zXO2+ZSTtNgq/Vxr/ZZKwtb21rRpmp9aWT3Nee7akcLrUs89570xWKTw
ILhU7Sne4/+41wcAAHBLNK1kSmwDbBUY6feC1W2pjbWvR+JNJeMeJd50ZeNSrMy22EbadI42l8qz
mra01O/oFYHL+51L4p3rFN+9PPec98ZgkcKD4FK1p3iPCYkHAABulb6VTOsVdLX3Swmm1tV4MaF1
1JV4sxgWvIcweZDIhm0u2cY6FbC5rZot9dYq2Grb27Od9lKycy+Sdcu/XbiQSOFBcKnaU7zHhMQD
AAC3St+7staCokuqBGRJTlAtSX2+WT4spMaeJF4uH2+fW5wsulz1da425+RW7YEm1fVbKQlb29tz
sEWJPKx9Z2RJnC713HP97cIFRQoPgkvVnuI9JiQeAAC4VdpPrQxLlt6DBtLbauPyYPUi/tRpnxlR
tRRey37sReLF3oMXYypgllLqbG1OSMepgC0RbC31Vrt9tae9s7pdtK2m5nvFdk2cLvXcrf924cIi
hQfBpWpP8R4TEg8AANwqy5VwZcSFUf9BGeHr5gIqTUwALWVgEcm2XFbi5U74rYnzOVcPZnNZUTe1
9VbzPrfe9paOrZBMLLp2gzhd4rklqxZH/q3BBUQKD4JL1Z7iPSYkHgAAuFXqJN42p4W+kNvu+fa5
5Yq7jAyZUiXxEjJrDxKvZVVUKN+v0uTc7/GL1V3t4Q7t72DM1/Ko9kZrtko61o3D3jid87kk3g2I
FB4El6o9xXtMSDwAAAAAAMbDg+Bitad4jwmJBwAAAADAeHgQXKz2FO8xIfEAAAAAABgPD4KL1Z7i
PSYkHgAAAAAA4+FBcLHaU7zHhMQDAAAAAGA8PAguVnuK95iQeAAAAAAAjIcHwcVqT/EeExIPAAAA
AIDx8CC4WO0p3mNC4gEAAAAAMB4eBBerPcV7TEg8/P/b+3scyY19X9SuAWgAEtBlrgFIpWte76JR
ONAAzlJD1gVkCeXIXqiW11O4prztvCPYcpezZnCMnoHmsF+VpKokmRHB+GIGk/lg4zGWOklGBP9Z
VfztCAYAAAD9yUEYVnuK95iEeAAAANCfHIRhtad4j0mIBwAAAP3JQRhWe4r3mIR4AAAA0J8chGG1
p3iPSYgHAAAA/clBGFZ7iveYhHgAAADQnxyEYbWneI9JiAcAAAD9yUEYVnuK95iEeAAAANCfHIRh
tad4j0mIBwAAAP3JQRhWe4r3mIR4AAAA0J8chGG1p3iPSYgHAAAA/clBGFZ7iveYhHgAAADQnxyE
YbWneI9JiAcA3KpPn3784vHd3W+vf6euefjw8bue5/vTu8fffvz06Yuc9n788PBdbdu+f7j7taRd
9+9/+nmtPc/PP3z1cHf3OXiOh+9/7dmek4fPPzw/f5V7j3tdp1etTNuzds+mfnp///PyuKq+Be5L
/D6uj3Xs2Ny+Tft1cv/749Pz16Xf5+enx6/v7+5+rz2+x3iAHITd1J7iPSYhHgBwq6pCt0RAUHe+
9dAsFd7lnqcuzAr3NRneZYZ5Rw/xYuM3H7u8vpzCqfl49gjxcs5RX1Px/s36VFg7wfPNxrU+xGsZ
D5CDsKvaU7zHJMQDAG7VLJhZCQzmM4bCIUHJ+V4sw7nQ7KVlqBD6zFkgEpjd93aejJl/877Og5hl
gBdqz1ngFRiLkva06HWdnrUyu+8ZdXKqgfKZYLP7tRiDWTsX/7a8h8vgKlkjs3o8b3OqTWvXXR+j
+hCvZTxADsLuak/xHpMQDwC4VaWh21o4UXq+F6lAZxYqZJwv9fnSMGt6rmlgcfrv60FJaAlobXtq
jQjxcmrlFDqlx3FaHyXLb8+vkwhjI/2ZB1en42d9i4xr6vw5oWRJcHm+JLc8xGsZD5CDsMvaU7zH
JMQDAG5Va+i2nI1Tc76soKRgWWHsnWulYVZotlRxkJUT5Bw0xFurldRstJzxK73+MgA8/Vt5iJgb
5J6ODdd1KpTMDS+n78F7//7hX7UhXst4gByEXdae4j0mIR4AcKuaQ7fUkruq4O0UdtQuoYyFQ6Vh
VihcrOlf7Lq3EOKlauVFbLZjqi5a66D03NPQ7bWNuWMaCuxOfW6fyTbt48v5c4O43O9g7niAHIRd
1p7iPSYhHgBwq2pDt9hMpF4z8Wpn4aXa1yPEm52nMYS5hRAvVSvnYzz/937LaNt2al22Yy2YnJqG
bC+BV+0Yrvbx73O1hHi14+HnKHIQdlt7iveYhHgAwK2qDRViD/K93onXGhSElnH2WE571t6G2Ui3
EuKt3cvQ++Val9G2hsDB8asIhJftWIZ6Z3VWsAPx27gGa3O7EK9XOMoNBSlyEEbVnuI9JiEeAHCr
aoOZ2JK60vPFdjFNbQhR2r7XdvTa2OK83XUbCtxKiJez/HI51q2zHbeYhTftc/k78c5DvJe6Xu68
vBQbr+l78MKzF7cJ2Ep3FQY5CENrT/EekxAPALhVm4Z4haZhXckOsMH2BWZy5YZZZ32IfD6rr4kx
XQtwcsYpR6/rbBnixcayKsBtnMX3aj7jcrGzbcZMv7MZdi8h3uS4d+/e/TsWVKYC5OlYLf9tyxAv
NR4gB2GXtad4j0mIBwC38Xv+CHqPzx5CvPSGBhuEeEXyw4r47Lzw2Arx4p9rCeBaZ3G+WC6ZDp1n
Nq6LoDe4RHYR4q31MRZkL9+DF2533xAvZzxADsLuak/xHv+Pe30AgGP+jhfkhfV4z1nJctplyBcL
Azadidc5vIs5u95iPG7xnXhr7w9s3bm1ZNOJ9TasB1ZrNTVbMnsW4q3sAht4f95pLMPHbhHilYwH
yEHYVe0p3uP/ga8PAHDM3/ECvO2CmZqNLabhRyjYad3YIjT761KhWXR8YzOqbnxji6nWEC931l9O
XeYGYWez6yZjvVz6GtssJWe8Y+/BC491nxCvZjxADsJuak/xHv8PfH0AAL/jb0ltMBNb7pp7vuWM
vGXg0rq7aGhJZY8wq+YcsWDpVkK8kqXRrSFebYh1vgy8zzvflhtZlMwUXI53crl25XsZLz0e3GiQ
IgdhVO0pXn/g6wMA+P14JDXBTGo2Ucn55jOYzkOX2vfixdrXNcQrCDVCyyJ7taeozQNCvJKZZy9a
Q7yqkHX5/rqO9yMUKtZssPJSN5cK8bYcD240SJGDMKr2FK8/8PUBAPx+PJKaYCb1jrPS882CieXm
AJWz8aZLAKfLN3uEWSXvdwv1o3d7isZjQIhXOl4tIV5zyFjVr3TAHBr73I03YnXTo129xwPkIOyy
9hSvP/D1AQD8fjyS0uBj7cX8pedbW1Y7C/lKQ8ENNpLI3ZgjeN3FeB09xCvZxOH8/pWHeLEZj7n3
sveOu7F3AebOTqyZ9dkS4rWMB8hB2GXtKV5/4OsDAPj9eCQlwUzOS+6rZkNlL6uNB2dnmwsEwpFe
Ydb5RgbhkGX5uWW7jxzi1W6I0BTiFc5cKw2IU30sDZ+nAV+yVgs3dmkJ8VrHA+Qg7K72FK8/8PUB
APx+PJLzF9jniAcE7ZsfZIQeK2Izo3qGZmfLDleEgphlOFmiZOfVXtfpXSshLSFeSYBV15eK8Uh8
B3JqunSH3bUxiC1v7jEeIAdhd7WneP2Brw8A4PfjkZQ9vK8HK7Uh3jIUi80+Op8Flw7KpraY+bY2
fqk2HTvEq9uYoiXEKzk2VUel4x4O4/LbH7w/lTVaG+L1HA+Qg7Cb2lO8/sDXBwDw+xEAyCMHYVjt
KV5/4OsDAPj9CADkkYMwrPYUrz/w9QEA/H4EAPLIQRhWe4rXH/j6AAB+PwIAeeQgDKs9xesPfH0A
AL8fAYA8chCG1Z7i9Qe+PgCA348AQB45CMNqT/H6A18fAMDvRwAgjxyEYbWneP2Brw8A4PcjAJBH
DsKw2lO8/sDXBwDw+xEAyCMHYVjtKV5/4OsDAPj9CADkkYMwrPYUrz/w9QGAW/vdeATuKQCMIQdh
WO0p3uM/qOgDAH4vHivA8/sRAMaRgzCs9hTv8R9W9AEAvxcFeABAH3IQhtWe4j3+w4o+AOD34nF+
p/j9CABjyUEYVnuK18OKPgDg96K+AAB55CAMqz3F62FFHwDwe1FfAIA8chCG1Z7i9bCiDwD4vagv
AEAeOQjDak/xeljRBwD8XtQXACCPHIRhtad4PazoAwB+L+oLAJBHDsKw2lO8Hlb0AQC/F/UFAMgj
B2FY7SleDyv6AIDfi/pyJJ8+/fjF47u7317/Tl3z8OHjdz3P96d3j7/9+OnTFznt/fjh4bvatn3/
cPdrSbvu3//081p7np9/+Orh7u5z8BwP3//asz0nD59/eH7+Kme8fnp//3Nue4J9WtybLcawpp7W
7nXrsfH7mj/2f57n6fHr+7u733PGPnbNnPYmr313//vj0/PXW1y35Niqes+s2a3uH52CFDkIo2pP
8XpY0QcA/F7UlyOpCt0SoUDd+dYDn1R4l3ueutAs3NdkeJcZRFwixFvej7IQ9rzvPcdwzeo9T4S/
Lcfm9LE44G0OdAvDw1l9xse/5bqlx14qxOt1/xDiIcRTvP7A1wcA/E7Rl/2GeCsPzLNZXZFgoOR8
obAlZwZP6DOnWUfxkObtPBkz/+Z9nYcRywAv1J6zMDMwFiXtaTEfm3QYNB3r5L1oHMOWNq/NLmw5
dvbviz4u72kqCDoLeRPfhVSbZt+PgjqZf2fC39WW627R5rNxq/he9Lp/dA5S5CCMqj3F62FFHwDw
e1FfjqQ0dFsLhErPd/bQvzimdDlo6vOlodn0XNMH/tN/X59hNj3HMhS7VIh3NsaR66XuQ+8xXHMK
ocLhX+oe1B6bM3NuHgSFzx+cBRg5X841p+fLWeI6D0/DY9Ry3S3anHvvkj+bOt0/NghS5CCMqj3F
62FFHwDwe1FfjqQ1dFsGMzXniz1YzwLDgmV1sdlkpQFUaFZQceiZCBYuGeItx2V532ZjnbPUtGEM
V4+ZtCUW/E3PO/1My7Gnuk6Hs1nhVmaIl3PNWHvTY3f/+/v3D/+Knbvlur3bvDauuVrvHxsGKXIQ
RtWe4vWwog8A+L2oL0fSHLqllqxVBW+nEK92Vk4sOCoNoELhYk3/Yte9dIgXe09a7vvTeo3h2jG5
YUyoLS3H5tZbKCg8C/D+OO/Tx6cva74LqfuWu4T3JZzKHYvW6/Y4tnUZbev9Y+MgRQ7CqNpTvB5W
9AEAvxf15UhqQ7fYksReM/FqZ+Gl2tcrgGpZ8hcMHS4U4i0DjNf2r70Hr6XNNSHe6d6lPx/6XMux
uUIzuU4h1Ol8td+t+PUyg8m/r9Ua4rUcX3rsqQbr2tp6/9g4SJGDMKr2FK+HFX0AwO9FfTmS2qAh
9iDc6514/ZbWnWbb9FoKunznWe1snhEh3ovpO9PevXv375J+XGI5be41QkFRy7HF923l2B4h3myD
isQ53vpTMSux5bo9jm0N7OvHdPvAEDkIg2tP8XpY0QcA/F7UlyOpDRpiS9JKzxfb8Ta1IURp+17b
0XNThvPNA9I7gSbDhAuHeGc7524QsOWM4WrbCoO4lmNzxy5n84/W71aotlLfgel78KZ9Ke1j6XV7
HTtqFt4lAkPkIAyuPcXrYUUfAPB7UV+OZNMQr9D0ob9kB9hg+wIbSuQGUGd9iHw+q6+JMZ3NWKoc
p1ol78ELtrnTGCaP21mIN5+Bub4Mt/39kOu1NL3GMiStX9KaX8Otx+bsKNtL6f2jY5AiB2FU7Sle
Dyv6AIDfi9fZl6PoPUZ7CPFCM7RaZ+ckQ7wi+Q/78dl54bEdGeKdXbt0Jt5GY7jXEG+5hDrnHvR/
J15ih+PA+fu9E6+8/bnHts64rWqPd+FdPkiRgzCq9hSvhxV9AMDvxevsiyCvb9AQeudczvmWIV/s
YXrTmXidg6eYs+vFApiB78TrNuOq0xjuMcRbjlduANQrxFu24fX6pz6Ex7k1xItdt9exJferZ70L
8AYEKXIQRtWe4vWwog8A+L14vf0R4PULGlo3tpiGQaGZeK0bW4RmCo4Izeah5TxMGb477R/Xffr4
9GVOqHrJNu9pY4t5aFkWhvUM8aah9Es9x96DV9PHkuv2PDY2m3eTWrKRxdggRQ7CqNpTvB5W9AEA
vxc5kvb3ds0fjHPPt5yRt3yIb92xMjQLqEcAVXOOWFhx6RAv9h682VjnhloXmTmVnskX+lzLsan6
bJ5V2BjiLc+VXLpd+Y7G3n1YO7ZHyJj788U78AYHKXIQRtWe4vWwog8A+L3IkdQ8pM/CoEWYU3K+
tfCo9r14sfZ1DfEKQoHYjKRLh3jTWUnLGXezUCjRnku0uXiW3KQtLccG66ehrznfhdx66h3i1V63
9dhL1FKv+0fHIEUOwqjaU7weVvQBAL8XOZKaEC/2Prya86XCo9rZeLGwqkdokOp7NFSY9KN3e3LN
xjnjXYWxvl2izTnLLGPBaMuxy39rnUGX813IDR1jNZRXq+fnbrlujzb3nKW41f2jY5AiB2FU7Sle
Dyv6AIDfixxJ6cP0fPbc+Uyc0vOthUdr4dNS6vM9AqjcjTmC112M16VCvLV79kskAAn17VJtXpvt
ldr4pPbYsyWYnZfAro551jsk82eApsK2luv2aHPLu/Zyv5sCvB0FKXIQRtWe4vWwog8A+L3IkZSE
bjkvia9anpu9rDYeLs3PEQ6ZegVQZ9eKBCvLzy3bfZFZbZH34MVMZxqG+rWH4HEa1K5tmFBybGlg
3Ou7tTa7M7UMOu9ehu97y3Vb21wzs3BN7/tHxyBFDsKo2lO8Hlb0AQC/FzmS8xfA54iHQe0bZay9
BH/dJZaCni3bW5Gc1VYhd/bS2i7ApffikkuAV+95ZjCWc2zd9yA9piXfhZx33JWGXTnLXluu23Js
zaYW2cv4N/geIQfhSmtP8XpY0QcA/F7kSMoefteX8tWGeDlLOf/83NksuPyQY4sAam38Um3aOsSr
nZmUWuJ86c04YuObE2iVHJuqq0uEeMlaqpxVlhuUtVy39tjcXYTD/VnZzVqIt78gRQ7CqNpTvB5W
9AGAkp/J18y9BABayUEYVnuK18OWhy4A/E4BAJCDsPPaU7weuDxwAeB3CgCAHISd157i9dDlYQuA
3N8n+gAA3Do5CMNqT/HigQuAo/889jsFAOhFDsKw2lO8eOAC4Og/j/1OAQB6kYMwrPYULx64ADj6
z2O/UwCAXuQgDKs9xYsHLgCO/vPY7xQAoBc5CMNqT/HigQuAo/889jsFAOhFDsKw2lO8eOAC4Og/
j/1OAQB6kYMwrPYULx64ADj6z2O/UwCAXuQgDKs9xYsHLgCO/vPY7xQAoBc5CMNqT/HigQuAo/88
9jsFAOhFDsKw2lO8eOAC4Og/j/1OAQB6kYMwrPYULx64ADj6z2O/UwCAXuQgDKs9xYsHLgCO/vPY
7xQAoBc5CMNqT/HigQuAo/889jsFAOhFDsKw2lO8eOAC4Og/j/1OAQB6kYMwrPYULx64ADj6z2O/
UwCAXuQgDKs9xYsHLgCO/vPY75Tb8unTj188vrv77fXv1DUPHz5+1/N8f3r3+NuPnz59kdPejx8e
vqtp2/PzD1893N19Pn3+/vfHp+evq8Zo0t5Te87Pt/VYTP30/v7nt3M8fP9rzjGzMZlc9/uHu19L
2nz//qeft6jBtVoL9unp8ev7u7vfY2NQ2rfc8Vy7bk79rl2zZZzO6z99bK9xil337u7h8w/Pz1/1
/FmWew8YEKTIQRhVe4oXD1wAHP3nsd8pt6UqaEoEYHXnWw+DssOPyHlCYUJu+PQWDlwixKsMxpbX
Kgtb522vCnAKQtGi+1oQas7u8QVDvJzrvpqFrQXXbBmn9T6fB2o9xinnHK0BcM09YECQIgdhVO0p
XjxwAXD0n8d+p9yWWZhTFECEQ5uS84XCiVD4tAwDQp9JBW1nD/mFAdFZ8FIT4nUai2SQMRuD9Eyn
6Zgur/P2bxnjMx+bstlVqfaWziw8u78NQU5shmLrdUvrocc4pf59Vm8VM0BT4zS77uLfloFza5DX
896zUZAiB2FU7SlePHABcPSfx36n3JbSYGEtKKoJKmZhwuKY0jAn9vnpg/79t9/+1199WJ89FpxN
t1GItzYWxcdHgpm1a5SEeMsxLwlkTkFiOPw7nTd9n4Kz1BqCnLV21V53WoMlAW3tOOXMTpv2oTQ0
jrUr57rz71X90tre956NghQ5CKNqT/HigQuAo/889jvltrQGTcvQpuZ8sQf6WWBY8GAemmU2C/Ee
Pzy/Xm8tdDq14eHzN9/c/ffWIV6PcGPa/2X/ZmMaCelKQ7ySmWuhdsTuweyeZS6Rbg1yckKt2uue
+py/9LhlnFK1mTvGNeOUc93csc6qOSHe/oMUOQijak/x4oELgKP/PPY75bY0B02ppXJVwdspuMqd
EZV8wP+7fcuw4m320kro9Pq5l2NC4VbvEK+l3+GA49Su2H+PXj8zkKsJHnODnlhbzkKcP/796ePT
lzXjnaqb9NiWXfetz1UbudSNU0mfs98RuTJOufWbE1Cu13efe8/GQYochFG1p3jxwAXA0X8e+51y
W2qDptgSvl6zz2pn4cXatwwrcmZFndr112cuEeL1WmYYWvaceg/e1CVCvNP9SX8+9rnT/Tz999pa
Put31sy18uu+nv+l/oLLQAPj3TpOa3JDwtJxKrt22Uy8Le49GwcpchBG1Z7ixQMXAEf/eex3ym2p
ffiNPYD3eg9cy1K75fF/hnaLEG/azugyxdcg7O9w5RIhXus78aam76p79+7dv3PfW3eJ5bS51ygJ
mVqCnJbQOOe6JTsVT+/PFuN0du6CPreG6+Hrt4WBrfeeCwQpchBG1Z7ixQMXAEf/eex3ym3psWPm
NHQoPV9sx9vpf68J8ZZhQ2jZ4NqS2ulS2lnosFGIl7P7b/W9LdiFdOuNLVLLsZcuFeK1BEo5110u
AQ2N07Lmtxins52WqzfZ6DcLr0foJsTbeZAiB2FU7SlePHABcPSfx36n3JZNQ7xC0zAhd2fSaPsW
O2SGQrzUktrlUtpZgFET4jWMRYvc9+BN5YZ4Z/2rWX67gxAvZzfV1uumNoOZmi6L/efz0z96j9Ns
9l3hZhCt4xQai5Yl4z3uPRcKUuQgjKo9xYsHLgCO/vN42gf2p/f93kOIFwo1Wmf85IR4qSW1y6W0
v1woxCt5wX+Os9CmZCZekfwwZm8hXuusz54B0vR79X99ePrfW4xTNFBbaXvrOJ0HeP3CaiGeEA9+
EeLhoRGAW/x5LCi7rSCvxzvxSpbTLoOt2EP8JWbiza6zaOtyKe0vv/RfTps7FrVCSydz7nNZiFc+
k2pPIV5JWy4RIM3O9e3j/2/rEO+XzHCuxzgt67FnvQvxhHgQrD3Fi4dGAG7h57GgzEy8Na0bW0yD
otDss9aNLZYzBWMh3ulzoZ0u54HIVu/EWxuLGrN3Av7R3qePT1/mBoal78SrsZeNLWIzSkcFSMtz
bbmxxdsYRL4bPcdpHgy3v+9xy3uAEA8hnuLFQyOAn8ewS7UPv7HlrrnnW85Ciy5nrXwoX84uigUV
03a8BluhpbSzPncO8dbGolTsPXizMU0EKZcI8abvfkvN5Mv9XG0tt4Rfrd+hnHNtMU417a8dp/Ml
5X3egbflPWCDIEUOwqjaU7x4aATAz2OOpGr20jQkWgQ9JedbC5Vq34sXal9qttFySW1oKe2sPRvs
TpsbsOWYznpazribLWmMhHSXCPGKN2LIaEtNLffoa851c6+zrNOWcTrVQTo469n+6Pdw43oS4u08
SJGDMKr2FC8eGi/fHwDLHmFfIV5qp83S86VCpdrZeKEQKxXiTZfUnnYETYSKG4R4uQFb0Tky3sOX
3FRkw9AlZ3lmzjLPlvHuFfz0nMm23DG5ZZzKrxleZt0c9F8gWBPiCfFAiIcQT4AHIMRDiJd44A/N
8GkKUlKz5GqCsMnnU4HQbEnt+/f/Ci2lvUSI17qsdu3exAKWZXBziRBvHraG21q6uUlxLReGhC3X
XW60sjomk8/UjlPxNSPnbwpTLxSqCfGEeCDEQ4gnxAMQ4CHECz7sx4OV1s0F0stq45syzM8RmNW3
EkQsd87MnaHWM8TLGYucQCrnuOlsymV4c6kQLxU6Tu9HbsDWEki37JSae921PsXCtJZxSs2aXX63
YmNQOk6lwbsQT4gHQjyEePoC4GcYlD78ZouHRO0bZYSPm4dOaaGwYi3EywnPLhHi5YzF2jG5oVfs
OpcK8bLua8G4lY53j00tSq+7DItzv1st47R+zXQ4V71DcIHwMuDtAlwuHKTIQRhVe4oXD436AuBn
GEdS9tC9zQ6hL9aWeL59bjnjLjOIWAvxZu0u2PBhixAvdyx+CYU0taHXZFwuGeKlarB0dlz9Owjb
dkxtWca7Fj73Gqfo97zzOKW+n0K8Gw5S5CCMqj3Fi4dGfQHwMwwAII8chGG1p3jx0KgvAH6GAQDk
kYMwrPYULx4a9QXAzzAAgDxyEIbVnuLFQ6O+APgZBgCQRw7CsNpTvHho1BcAP8MAAPLIQRhWe4oX
D436AuBnGABAHjkIw2pP8eKhUV8A/AwDAMgjB2FY7SlePDTqC4CfYQAAeeQgDKs9xYuHRn0B8DMM
ACCPHIRhtad48dCoLwB+hgEA5JGDMKz2FC8eGvUFwM8wAIA8chCG1Z7ixUOjvgD4GQYAkEcOwrDa
U7x4aNQXAD/DAADyyEEYVnuKFw+N+gLgZxgAQB45CMNqT/HioVFfAPwMAwDIIwdhWO0pXjw06guA
n2EAAHnkIAyrPcWLh0Z9AfAzDAAgjxyEYbWnePHQqC8AfoYBAOSRgzCs9hQvHhr1BcDPMACAPHIQ
htWe4sVDo74A+BkGAJBHDsKw2lO8eGjUFwA/wziST59+/OLx3d1vr3+nrnn48PG7nuf707vH3378
9OmLnPZ+/PDwXWnbfnp//3N1+zPaNm3T/fuffj7/7/e/Pz49f7087vuHu19L+5/r7dzFHj7/8Pz8
Ve/aGHUPXj0///DVw93d59J6Th07Hauex6ZqfObh+19LrpnT11LPT49f39/d/R5rC8hBGFp7ihcP
jfoC4GcYR1IVukVCqfrzxcOX4mAjcJ63oCERfMQDkHhfX50Cqvlnby3ES/V11D2Y/9t6n2vGMVa3
tceutzce4q1fcz14zDW7T0I85CDssfYULx4a9QXAzzCOZBbUrDyIz8OFcLBScr4Xy3AuNFtoGUyE
PjMLiRbB2CxsWAnMQmFhKlycB13zgGQXIV7DuXvWxvh7cH7dWZsDbUr9+zLgXLav9tjS70/0motj
U+NQ4yxoFeIhB2GPtad48dCoLwB+hnEkpaHBPCw7n9VTE0LMAobFMalgIiT2+VMQmJ7V9fa5P47N
CcJSs5FuKcTLqY1L34NZ+yPHx5b55swyi4WHvY4tWf6ac83p96xlaW1wVqwQDzkIe6w9xYuHRn0B
8DOMI2kN3ZYzkGrOFw00CpZgTk1n7r2GFTkBxjQIeelXaolmaCyW5721EG+tNi59D5bnCl5vUmMl
7zNMXbvl2FN71pcQl9Ra7nikxN/vJ8RDDsJOa0/x4qFRXwD8DONImkO31FLBquDtFOKF/ltx2PB3
+3ICwWUQMj1mfdOM8zbeYoiXqo1L34OWEC+39kLHtxz71v8NaqIlxDsL8P5o39PHpy9rl/5yY0GK
HIRRtad48dCoLwB+hnEktaFbbIZUr5l4tbPwYu0rWlr597+v9WXtnLcY4mXXxgXuQcty2lwtS1RD
x77et5eQLbhsteF+5s4QDDmFeJGNT4R4yEHYY+0pXjw06guAn2EcSe2DeCy86PVOvNb3d4WWdaaW
Zk7bPZ2llJppF5vFdd6G2wrxUvfu0vdgFganNraoDKFy3/OXc2zJbsClM+lmm8N0CtyEeMhB2H3t
KV48NOoLgJ9hHEntg3gsPCk9X2xX09YZUqGZfKmlmbF/Sx2zFtLdaoiXCtYufQ/+PD71LrfK98PN
r10eYoWOXbYz1K6S78X8u9W+oUWv+uAGgxQ5CKNqT/HioVFfAPwM40g2DfEKTQOGnA0Nku0L7NaZ
eidYznvVluOzFpTtIsRruAebhHgXvgfz80ZUjP98qWvZOxtjx6Y2BckZp+waMBOPSwcpchBG1Z7i
xUOjvgDk/gyDLRwxxAsFFi3LFFPBTyj0WRuDmmOEePElrpe8B6llpLPZmgV1tnxXXcnstpZjQ+2u
vnaH0E2IhxwEIR4IvoR4gBAPLhjk9XjvWcly2mXIt77jaN8Q79Tu0yym6WdD7QmFcTlBinfirb0r
cNt7kDOzLbSTcapvy1l9JSFay7G9wrPWZepCPOQgCPFA8CXEAwR5cGUz8Vo3tpjOkEoHPe2zlabn
DwU/oVApFvS8nmvtGCFe/N5d6h6caiy97DR319b57MaycLnl2J7hWWo5sxAPIR5CPMWL4EuIBwA7
VvsgHlvumnu+5Yy81AYINQFBbMZRaAfUtcAr1Ke3YxJtu9UQb20p9CXuQUnb12b0nS8Rz38HXsux
ve9L67FbnouDBylyEEbVnuJlr4R4AMClHsRTSxBrw5NQ4FP7Xry1JZJvAd8f//b0/M9/5MxMmm4m
8M/np38sQ6iQWwzxcpenbn0PeoV4ZzvbFoxn6bG59yw0my531qEQjyFBihyEUbWneNkrIR4AcKkH
8dS7xkrPN3tP2CK8qJ2NN126mH5X2sPnD0+P/+uva6SDwlNb/vjch8f/N+eYWwzxcndYvcQ9aF1O
exbClWzuUXFs7rLe2Tj8/bnyY70TjwsGKXIQRtWe4mWvhHgAwCUexOez587DkdLzrS2rnYV8paFg
5POngOX+92+/vf+vnLBr2s5vv/32/8s55tZCvLXauPQ9aNnY4mwZbEFIVXtsbDOW6L2dfKb42MHL
ermxIEUOwqjaU7zslRAPANj6QTzn5fxVSzCzl9XmbZZQtHSxIGhZHrO2McAthXg1Gzdc4h7MPr84
f6ruSsPjqV7HhvqWCuHWQsu1Gapb1gc3HqTIQRhVe4qXvRLiAQDND+LZ4iFN+2YI4eOmAcWanF03
Z0FLZqixbMPaMdkhXodxbz/3+fj1ro0R9yC3D9EdlgvHreXY2LiUjPH6sWtLzPN3rRXiIQdh97Wn
eNkrIR4AUKMsdFhfglf7YL98h1gsnDmbcVcYAoXPk7e0cN7G9WNuK8QrX555iXuwWjeBGk3V2Nq4
tRyb+j6UBGzR+5a1k7IQjw2CFDkIo2pP8bJXQjwAAAD2Rg7CsNpTvOyVEA8AAIC9kYMwrPYUL3sl
xAMAAGBv5CAMqz3Fy14J8QAAANgbOQjDak/xsldCPAAAAPZGDsKw2lO87JUQDwAAgL2RgzCs9hQv
eyXEAwAAYG/kIAyrPcXLXgnxAAAA2Bs5CMNqT/GyV0I8AAAA9kYOwrDaU7zslRAPAACAvZGDMKz2
FC97JcQDAABgb+QgDKs9xcteCfEAAADYGzkIw2pP8bJXQjwAAAD2Rg7CsNpTvOyVEA8AAIC9kYMw
rPYUL3slxAMAAGBv5CAMqz3Fy14J8QAAANgbOQjDak/xsldCPAAAAPZGDsKw2lO87JUQDwAAgL2R
gzCs9hQveyXEAwAAYG/kIAyrPcXLXgnxAIAanz79+MXju7vfXv9OXfPw4eN3Pc/3p3ePv/346dMX
Oe39+OHhu9q2ff9w92tRu948fP7h+fmrs/MUtLt3G1J+en//89txD9//mnPM8/MPXz3c3X1e9qu0
vffvf/p5q5pcu79nfXp6/Pr+7u732BhU3YuM8Vy7bnTcC+937NjYOG3e37v73x+fnr/eoq+lSu4B
FwhS5CCMqj3Fy14J8QCAGlWhW+Jhve586wFQKrzLPc+thHjLe1AWvM7vbV1702FOyup9zhzzWWB0
wRAv57ol16+v5fN62by/ifve0tdSJfeACwUpchBG1Z7iZa+EeABAjVmAs/LAO5vhFXlgLznfi2Vo
EwqclgFA6DOn2UDxsKclfOt1nl5tWA0yZuORDgCn47sc25L2zuujfHZVqs0lswvPZnw1BDmxGYqt
1531Z3HeZQi7DLdS41xy31v7e/7dDP9MaOlr0/0S4u0nSJGDMKr2FC97JcQDAGqUhm5rIUHp+V7M
grzFMaVLQ1Ofv6UQ72xcI9dLjX1Ne6fjXxrInAKhcPh0Ond8xldwJl9DkLPWpprr5swUm4dbp2vP
vn+Re9IyEy23v2fftch9aelrU70L8fYVpMhBGFV7ipe9EuIBADVaQ7dlUFNzvqzAouBhPDaz7NZC
vOVYLO9VTiBU2t7SmVyhtsTCv+m5z/oSfd9afZAzrfPYkuSa657Om152HLp+TpA5PzY/FMvp7/n9
uv/9/fuHf8Xa1NLXXFvcezoHKXIQRtWe4mWvhHgAQI3m0C21PK4qeDuFDiWzgqIP9aFNGm4oxIu9
s6z4XWaZ7a2dVZUb9oTacxbi/PFvTx+fvqypw7Uaio9t/nVz6zoUbObej+mxOaFY7bLhl3On7l1L
X8vru8+9Z4MgRQ7CqNpTvOyVEA8AqFEbusVmBPWaiVc7Cy/VvlsM8V6ElkCn3oPX0t7aEO90v9LH
hD53CnJO/622rs/6nQgVt7ju1HJ2Wio8j7ctLxTL6e/ZZ//uX24AW9LX7Nre+B7QKUiRgzCq9hQv
eyXEAwBq1D7wxh66e70Tr2V53fL40llMa64txHsxfX/Zu3fv/p373rpLLafNvU5uYNQS5LQEyD0D
pFCwVjMTb3UjkILPvo3/5Po9QrySEPGS94BOQYochFG1p3jZKyEeAHDJB97Y8rfS88V2vJ3+95oQ
LxRM3HKIt9wFtHj30Q03tiiZYXaJEK8lUOoVIMU2HCl/J956O3L7O30P3vRzrSFeSVsveQ/oGKTI
QRhVe4qXvRLiAQCXfODNCvEKTcO63LAi2r7ArpjTJaS17ZqdpyXEa2xDjdz34NX09ey+F4zNnkK8
lp1dW64b7uP58uKcWXNn74lLtCO3v9N+LcPZlhAv1ddL/0xjwyBFDsKo2lO87JUQDwC45ANvzxAv
NGOrdXmdEC/j2iUz8YqUhTF7CvFaZ4C2BkjzUCvchtk9WYxXcKfWRDty+7t8D17NPanp6yV/prFh
kCIHYVTtKV72SogHAOu/V46g9/j0eCdeyXLaZcgXe3DfdCbejb8TLzfgmbV3g/AuWBMDQ7ySdvT+
PoXuUVaolgh9U8FbSX9PYx6+vzUhXklfL3kP2ChIkYMwqvYULx5QrvtBBQC/H/1+7B/i1WxsMQ0h
QjPxWje2CM0UtDvtX9d9+vj0ZU6Qesn27mFji9js0kt8n+ahXF4YNt91eD4zL7X8taS/sffg1dyT
lr5e4h4gxEOIp3jxkCLEA8Dvx0POxIstd80933JG3jJEaNkh9EVomeAthnix9+DNA6B4kHKp9p7u
V3o2X+7n2nZJrg+WSq97vvy8z3vhpvc9FtLm9Dc6g3NNxizcXn3t9TMNIR5CPMWLBxUBHgA7+d1o
PPo98M6CoUW4U3K+tSCp9r14sfbdYog3nfW0DHNmAU2kPZdqb26AVrXRRmZd9+hrUf0v31/XcYxz
xjOnv71CvC372uPes3GQIgdhVO0pXvDABYDfKUfSNmPpfAZd6flSQVLtbLxYcHVrId5sbDNmRiU3
GNm4vVlLOydB0Npy16YZcQ3BT+55SnaQDX/32sLOnkHXWptq+3rJn2lsHKTIQRhVe4oXPHAB4HfK
kZQ+8M5nz50vh2tdTrgMZ9aCqKXU528pxFu7T2+fWwQsPXfirR7XSHtLNjspruuCgLD1umfLSjvs
Cj2V8z7JXv2dX+/8vrT09VI/07hAkCIHYVTtKV7wwAWA3ylHUvLAm/NC+tYNBdLLauPBxNlL/gOh
062EeLH34MVMQ59lgHbJEC8VPE7D2ZzQqSWcbtkpNee6pcF06ntYG3r36u+8fs5rrbWvW/9M40JB
ihyEUbWneMEDFwB+pxzJ+cvmc8SDoS67cwaOmwdNabGQZxkGlpies/w8p/Hq1Ybcsaw5Zjr+l36H
3+p9zqyp0jrssalFznXrvm/z+5h1jpU+9+pv6lw9+ppaut/r3nOBIEUOwqjaU7zggQsAv1OOpOxB
e303ydoH6LVlnW+fW864W5mhN3ULIV7tzKfYsuZLh3ipmiyZMVb/bsa2HVPXrpuq39J7Hw4889rf
q7/zdsxDvB59FeIdJEiRgzCq9hQveOACwO8UACCPHIRhtad4wQMXAH6nAAB55CAMqz3FCx64APA7
BQDIIwdhWO0pXvDABYDfKQBAHjkIw2pP8YIHLgD8TgEA8shBGFZ7ihc8cAHgdwoAkEcOwrDaU7zg
gQsAv1MAgDxyEIbVnuIFD1wA+J0CAOSRgzCs9hQveOACwO8UACCPHIRhtad4wQMXAH6nAAB55CAM
qz3FCx64WvoDwDh+xwKAEA8hnuIFIZ4AD0CIBwDIQRDigRBPiAeAAA8AhHggxAMhnr4A+J0CAHQk
B2FY7Sle8MDl4RHAz2EAII8chGG1p3jBA5eHRwA/hwGAPHIQhtWe4gUPXB4eAfwcBgDyyEEYVnuK
FzxweXgE8HMYAMgjB2FY7Sle8MDl4RHAz2EAII8chGG1p3jBA5eHRwA/hwGAPHIQhtWe4gUPXB4e
AfwcPpJPn3784vHd3W+vf6euefjw8bue5/vTu8fffvz06Yuc9n788PBdTdt6tWt2nofvf80d5+8f
7n7N6Wtt/9b89P7+57dzZbb7+fmHrx7u7j4v2/3Wl0z373/6eas6LR2T56fHr+/v7n7PHYPZuL25
//3x6fnr7LHLaG/pmE7vY8uxPca3tK+9ji1Veu/pGKTIQRhVe4oXPHB5eATwc/hIqsKtRIhRd771
sCcVbuWcp1e7tgrxWvtXep/Lwtj5/a4KjTKCr+p7nxkCzwKjlXv3FvgUBGH54/Pw+Yfn56/Kjtku
xGsZ33DIme5rj2NLldx7NghS5CCMqj3FCx64PDwC+Dl8JCWh1PyhOxzKlIZcywAhFC4tQ4rQZ85C
l0Xw0KtdW4R4PfqXFWTMzpEOSKZtWrYnd1bhec2UhzKpNpfMLjyb8ZX4fGwG4tn9DwSqqf6WjH9p
u2qPbRnf2Xdk0Z7ZsYG2thxbquTes1GQIgdhVO0pXvDA5eERwM/hIykNpdaCiJqQa/ZAvzimdBlo
7PO92tU7xOvVv1yp8CTnfqT6ktPm0lmEpzAxHHqdzh2f6RecaZYYu7Vrxj4z+25ExqZlRlhOu0qP
rR3f2fcg0tfpfZ8GwS3HNtW7EG9ckCIHYVTtKV7wwOXhEcDP4SNpDbeWoUzN+eazmyKhSE1g1jiD
LtSuniFez/6VmB6/vH85QVRpiFc7g2zallj4Nz33WV8i71tLjff0mqmxnX4HXj+XEyjOj80P40LX
yxU7tmV8U+O+dv6WY3PV3Hs2DFLkIIyqPcULHrg8PAL4OXwkzeFW47LVV6EZQbUzj0KhUa929Qzx
evavPuA4BU6x/57Tl+x6qQqu0qFYMCBdhjh//NvTx6cv1+7dKYhrmO22Mi65QWGP+506ttf47i3E
q733bBikyEEYVXuKFzxweXgE8HP4SGpDqaxldg0z3mpnqcXat7eZeL37V3p8aFl07gy/S4V4uYFa
6HOnIOf039buXe29PTt2LcTLCLGC411xr1PHtozvnpfT1tx7Ng5S5CCMqj3FCx64PDwC+Dl8JLUP
t7Eler3ePdeyfHB5/EtQsrd34vXuX829nwYl7969+3fu+S61nDb3OrkzytbuXShcCy/LDIdeNTPx
inbJLQyf1o5tHd/U0uu1dze2HHvJn3N0ClLkIIyqPcULHrg8PAL4OXwktQ+3seVupeeL7Xjb+mL7
ZYDRq129Qrze/Wu+9wW7gV5iY4uSmW1bhHgv92S5a/BSfGfa3Hfird+7rWbh9Rrf5LvnVu53y7GX
[truncated: 4,884,928 more chars]
